# Supplementary material for: Scientific progress made towards bridging the knowledge gap in the biology of Mediterranean marine fishes
Source: PLoS One. 2022 Nov 10;17(11):e0277383. doi: 10.1371/journal.pone.0277383 (PMC9648729; doi:10.1371/journal.pone.0277383)
Supplement: S1 Appendix — (XLSX) [file pone.0277383.s005.xlsx]

## Sheet: FB&Sco_2015-2021
Species	Common Name	Family	IUCN	Val	LWR_FB&Sco_15-21	Growth_FB&Sco_15-21	Tmax_FB&Sco_15-21	M_FB&Sco_15-21	Spawn_FB&Sco_15-21	Mat_FB&Sco_15-21	Fec_FB&Sco_15-21	Diet_FB&Sco_15-21	FB&Sco 15-21_ Records	FB&Sco 15-21_ characteristics
Abudefduf saxatilis	Sergeant-major	Pomacentridae	LC	NA	0	0	0	0	0	0	0	0	0	0
Abudefduf vaigiensis	Indo-Pacific sergeant	Pomacentridae	LC	NA	0	0	0	0	0	0	0	0	0	0
Acanthocybium solandri	Wahoo	Scombridae	LC	VH	0	0	0	0	0	0	0	0	0	0
Acantholabrus palloni	Scale-rayed wrasse	Labridae	LC	VH	0	0	0	0	0	0	0	0	0	0
Acanthopagrus bifasciatus	Twobar seabream	Sparidae	LC	H	0	0	0	0	0	0	0	0	0	0
Acanthurus monroviae	Monrovia doctorfish	Acanthuridae	LC	M	0	0	0	0	0	0	0	0	0	0
Acipenser naccarii	Adriatic sturgeon	Acipenseridae	CR	NA	0	0	0	0	0	0	0	0	0	0
Acipenser stellatus	Starry sturgeon	Acipenseridae	CR	NA	0	0	0	0	0	0	0	0	0	0
Acipenser sturio	Sturgeon	Acipenseridae	CR	NA	0	0	0	0	0	0	0	0	0	0
Aetomylaeus bovinus	Bull ray	Myliobatidae	CR	M	4	1	1	0	2	0	0	2	10	5
Aidablennius sphynx		Blenniidae	LC	NA	0	0	0	0	0	0	0	0	0	0
Alectis alexandrina	Alexandria pompano	Carangidae	LC	H	0	0	0	0	0	0	0	0	0	0
Alepes djedaba	Shrimp scad	Carangidae	LC	M	3	1	2	1	1	1	1	0	10	7
Alepisaurus ferox	Long snouted lancetfish	Alepisauridae	LC	NA	0	0	0	0	0	0	0	0	0	0
Alepocephalus rostratus	Risso's smooth-head	Alepocephalidae	LC	NA	0	0	0	0	2	2	0	2	6	3
Alopias superciliosus	Bigeye thresher	Alopiidae	VU	L	8	0	0	0	0	0	0	0	8	1
Alopias vulpinus	Thresher	Alopiidae	VU	H	1	0	0	0	0	0	0	1	2	2
Alosa algeriensis	North African shad	Clupeidae	DD	NA	0	0	0	0	0	0	0	0	0	0
Alosa alosa	Allis shad	Clupeidae	LC	L	0	0	0	0	0	0	0	0	0	0
Alosa fallax	Twaite shad	Clupeidae	LC	L	0	0	0	0	0	0	0	1	1	1
Aluterus monoceros	Unicorn leatherjacket filefish	Monacanthidae	LC	NA	0	0	0	0	0	0	0	0	0	0
Ammodytes tobianus	Small sandeel	Ammodytidae	DD	L	0	0	0	0	0	0	0	0	0	0
Anarchias euryurus		Muraenidae	NA	NA	0	0	0	0	0	0	0	0	0	0
Anguilla anguilla	European eel	Anguillidae	CR	NA	6	2	3	1	0	1	3	3	19	7
Anthias anthias	Swallowtail seaperch	Serranidae	LC	VH	0	0	0	0	0	0	0	1	1	1
Aphanius dispar	Arabian pupfish	Cyprinodontidae	LC	NA	0	0	0	0	0	0	0	0	0	0
Aphanius fasciatus	Mediterranean banded killifish	Cyprinodontidae	LC	NA	4	1	2	0	3	2	0	0	12	5
Aphia minuta	Transparent goby	Gobiidae	NA	VH	0	0	1	0	0	0	0	1	2	2
Apletodon dentatus	Small-headed clingfish	Gobiesocidae	NA	NA	0	0	0	0	0	0	0	0	0	0
Apletodon incognitus		Gobiesocidae	LC	NA	0	0	0	0	0	0	0	0	0	0
Apogon imberbis	Cardinal fish	Apogonidae	LC	NA	0	0	0	0	0	0	0	3	3	1
Apogonichthyoides pharaonis	Pharaoh cardinalfish	Apogonidae	NA	NA	0	0	0	0	0	0	0	0	0	0
Apterichtus anguiformis	Slender finless eel	Ophichthidae	LC	NA	0	0	0	0	0	0	0	0	0	0
Apterichtus caecus	European finless eel	Ophichthidae	LC	NA	0	0	0	0	0	0	0	0	0	0
Arctozenus risso	Spotted barracudina	Paralepididae	LC	NA	0	0	0	0	0	0	0	0	0	0
Argentina sphyraena	Argentine	Argentinidae	NA	H	1	1	1	0	1	0	1	0	5	5
Argyropelecus hemigymnus	Half-naked hatchetfish	Sternoptychidae	LC	NA	0	0	0	0	0	0	0	3	3	1
Argyropelecus olfersii		Sternoptychidae	LC	NA	0	0	0	0	0	0	0	0	0	0
Argyrosomus regius	Meagre	Sciaenidae	LC	M	2	0	1	0	0	0	0	1	4	3
Ariosoma balearicum	Bandtooth conger	Congridae	LC	M	3	0	3	0	0	0	0	0	6	2
Arnoglossus grohmanni		Bothidae	DD	NA	0	0	0	0	0	0	0	0	0	0
Arnoglossus imperialis	Imperial scaldfish	Bothidae	LC	VH	0	0	0	0	0	0	0	0	0	0
Arnoglossus kessleri	Scaldback	Bothidae	LC	NA	1	0	0	0	0	0	0	0	1	1
Arnoglossus laterna	Mediterranean scaldfish	Bothidae	LC	NA	4	1	1	1	1	1	0	0	9	6
Arnoglossus rueppelii	Rüppell's scaldback	Bothidae	LC	NA	0	0	0	0	0	0	0	0	0	0
Arnoglossus thori	Thor's scaldfish	Bothidae	DD	VH	1	0	0	0	0	0	0	0	1	1
Atherina boyeri	Big-scale sand smelt	Atherinidae	LC	H	5	3	2	0	1	0	0	2	13	5
Atherina hepsetus	Mediterranean sand smelt	Atherinidae	NA	M	3	0	0	0	0	0	0	0	3	1
Atherina presbyter	Sand smelt	Atherinidae	LC	M	0	0	0	0	0	0	0	0	0	0
Atherinomorus forskalii	Red Sea hardyhead silverside	Atherinidae	NA	NA	0	0	0	0	0	0	0	0	0	0
Atherinomorus lacunosus	Wide-banded hardyhead silverside	Atherinidae	NA	M	0	0	0	0	0	0	0	0	0	0
Aulopus filamentosus	Royal flagfin	Aulopidae	LC	NA	3	0	0	0	0	0	0	1	4	2
Aulotrachichthys sajademalensis	Saya de Malha luminous roughy	Trachichthyidae	LC	NA	0	0	0	0	0	0	0	0	0	0
Auxis rochei	Bullet tuna	Scombridae	LC	VH	3	0	0	0	1	0	0	0	4	2
Balistes capriscus	Grey triggerfish	Balistidae	VU	H	1	1	1	0	0	0	0	0	3	3
Bathophilus nigerrimus	Scaleless dragonfish	Stomiidae	LC	NA	0	0	0	0	0	0	0	0	0	0
Bathophilus vaillanti		Stomiidae	LC	NA	0	0	0	0	0	0	0	0	0	0
Bathygobius soporator	Frillfin goby	Gobiidae	LC	NA	0	0	0	0	0	0	0	0	0	0
Bathypterois dubius	Spiderfish	Ipnopidae	LC	NA	0	0	0	0	0	0	0	0	0	0
Bathypterois grallator	Tripodfish	Ipnopidae	LC	NA	0	0	0	0	0	0	0	0	0	0
Bathysaurus mollis	Highfin lizardfish	Bathysauridae	LC	NA	0	0	0	0	0	0	0	0	0	0
Bathysolea profundicola	Deepwater sole	Soleidae	LC	VH	0	0	0	0	0	0	0	0	0	0
Bellottia apoda		Bythitidae	LC	NA	0	0	0	0	0	0	0	0	0	0
Belone belone	Garfish	Belonidae	LC	H	2	0	0	0	0	0	0	2	4	2
Belone svetovidovi		Belonidae	NA	NA	0	0	0	0	0	0	0	0	0	0
Benthocometes robustus		Ophidiidae	LC	NA	0	0	0	0	0	0	0	0	0	0
Benthophilus stellatus	Stellate tadpole-goby	Gobiidae	LC	NA	0	0	0	0	0	0	0	0	0	0
Benthosema glaciale	Glacier lantern fish	Myctophidae	LC	H	0	0	0	0	0	0	0	2	2	1
Beryx decadactylus	Alfonsino	Berycidae	LC	M	0	0	0	0	0	0	0	0	0	0
Beryx splendens	Splendid alfonsino	Berycidae	LC	H	0	0	0	0	1	0	0	1	2	2
Blennius ocellaris	Butterfly blenny	Blenniidae	LC	NA	1	0	0	0	0	0	0	1	2	2
Boops boops	Bogue	Sparidae	LC	H	8	3	3	2	3	3	1	1	24	8
Borostomias antarcticus	Snaggletooth	Stomiidae	LC	NA	0	0	0	0	0	0	0	0	0	0
Bothus podas	Wide-eyed flounder	Bothidae	LC	VH	5	0	2	0	0	0	0	1	8	3
Brama brama	Atlantic pomfret	Bramidae	LC	L	1	0	0	0	0	0	0	1	2	2
Bregmaceros nectabanus	Smallscale codlet	Bregmacerotidae	LC	NA	0	0	0	0	0	0	0	0	0	0
Buenia affinis	De Buen's goby	Gobiidae	LC	NA	0	0	0	0	0	0	0	0	0	0
Buenia lombartei		Gobiidae	NA	NA	0	0	0	0	0	0	0	0	0	0
Buglossidium luteum	Solenette	Soleidae	LC	VH	0	0	0	0	0	0	0	0	0	0
Callanthias ruber	Parrot seaperch	Callanthiidae	LC	NA	2	0	0	0	0	0	0	0	2	1
Callionymus fasciatus	Banded dragonet	Callionymidae	LC	NA	0	0	0	0	0	0	0	0	0	0
Callionymus filamentosus	Blotchfin dragonet	Callionymidae	NA	NA	2	1	2	1	0	0	0	0	6	4
Callionymus lyra	Dragonet	Callionymidae	LC	NA	0	0	0	0	0	0	0	0	0	0
Callionymus maculatus		Callionymidae	LC	NA	0	0	0	0	0	0	0	0	0	0
Callionymus pusillus	Sailfin dragonet	Callionymidae	LC	NA	0	0	0	0	0	0	0	0	0	0
Callionymus reticulatus	Reticulated dragonet	Callionymidae	LC	NA	0	0	0	0	0	0	0	0	0	0
Callionymus risso	Risso’s dragonet	Callionymidae	LC	NA	0	0	0	0	0	0	0	0	0	0
Campogramma glaycos	Vadigo	Carangidae	LC	M	0	0	0	0	0	0	0	0	0	0
Capros aper	Boarfish	Caproidae	LC	NA	3	2	2	0	0	0	0	4	11	4
Caranx crysos	Blue runner	Carangidae	LC	L	1	1	2	0	1	0	0	0	5	4
Caranx hippos	Crevalle jack	Carangidae	LC	M	0	0	0	0	0	0	0	0	0	0
Caranx rhonchus	False scad	Carangidae	LC	L	0	1	1	0	1	1	0	2	6	5
Carapus acus	Pearl fish	Carapidae	LC	NA	0	0	0	0	0	0	0	0	0	0
Carcharhinus altimus	Bignose shark	Carcharhinidae	NT	M	1	0	0	0	0	0	0	0	1	1
Carcharhinus amboinensis	Pigeye shark	Carcharhinidae	DD	M	0	0	0	0	0	0	0	0	0	0
Carcharhinus brachyurus	Copper shark	Carcharhinidae	VU	H	1	0	0	0	0	0	0	0	1	1
Carcharhinus brevipinna	Spinner shark	Carcharhinidae	VU	M	1	0	0	0	0	1	0	0	2	2
Carcharhinus falciformis	Silky shark	Carcharhinidae	VU	H	1	0	0	0	0	0	0	0	1	1
Carcharhinus limbatus	Blacktip shark	Carcharhinidae	NT	M	0	0	0	0	0	0	0	0	0	0
Carcharhinus longimanus	Oceanic whitetip shark	Carcharhinidae	CR	M	0	0	0	0	0	0	0	0	0	0
Carcharhinus obscurus	Dusky shark	Carcharhinidae	EN	M	0	0	0	0	0	0	0	0	0	0
Carcharhinus plumbeus	Sandbar shark	Carcharhinidae	VU	M	2	0	0	0	1	1	0	0	4	3
Carcharias taurus	Sand tiger shark	Carchariidae	VU	NA	1	0	0	0	0	0	0	0	1	1
Carcharodon carcharias	Great white shark	Lamnidae	VU	L	2	0	0	0	0	0	0	0	2	1
Carlarius parkii	Guinean sea catfish	Ariidae	LC	M	0	0	0	0	0	0	0	0	0	0
Cataetyx alleni		Bythitidae	LC	NA	0	0	0	0	1	0	1	1	3	3
Cataetyx laticeps		Bythitidae	LC	NA	0	0	0	0	1	0	1	3	5	3
Centracanthus cirrus	Curled picarel	Sparidae	LC	NA	0	0	0	0	0	0	0	0	0	0
Centrolabrus exoletus	Rock cook	Labridae	LC	NA	0	0	0	0	0	0	0	0	0	0
Centrolabrus melanocercus		Labridae	LC	NA	1	0	0	0	0	0	0	0	1	1
Centrolophus niger	Rudderfish	Centrolophidae	LC	VH	0	0	0	0	0	0	0	0	0	0
Centrophorus granulosus	Gulper shark	Centrophoridae	EN	H	1	0	0	0	0	0	0	2	3	2
Centrophorus uyato	Little gulper shark	Centrophoridae	EN	NA	2	0	0	0	1	1	0	1	5	4
Centroscymnus coelolepis	Portuguese dogfish	Somniosidae	NT	L	1	0	0	0	1	1	0	4	7	4
Cephalopholis taeniops	Bluespotted seabass	Serranidae	LC	VH	0	0	0	0	0	0	0	0	0	0
Cepola macrophthalma	Red bandfish	Cepolidae	LC	NA	1	0	0	0	0	0	0	2	3	2
Ceratoscopelus maderensis	Madeira lantern fish	Myctophidae	LC	NA	0	1	1	0	0	0	0	2	4	3
Cetorhinus maximus	Basking shark	Cetorhinidae	EN	L	1	0	0	0	0	0	0	0	1	1
Chaetodon larvatus	Hooded butterflyfish	Chaetodontidae	LC	NA	0	0	0	0	0	0	0	0	0	0
Champsodon nudivittis		Champsodontidae	NA	NA	3	1	1	0	0	0	0	0	5	3
Champsodon vorax		Champsodontidae	NA	NA	0	0	0	0	0	0	0	0	0	0
Chanos chanos	Milkfish	Chanidae	LC	NA	0	0	0	0	0	0	0	0	0	0
Chauliodus sloani	Sloane's viperfish	Stomiidae	LC	NA	1	0	0	0	0	0	0	1	2	2
Chaunax suttkusi		Chaunacidae	LC	NA	0	0	0	0	0	0	0	0	0	0
Cheilopogon exsiliens	Bandwing flyingfish	Exocoetidae	LC	M	0	0	0	0	0	0	0	0	0	0
Cheilopogon heterurus	Mediterranean flyingfish	Exocoetidae	LC	M	0	0	0	0	0	0	0	0	0	0
Chelidonichthys cuculus	Red gurnard	Triglidae	LC	VH	0	0	0	0	0	0	0	1	1	1
Chelidonichthys lastoviza	Streaked gurnard	Triglidae	LC	M	2	0	0	0	0	0	0	1	3	2
Chelidonichthys lucerna	Tub gurnard	Triglidae	LC	M	1	0	0	0	0	0	0	2	3	2
Chelidonichthys obscurus	Longfin gurnard	Triglidae	LC	VH	1	0	0	0	0	0	0	0	1	1
Chelon auratus	Golden grey mullet	Mugilidae	LC	M	4	1	1	1	1	0	0	2	10	6
Chelon caeruleus		Mugilidae	NA	NA	0	0	0	0	0	0	0	0	0	0
Chelon labrosus	Thicklip grey mullet	Mugilidae	LC	L	3	1	1	1	1	0	0	1	8	6
Chelon ramada	Thinlip grey mullet	Mugilidae	LC	M	4	1	1	0	0	1	0	2	9	5
Chelon saliens	Leaping mullet	Mugilidae	LC	M	2	1	1	1	1	0	0	1	7	6
Chimaera monstrosa	Rabbit fish	Chimaeridae	VU	L	2	0	0	0	1	0	0	3	6	3
Chlopsis bicolor	Bicolor eel	Chlopsidae	LC	NA	0	0	0	0	0	0	0	0	0	0
Chlorophthalmus agassizi	Shortnose greeneye	Chlorophthalmidae	LC	NA	0	0	0	0	0	0	0	0	0	0
Chromis chromis	Damselfish	Pomacentridae	LC	NA	3	0	0	0	0	1	0	2	6	3
Chromis viridis	Blue green damselfish	Pomacentridae	NA	NA	0	0	0	0	0	0	0	0	0	0
Chromogobius quadrivittatus	Chestnut goby	Gobiidae	LC	NA	0	0	0	0	0	0	0	0	0	0
Chromogobius zebratus	Kolombatovic's goby	Gobiidae	LC	NA	0	0	0	0	0	0	0	0	0	0
Citharus linguatula	Spotted flounder	Citharidae	LC	VH	4	1	2	0	1	1	0	1	10	6
Clinitrachus argentatus	Cline	Clinidae	LC	NA	0	0	0	0	0	0	0	0	0	0
Coelorinchus caelorhincus	Hollowsnout grenadier	Macrouridae	LC	M	1	0	0	0	0	0	0	1	2	2
Coelorinchus mediterraneus		Macrouridae	LC	NA	0	0	0	0	1	1	0	1	3	3
Coelorinchus occa	Swordsnout grenadier	Macrouridae	LC	M	0	0	0	0	0	0	0	0	0	0
Conger conger	European conger	Congridae	LC	M	6	0	0	0	2	0	0	3	11	3
Corcyrogobius liechtensteini	Liechtenstein's goby	Gobiidae	LC	NA	0	0	0	0	0	0	0	0	0	0
Coregonus lavaretus	European whitefish	Salmonidae	VU	H	0	0	0	0	0	0	0	0	0	0
Coris julis	Mediterranean rainbow wrasse	Labridae	LC	VH	3	0	0	0	1	0	0	5	9	3
Coryogalops ocheticus		Gobiidae	EN	NA	0	0	0	0	0	0	0	0	0	0
Coryphaena equiselis	Pompano dolphinfish	Coryphaenidae	LC	NA	0	0	0	0	0	0	0	0	0	0
Coryphaena hippurus	Common dolphinfish	Coryphaenidae	LC	H	1	1	1	0	1	1	1	3	9	7
Coryphaenoides guentheri	Günther's grenadier	Macrouridae	LC	NA	0	0	0	0	0	0	0	1	1	1
Coryphaenoides mediterraneus	Mediterranean grenadier	Macrouridae	LC	NA	0	0	0	0	0	0	0	0	0	0
Coryphoblennius galerita	Montagu's blenny	Blenniidae	LC	NA	0	0	0	0	0	0	0	0	0	0
Crenidens crenidens	Karanteen seabream	Sparidae	LC	VH	0	0	0	0	0	0	0	0	0	0
Crystallogobius linearis	Crystal goby	Gobiidae	LC	NA	0	0	0	0	0	0	0	0	0	0
Ctenolabrus rupestris	Goldsinny-wrasse	Labridae	LC	VH	0	0	0	0	0	0	0	0	0	0
Cubiceps capensis	Cape fathead	Nomeidae	LC	NA	0	0	0	0	0	0	0	0	0	0
Cubiceps gracilis	Driftfish	Nomeidae	LC	NA	0	0	0	0	0	0	0	0	0	0
Cyclichthys spilostylus	Spotbase burrfish	Diodontidae	NA	NA	0	0	0	0	0	0	0	0	0	0
Cyclothone braueri	Garrick	Gonostomatidae	LC	NA	0	0	0	0	1	0	0	2	3	2
Cyclothone microdon	Veiled anglemouth	Gonostomatidae	LC	NA	0	0	0	0	0	0	0	0	0	0
Cyclothone pygmaea		Gonostomatidae	LC	NA	0	0	0	0	0	0	0	1	1	1
Cynoglossus sinusarabici	Red Sea tonguesole	Cynoglossidae	LC	NA	0	0	0	0	0	0	0	0	0	0
Cynoponticus ferox	Guinean pike conger	Muraenesocidae	LC	NA	0	0	0	0	0	0	0	0	0	0
Dactylopterus volitans	Flying gurnard	Dactylopteridae	LC	NA	0	0	0	0	0	0	0	0	0	0
Dagetichthys lusitanicus	Portuguese sole	Soleidae	DD	VH	0	0	0	0	0	0	0	0	0	0
Dalatias licha	Kitefin shark	Dalatiidae	VU	M	3	0	0	0	1	1	0	3	8	4
Dalophis imberbis	Armless snake eel	Ophichthidae	NA	NA	0	0	0	0	0	0	0	0	0	0
Dasyatis chrysonota	Blue stingray	Dasyatidae	NT	NA	1	0	0	0	1	0	0	0	2	2
Dasyatis marmorata	Marbled stingray	Dasyatidae	DD	NA	3	1	1	0	1	1	0	0	7	5
Dasyatis pastinaca	Common stingray	Dasyatidae	DD	H	3	2	2	0	2	3	0	2	14	6
Dasyatis tortonesei	Tortonese's stingray	Dasyatidae	NA	NA	0	0	0	0	0	0	0	0	0	0
Decapterus macarellus	Mackerel scad	Carangidae	LC	M	0	0	0	0	0	0	0	0	0	0
Decapterus punctatus	Round scad	Carangidae	LC	M	0	0	0	0	0	0	0	0	0	0
Decapterus russelli	Indian scad	Carangidae	LC	L	0	0	0	0	0	0	0	1	1	1
Deltentosteus collonianus	Toothed goby	Gobiidae	LC	NA	0	0	0	0	0	0	0	0	0	0
Deltentosteus quadrimaculatus	Four-spotted goby	Gobiidae	NA	NA	1	0	0	0	0	0	0	0	1	1
Dentex dentex	Common dentex	Sparidae	VU	VH	3	1	2	0	1	1	1	0	9	6
Dentex gibbosus	Pink dentex	Sparidae	LC	M	0	0	0	0	0	0	0	0	0	0
Dentex macrophthalmus	Large-eye dentex	Sparidae	LC	VH	1	1	1	1	1	1	0	0	6	6
Dentex maroccanus	Morocco dentex	Sparidae	LC	M	2	1	2	0	1	1	0	1	8	6
Diaphus holti	Small lantern fish	Myctophidae	LC	NA	0	0	0	0	0	0	0	0	0	0
Diaphus metopoclampus	Spothead lantern fish	Myctophidae	LC	NA	0	0	0	0	0	0	0	0	0	0
Diaphus rafinesquii	White-spotted lantern fish	Myctophidae	LC	NA	0	0	0	0	0	0	0	0	0	0
Dicentrarchus labrax	European seabass	Moronidae	LC	VH	3	0	0	0	0	0	0	1	4	2
Dicentrarchus punctatus	Spotted seabass	Moronidae	LC	M	0	0	0	0	0	0	0	0	0	0
Dicologlossa cuneata	Wedge sole	Soleidae	LC	VH	0	0	0	0	0	0	0	0	0	0
Dicologlossa hexophthalma	Ocellated wedge sole	Soleidae	LC	VH	0	0	0	0	0	0	0	0	0	0
Didogobius bentuvii	Ben-Tuvia's goby	Gobiidae	DD	NA	0	0	0	0	0	0	0	0	0	0
Didogobius schlieweni		Gobiidae	LC	NA	0	0	0	0	0	0	0	0	0	0
Didogobius splechtnai		Gobiidae	LC	NA	0	0	0	0	0	0	0	0	0	0
Diogenichthys atlanticus	Longfin lanternfish	Myctophidae	LC	NA	0	0	0	0	0	0	0	0	0	0
Diplecogaster bimaculata	Two-spotted clingfish	Gobiesocidae	LC	NA	0	0	0	0	0	0	0	0	0	0
Diplecogaster umutturali		Gobiesocidae	NA	NA	0	0	0	0	0	0	0	0	0	0
Diplodus annularis	Annular seabream	Sparidae	LC	L	8	2	2	0	1	0	1	3	17	6
Diplodus bellottii	Senegal seabream	Sparidae	LC	H	0	0	0	0	0	0	0	0	0	0
Diplodus cervinus	Zebra seabream	Sparidae	LC	L	1	0	0	0	0	0	0	0	1	1
Diplodus puntazzo	Sharpsnout seabream	Sparidae	LC	L	5	0	0	0	0	0	0	2	7	2
Diplodus sargus	White seabream	Sparidae	LC	VH	8	0	1	0	3	1	1	5	19	6
Diplodus vulgaris	Common two-banded seabream	Sparidae	LC	L	7	2	1	1	1	1	0	6	19	7
Dipturus batis	Blue skate	Rajidae	CR	M	0	0	0	0	0	0	0	0	0	0
Dipturus oxyrinchus	Longnosed skate	Rajidae	NT	M	6	3	2	1	3	4	2	4	25	8
Dussumieria elopsoides	Slender rainbow sardine	Dussumieriidae	LC	L	1	0	0	0	0	0	0	0	1	1
Dysomma brevirostre	Pignosed arrowtooth eel	Synaphobranchidae	LC	NA	0	0	0	0	0	0	0	0	0	0
Echelus myrus	Painted eel	Ophichthidae	LC	NA	0	0	0	0	0	0	0	0	0	0
Echeneis naucrates	Live sharksucker	Echeneidae	LC	H	0	0	0	0	0	0	0	0	0	0
Echiichthys vipera	Lesser weever	Trachinidae	NA	NA	0	0	0	0	0	0	0	0	0	0
Echinorhinus brucus	Bramble shark	Echinorhinidae	DD	NA	2	0	0	0	0	0	0	0	2	1
Echiodon dentatus		Carapidae	LC	NA	0	0	0	0	0	0	0	0	0	0
Echiodon drummondii		Carapidae	LC	NA	0	0	0	0	0	0	0	0	0	0
Elagatis bipinnulata	Rainbow runner	Carangidae	LC	M	0	0	0	0	0	0	0	0	0	0
Electrona risso	Electric lantern fish	Myctophidae	LC	NA	0	0	0	0	0	0	0	1	1	1
Enchelycore anatina	Fangtooth moray	Muraenidae	LC	M	0	0	0	0	0	0	0	0	0	0
Encrasicholina gloria	Red Sea anchovy	Engraulidae	DD	NA	0	0	0	0	0	0	0	0	0	0
Engraulis albidus		Engraulidae	DD	NA	0	0	0	0	0	0	0	0	0	0
Engraulis encrasicolus	European anchovy	Engraulidae	LC	M	9	3	7	2	12	5	2	15	55	8
Entelurus aequoreus	Snake pipefish	Syngnathidae	NA	NA	0	0	0	0	0	0	0	0	0	0
Ephippion guttifer	Prickly puffer	Tetraodontidae	LC	VH	0	0	0	0	0	0	0	0	0	0
Epigonus constanciae		Epigonidae	LC	NA	0	0	0	0	0	0	0	0	0	0
Epigonus denticulatus	Pencil cardinal	Epigonidae	LC	NA	0	0	0	0	0	0	0	0	0	0
Epigonus telescopus	Black cardinal fish	Epigonidae	LC	M	0	0	0	0	0	0	0	1	1	1
Epinephelus aeneus	White grouper	Serranidae	NT	VH	2	0	0	0	1	0	0	1	4	3
Epinephelus caninus	Dogtooth grouper	Serranidae	DD	VH	0	0	0	0	0	0	0	0	0	0
Epinephelus coioides	Orange-spotted grouper	Serranidae	LC	H	0	0	0	0	0	0	0	0	0	0
Epinephelus costae	Goldblotch grouper	Serranidae	DD	VH	2	0	0	0	0	0	0	1	3	2
Epinephelus malabaricus	Malabar grouper	Serranidae	LC	VH	0	0	0	0	0	0	0	0	0	0
Epinephelus marginatus	Dusky grouper	Serranidae	VU	VH	3	0	1	0	0	0	0	6	10	3
Equulites klunzingeri	Klunzinger's ponyfish	Leiognathidae	NA	NA	1	0	1	0	0	0	0	0	2	2
Equulites popei	Pope's ponyfish	Leiognathidae	NA	H	0	0	0	0	0	0	0	0	0	0
Eretmophorus kleinenbergi		Moridae	LC	NA	0	0	0	0	0	0	0	0	0	0
Etmopterus spinax	Velvet belly	Etmopteridae	LC	NA	4	0	0	0	4	4	1	7	20	5
Etrumeus golanii		Dussumieriidae	DD	NA	0	0	0	0	1	0	1	0	2	2
Eutelichthys leptochirus		Liparidae	DD	NA	0	0	0	0	0	0	0	0	0	0
Euthynnus alletteratus	Little tunny	Scombridae	LC	M	3	0	0	0	1	0	0	4	8	3
Eutrigla gurnardus	Grey gurnard	Triglidae	NA	H	1	0	0	0	0	0	0	2	3	2
Evermannella balbo	Balbo sabretooth	Evermannellidae	LC	NA	0	0	0	0	0	0	0	0	0	0
Evynnis ehrenbergii		Sparidae	NA	NA	0	0	0	0	0	0	0	0	0	0
Exocoetus obtusirostris	Oceanic two-wing flyingfish	Exocoetidae	LC	NA	0	0	0	0	0	0	0	0	0	0
Exocoetus volitans	Tropical two-wing flyingfish	Exocoetidae	LC	M	0	0	0	0	0	0	0	0	0	0
Facciolella oxyrhyncha	Facciola's sorcerer	Nettastomatidae	NA	NA	0	0	0	0	0	0	0	0	0	0
Favonigobius melanobranchus	Blackthroat goby	Gobiidae	NT	NA	0	0	0	0	0	0	0	0	0	0
Fistularia commersonii	Bluespotted cornetfish	Fistulariidae	LC	NA	1	1	1	0	0	0	0	2	5	4
Fistularia petimba	Red cornetfish	Fistulariidae	LC	NA	0	0	0	0	0	0	0	0	0	0
Gadella maraldi	Gadella	Moridae	LC	M	0	0	0	0	0	0	0	0	0	0
Gadiculus argenteus	Silvery pout	Gadidae	NA	VH	0	0	0	0	0	0	0	1	1	1
Gadus morhua	Atlantic cod	Gadidae	VU	M	0	0	0	0	0	0	0	0	0	0
Gaidropsarus biscayensis	Mediterranean bigeye rockling	Lotidae	NA	M	0	0	0	0	0	0	0	2	2	1
Gaidropsarus granti	Azores rockling	Lotidae	DD	M	1	0	0	0	1	0	0	1	3	3
Gaidropsarus mediterraneus	Shore rockling	Lotidae	NA	M	0	0	0	0	0	0	0	1	1	1
Gaidropsarus vulgaris	Three-bearded rockling	Lotidae	LC	M	0	0	0	0	0	0	0	0	0	0
Galeocerdo cuvier	Tiger shark	Carcharhinidae	NT	M	1	0	0	0	0	0	0	1	2	2
Galeoides decadactylus	Lesser African threadfin	Polynemidae	ΝΤ	Η	0	0	0	0	0	0	0	0	0	0
Galeorhinus galeus	Tope shark	Triakidae	CR	M	0	0	0	0	0	0	0	1	1	1
Galeus atlanticus	Atlantic sawtail cat shark	Pentanchidae	NT	NA	0	0	0	0	0	0	0	0	0	0
Galeus melastomus	Blackmouth catshark	Pentanchidae	LC	H	6	1	0	0	5	10	0	14	36	5
Gammogobius steinitzi	Steinitz's goby	Gobiidae	LC	NA	0	0	0	0	0	0	0	0	0	0
Gasterosteus aculeatus	Three-spined stickleback	Gasterosteidae	LC	NA	0	0	0	0	0	0	0	0	0	0
Gephyroberyx darwinii	Darwin's slimehead	Trachichthyidae	LC	L	0	0	0	0	0	0	0	0	0	0
Glaucostegus cemiculus	Blackchin guitarfish	Glaucostegidae	CR	L	2	1	1	0	1	0	0	1	6	5
Glaucostegus halavi	Halavi ray	Glaucostegidae	CR	NA	1	0	0	0	0	0	0	0	1	1
Glossanodon leioglossus	Smalltoothed argentine	Argentinidae	LC	NA	0	0	0	0	0	0	0	0	0	0
Gnathophis mystax	Thinlip conger	Congridae	LC	M	2	0	0	0	0	0	0	1	3	2
Gobius ater	Bellotti's goby	Gobiidae	LC	NA	0	0	0	0	0	0	0	0	0	0
Gobius auratus	Golden goby	Gobiidae	LC	NA	0	0	0	0	0	0	0	0	0	0
Gobius bucchichi	Bucchich's goby	Gobiidae	LC	NA	2	0	0	0	0	0	0	0	2	1
Gobius cobitis	Giant goby	Gobiidae	NA	VH	2	0	0	0	0	0	0	0	2	1
Gobius couchi	Couch's goby	Gobiidae	LC	NA	0	0	0	0	0	0	0	0	0	0
Gobius cruentatus	Red-mouthed goby	Gobiidae	LC	NA	1	0	0	0	0	0	0	0	1	1
Gobius fallax	Sarato's goby	Gobiidae	LC	NA	0	0	0	0	0	0	0	0	0	0
Gobius gasteveni	Steven's goby	Gobiidae	LC	NA	0	0	0	0	0	0	0	0	0	0
Gobius geniporus	Slender goby	Gobiidae	LC	NA	2	0	0	0	0	0	0	0	2	1
Gobius incognitus		Gobiidae	NA	NA	1	0	0	0	0	0	0	1	2	2
Gobius kolombatovici		Gobiidae	NA	NA	0	0	0	0	0	0	0	0	0	0
Gobius niger	Black goby	Gobiidae	LC	NA	6	0	2	0	0	0	0	0	8	2
Gobius paganellus	Rock goby	Gobiidae	LC	VH	4	0	1	0	0	0	0	1	6	3
Gobius roulei	Roule's goby	Gobiidae	LC	NA	0	0	0	0	0	0	0	0	0	0
Gobius strictus	Schmidt's goby	Gobiidae	DD	NA	0	0	0	0	0	0	0	0	0	0
Gobius vittatus	Striped goby	Gobiidae	LC	NA	0	0	0	0	0	0	0	0	0	0
Gobius xanthocephalus		Gobiidae	LC	NA	0	0	0	0	0	0	0	0	0	0
Gonichthys cocco	Cocco’s lanternfish	Myctophidae	LC	NA	0	0	0	0	0	0	0	0	0	0
Gonostoma denudatum		Gonostomatidae	LC	NA	0	0	0	0	0	0	0	0	0	0
Gouania willdenowi	Blunt-snouted clingfish	Gobiesocidae	LC	NA	0	0	0	0	0	0	0	0	0	0
Grammonus ater		Bythitidae	LC	NA	0	0	0	0	0	0	0	0	0	0
Guttigadus latifrons		Moridae	NA	NA	0	0	0	0	0	0	0	0	0	0
Gymnammodytes cicerelus	Mediterranean sand eel	Ammodytidae	LC	NA	0	0	0	0	0	0	0	0	0	0
Gymnammodytes semisquamatus	Smooth sandeel	Ammodytidae	LC	NA	0	0	0	0	0	0	0	0	0	0
Gymnesigobius medits		Gobiidae	NA	NA	0	0	0	0	0	0	0	0	0	0
Gymnothorax reticularis		Muraenidae	NA	NA	0	0	0	0	0	0	0	0	0	0
Gymnothorax unicolor	Brown moray	Muraenidae	LC	NA	0	0	0	0	0	0	0	0	0	0
Gymnura altavela	Spiny butterfly ray	Gymnuridae	VU	H	2	1	1	1	0	0	0	2	7	5
Halobatrachus didactylus	Lusitanian toadfish	Batrachoididae	LC	NA	0	0	0	0	0	0	0	0	0	0
Halosaurus ovenii		Halosauridae	LC	NA	0	0	0	0	0	0	0	0	0	0
Helicolenus dactylopterus	Blackbelly rosefish	Sebastidae	LC	L	5	0	2	0	0	0	0	3	10	3
Hemiramphus far	Black-barred halfbeak	Hemiramphidae	NA	M	0	0	0	0	0	0	0	0	0	0
Heptranchias perlo	Sharpnose sevengill shark	Hexanchidae	NT	NA	3	0	0	0	1	0	0	1	5	3
Herklotsichthys punctatus	Spotback herring	Clupeidae	LC	L	1	0	1	0	0	0	0	0	2	2
Hexanchus griseus	Bluntnose sixgill shark	Hexanchidae	NT	NA	3	0	0	0	1	0	0	2	6	3
Hexanchus nakamurai	Bigeyed sixgill shark	Hexanchidae	DD	NA	1	0	0	0	0	0	0	0	1	1
Himantura uarnak	Honeycomb stingray	Dasyatidae	VU	L	1	0	0	0	0	0	0	0	1	1
Hippocampus fuscus	Sea pony	Syngnathidae	NA	NA	0	0	0	0	0	0	0	0	0	0
Hippocampus guttulatus	Long-snouted seahorse	Syngnathidae	DD	NA	0	0	0	0	0	0	0	0	0	0
Hippocampus hippocampus	Short snouted seahorse	Syngnathidae	DD	NA	0	0	0	0	0	0	0	0	0	0
Hirundichthys rondeletii	Black wing flyingfish	Exocoetidae	LC	M	0	0	0	0	0	0	1	0	1	1
Hirundichthys speculiger	Mirrorwing flyingfish	Exocoetidae	LC	M	0	0	0	0	0	0	0	0	0	0
Holacanthus ciliaris	Queen angelfish	Pomacanthidae	LC	H	0	0	0	0	0	0	0	0	0	0
Hoplostethus mediterraneus	Mediterranean slimehead	Trachichthyidae	LC	NA	0	0	0	0	0	0	0	0	0	0
Huso huso	Beluga	Acipenseridae	CR	NA	0	0	0	0	0	0	0	0	0	0
Hygophum benoiti	Benoit's lanternfish	Myctophidae	LC	NA	0	0	0	0	0	0	0	2	2	1
Hygophum hygomii	Bermuda lantern fish	Myctophidae	LC	NA	0	0	0	0	0	0	0	1	1	1
Hymenocephalus italicus	Glasshead grenadier	Macrouridae	LC	NA	2	0	0	0	0	0	0	1	3	2
Hyperoglyphe perciformis	Barrelfish	Centrolophidae	LC	VH	0	0	0	0	0	0	0	0	0	0
Hypleurochilus bananensis		Blenniidae	LC	NA	0	0	0	0	1	0	0	0	1	1
Hyporhamphus affinis	Tropical halfbeak	Hemiramphidae	NA	NA	0	0	0	0	0	0	0	0	0	0
Hyporhamphus picarti	African halfbeak	Hemiramphidae	LC	NA	1	0	0	0	0	0	0	0	1	1
Hyporthodus haifensis	Haifa grouper	Serranidae	LC	VH	2	0	0	0	0	0	0	0	2	1
Ichthyococcus ovatus	Lightfish	Phosichthyidae	LC	NA	0	0	0	0	0	0	0	0	0	0
Iniistius pavo	Peacock wrasse	Labridae	LC	VH	0	0	0	0	0	0	0	0	0	0
Istiophorus albicans	Atlantic sailfish	Istiophoridae	NA	H	0	0	0	0	0	0	0	0	0	0
Isurus oxyrinchus	Shortfin mako	Lamnidae	NT	M	1	0	0	0	0	0	0	0	1	1
Jaydia queketti	Spotfin cardinal	Apogonidae	NA	NA	2	0	0	0	0	0	0	0	2	1
Jaydia smithi	Smith's cardinalfish	Apogonidae	NA	NA	1	0	0	0	0	0	0	1	2	2
Kajikia albida	Atlantic white marlin	Istiophoridae	VU	H	0	0	0	0	0	0	0	0	0	0
Katsuwonus pelamis	Skipjack tuna	Scombridae	LC	H	0	0	0	0	1	0	0	1	2	2
Knipowitschia caucasica	Caucasian dwarf goby	Gobiidae	LC	NA	0	0	0	0	0	0	0	0	0	0
Kyphosus sectatrix	Bermuda sea chub	Kyphosidae	LC	H	0	0	0	0	0	0	0	0	0	0
Labrus merula	Brown wrasse	Labridae	LC	VH	2	0	0	0	0	0	0	1	3	2
Labrus mixtus	Cuckoo wrasse	Labridae	LC	VH	1	0	0	0	0	0	0	0	1	1
Labrus viridis		Labridae	VU	NA	0	0	0	0	0	0	0	1	1	1
Lagocephalus lagocephalus	Oceanic puffer	Tetraodontidae	LC	VH	0	0	0	0	0	0	0	0	0	0
Lagocephalus sceleratus	Silver-cheeked toadfish	Tetraodontidae	LC	NA	1	1	1	0	2	2	2	3	12	7
Lagocephalus spadiceus	Half-smooth golden pufferfish	Tetraodontidae	LC	NA	0	1	1	0	0	0	0	0	2	2
Lagocephalus suezensis		Tetraodontidae	LC	NA	3	1	0	1	0	0	0	0	5	3
Lamna nasus	Porbeagle	Lamnidae	VU	M	3	0	0	0	0	0	0	0	3	1
Lampanyctus crocodilus	Jewel lanternfish	Myctophidae	NA	H	1	0	0	0	0	0	0	1	2	2
Lampanyctus pusillus	Pygmy lanternfish	Myctophidae	LC	NA	1	0	0	0	0	0	0	1	2	2
Lampetra fluviatilis	River lamprey	Petromyzontidae	LC	NA	0	0	0	0	0	0	0	0	0	0
Lampris guttatus	Opah	Lampridae	LC	VH	0	0	0	0	0	0	0	0	0	0
Lappanella fasciata		Labridae	LC	NA	0	0	0	0	0	0	0	0	0	0
Lebetus guilleti	Guillet's goby	Gobiidae	LC	NA	0	0	0	0	0	0	0	0	0	0
Lebetus patzneri		Gobiidae	NA	NA	0	0	0	0	0	0	0	0	0	0
Lepadogaster candolii	Connemarra clingfish	Gobiesocidae	NA	NA	0	0	0	0	0	0	0	0	0	0
Lepadogaster lepadogaster	Shore clingfish	Gobiesocidae	LC	NA	0	0	0	0	0	0	0	0	0	0
Lepadogaster purpurea	Cornish sucker	Gobiesocidae	LC	NA	0	0	0	0	0	0	0	0	0	0
Lepidion guentheri		Moridae	LC	NA	0	0	0	0	0	0	0	0	0	0
Lepidion lepidion	Mediterranean codling	Moridae	LC	M	0	0	0	0	1	1	0	0	2	2
Lepidopus caudatus	Silver scabbardfish	Trichiuridae	DD	M	0	0	0	0	0	0	0	1	1	1
Lepidorhombus boscii	Four-spot megrim	Scophthalmidae	NA	VH	1	0	0	0	1	0	1	0	3	3
Lepidorhombus whiffiagonis	Megrim	Scophthalmidae	NA	VH	1	0	0	0	0	0	0	0	1	1
Lepidotrigla cavillone	Large-scaled gurnard	Triglidae	NA	L	3	0	2	0	0	0	0	1	6	3
Lepidotrigla dieuzeidei	Spiny gurnard	Triglidae	LC	VH	2	1	2	0	1	1	1	0	8	6
Lestidiops jayakari	Pacific barracudina	Paralepididae	LC	NA	0	0	0	0	0	0	0	0	0	0
Lestidiops pseudosphyraenoides		Paralepididae	NA	NA	0	0	0	0	0	0	0	0	0	0
Lestidiops sphyrenoides		Paralepididae	LC	NA	0	0	0	0	0	0	0	0	0	0
Lestidium atlanticum	Atlantic barracudina	Paralepididae	LC	NA	0	0	0	0	0	0	0	0	0	0
Lesueurigobius friesii	Fries's goby	Gobiidae	LC	NA	1	0	0	0	0	0	0	0	1	1
Lesueurigobius sanzi	Sanzo's goby	Gobiidae	LC	NA	0	0	0	0	0	0	0	0	0	0
Lesueurigobius suerii	Lesueur's goby	Gobiidae	NA	NA	2	0	0	0	0	0	0	1	3	2
Leucoraja circularis	Sandy ray	Rajidae	EN	M	2	0	1	0	1	0	0	1	5	4
Leucoraja fullonica	Shagreen ray	Rajidae	VU	L	1	0	0	0	0	0	0	0	1	1
Leucoraja melitensis	Maltese ray	Rajidae	CR	NA	3	0	0	0	0	0	0	0	3	1
Leucoraja naevus	Cuckoo ray	Rajidae	LC	M	2	0	0	0	0	0	0	1	3	2
Lichia amia	Leerfish	Carangidae	LC	M	0	0	0	0	0	0	0	1	1	1
Lipophrys pholis	Shanny	Blenniidae	LC	NA	0	0	0	0	0	0	0	0	0	0
Lipophrys trigloides		Blenniidae	LC	NA	1	0	0	0	0	0	0	0	1	1
Lithognathus mormyrus	Sand steenbras	Sparidae	LC	M	5	2	4	1	2	1	0	3	18	7
Liza carinata	Keeled mullet	Mugilidae	NA	M	0	0	0	0	0	0	0	0	0	0
Lobianchia dofleini	Dofleini's lantern fish	Myctophidae	LC	NA	0	0	0	0	0	0	0	1	1	1
Lobianchia gemellarii	Cocco's lantern fish	Myctophidae	LC	NA	0	0	0	0	0	0	0	0	0	0
Lobotes surinamensis	Tripletail	Lobotidae	LC	VH	0	0	0	0	0	0	0	0	0	0
Lophius budegassa	Blackbellied angler	Lophiidae	LC	M	1	1	0	0	0	0	0	4	6	3
Lophius piscatorius	Angler	Lophiidae	LC	H	1	0	0	0	1	1	1	2	6	5
Lophotus lacepede	Crested oarfish	Lophotidae	LC	NA	0	0	1	0	0	0	0	2	3	2
Lutjanus argentimaculatus	Mangrove red snapper	Lutjanidae	LC	VH	0	0	0	0	0	0	0	0	0	0
Lutjanus jocu	Dog snapper	Lutjanidae	DD	H	0	0	0	0	0	0	0	0	0	0
Luvarus imperialis	Luvar	Luvaridae	LC	NA	0	0	0	0	1	0	0	0	1	1
Macroramphosus scolopax	Longspine snipefish	Centriscidae	LC	NA	0	0	0	0	0	0	0	1	1	1
Makaira nigricans	Blue marlin	Istiophoridae	VU	H	0	0	0	0	0	0	0	0	0	0
Maurolicus muelleri	Silvery lightfish	Sternoptychidae	LC	NA	0	0	0	0	0	0	0	0	0	0
Melanostigma atlanticum	Atlantic soft pout	Zoarcidae	LC	NA	0	0	0	0	1	0	1	1	3	3
Merlangius merlangus	Whiting	Gadidae	LC	M	0	0	0	0	0	0	0	1	1	1
Merluccius merluccius	European hake	Merlucciidae	LC	H	6	6	6	2	5	5	4	12	46	8
Microchirus azevia		Soleidae	DD	NA	0	0	0	0	0	0	0	0	0	0
Microchirus boscanion	Lusitanian sole	Soleidae	DD	VH	0	0	0	0	0	0	0	0	0	0
Microchirus ocellatus	Foureyed sole	Soleidae	DD	VH	0	0	0	0	0	0	0	0	0	0
Microchirus variegatus	Thickback sole	Soleidae	LC	VH	0	0	0	0	0	0	0	0	0	0
Microichthys coccoi		Epigonidae	LC	NA	0	0	0	0	0	0	0	0	0	0
Microichthys sanzoi		Epigonidae	DD	NA	0	0	0	0	0	0	0	0	0	0
Microlipophrys adriaticus		Blenniidae	LC	NA	0	0	0	0	0	0	0	0	0	0
Microlipophrys canevae		Blenniidae	LC	NA	1	0	0	0	0	0	0	0	1	1
Microlipophrys dalmatinus		Blenniidae	LC	NA	0	0	0	0	0	0	0	0	0	0
Microlipophrys nigriceps	Black-headed blenny	Blenniidae	LC	NA	0	0	0	0	0	0	0	0	0	0
Micromesistius poutassou	Blue whiting	Gadidae	NA	L	2	1	1	0	2	1	1	4	12	7
Microstoma microstoma	Slender argentine	Microstomatidae	LC	NA	0	0	0	0	0	0	0	0	0	0
Millerigobius macrocephalus		Gobiidae	LC	NA	0	0	0	0	0	0	0	0	0	0
Minyichthys sentus		Syngnathidae	LC	NA	0	0	0	0	0	0	0	0	0	0
Mobula mobular	Devil fish	Mobulidae	EN	NA	4	0	0	0	0	0	0	0	4	1
Mola mola	Ocean sunfish	Molidae	VU	NA	0	0	0	0	0	0	0	0	0	0
Molva dypterygia	Blue ling	Lotidae	NA	L	0	0	0	0	0	0	0	0	0	0
Molva macrophthalma	Spanish ling	Lotidae	NA	L	1	0	0	0	0	0	0	2	3	2
Molva molva	Ling	Lotidae	NA	L	0	0	0	0	0	0	0	0	0	0
Monochirus hispidus	Whiskered sole	Soleidae	LC	VH	0	0	0	0	0	0	0	0	0	0
Mora moro	Common mora	Moridae	LC	M	2	0	0	0	1	1	0	3	7	4
Mugil cephalus	Flathead grey mullet	Mugilidae	LC	VH	3	1	1	1	1	0	0	1	8	6
Mullus barbatus barbatus	Red mullet	Mullidae	LC	M	10	2	4	2	4	3	3	6	34	8
Mullus surmuletus	Surmullet	Mullidae	LC	VH	9	1	1	0	2	1	0	2	16	6
Muraena helena	Mediterranean moray	Muraenidae	LC	L	3	1	1	0	1	0	0	0	6	4
Muraenesox cinereus	Daggertooth pike conger	Muraenesocidae	NA	VH	0	0	0	0	0	0	0	0	0	0
Mustelus asterias	Starry smooth-hound	Triakidae	LC	M	0	0	0	0	0	0	0	0	0	0
Mustelus mustelus	Smooth-hound	Triakidae	VU	M	1	1	1	0	1	2	0	3	9	6
Mustelus punctulatus	Blackspotted smooth-hound	Triakidae	DD	M	0	0	0	0	1	1	0	3	5	3
Mycteroperca fusca	Island grouper	Serranidae	VU	H	0	0	0	0	0	0	0	0	0	0
Mycteroperca rubra	Mottled grouper	Serranidae	LC	H	3	0	0	0	0	0	0	0	3	1
Myctophum punctatum	Spotted lanternfish	Myctophidae	LC	NA	1	1	1	0	0	0	0	1	4	4
Myliobatis aquila	Common eagle ray	Myliobatidae	DD	H	3	0	0	0	1	0	0	1	5	3
Mystriophis crosnieri		Ophichthidae	LC	NA	0	0	0	0	0	0	0	0	0	0
Myxine glutinosa	Atlantic hagfish	Myxinidae	LC	NA	0	0	0	0	0	0	0	0	0	0
Nansenia iberica		Microstomatidae	DD	NA	0	0	0	0	0	0	0	0	0	0
Nansenia oblita		Microstomatidae	NA	NA	0	0	0	0	0	0	0	0	0	0
Naucrates ductor	Pilotfish	Carangidae	LC	M	0	0	0	0	0	0	0	0	0	0
Nemichthys scolopaceus	Slender snipe eel	Nemichthyidae	LC	NA	0	0	0	0	0	0	0	0	0	0
Nemipterus japonicus	Japanese threadfin bream	Nemipteridae	LC	H	1	0	1	0	0	0	0	0	2	2
Nemipterus randalli	Randall's threadfin bream	Nemipteridae	LC	H	4	2	3	0	2	2	0	3	16	6
Nerophis lumbriciformis	Worm pipefish	Syngnathidae	LC	NA	0	0	0	0	0	0	0	0	0	0
Nerophis maculatus		Syngnathidae	DD	NA	0	0	0	0	0	0	0	1	1	1
Nerophis ophidion	Straightnose pipefish	Syngnathidae	LC	NA	1	0	0	0	0	0	0	1	2	2
Nettastoma melanura	Blackfin sorcerer	Nettastomatidae	LC	NA	1	0	0	0	1	1	0	3	6	4
Netuma thalassina	Giant catfish	Ariidae	NA	M	0	0	0	0	0	0	0	0	0	0
Nezumia aequalis	Common Atlantic grenadier	Macrouridae	LC	M	0	0	0	0	1	1	0	1	3	3
Nezumia sclerorhynchus	Roughtip grenadier	Macrouridae	LC	M	0	0	0	0	0	0	0	0	0	0
Notacanthus bonaparte	Shortfin spiny eel	Notacanthidae	NA	NA	0	0	0	0	0	0	0	0	0	0
Notoscopelus bolini		Myctophidae	LC	NA	0	0	0	0	0	0	0	0	0	0
Notoscopelus elongatus		Myctophidae	LC	NA	0	0	0	0	0	0	0	1	1	1
Notoscopelus kroyeri	Lancet fish	Myctophidae	LC	NA	0	0	0	0	0	0	0	0	0	0
Oblada melanura	Saddled seabream	Sparidae	LC	VH	3	1	1	1	1	1	1	3	12	8
Odondebuenia balearica	Coralline goby	Gobiidae	LC	NA	0	0	0	0	0	0	0	0	0	0
Odontaspis ferox	Smalltooth sand tiger	Odontaspididae	VU	NA	1	0	0	0	0	0	0	0	1	1
Oedalechilus labeo	Boxlip mullet	Mugilidae	NA	NA	1	0	0	0	0	0	0	0	1	1
Omobranchus punctatus	Muzzled blenny	Blenniidae	LC	NA	0	0	0	0	0	0	0	0	0	0
Opeatogenys gracilis		Gobiesocidae	LC	NA	0	0	0	0	0	0	0	0	0	0
Ophichthus ophis	Spotted snake eel	Ophichthidae	LC	NA	0	0	0	0	0	0	0	0	0	0
Ophichthus rufus	Rufus snake-eel	Ophichthidae	LC	NA	0	0	0	0	0	0	0	0	0	0
Ophidion barbatum	Snake blenny	Ophidiidae	LC	NA	1	0	0	0	0	0	0	0	1	1
Ophidion rochei		Ophidiidae	DD	NA	0	0	0	0	0	0	0	0	0	0
Ophisurus serpens	Serpent eel	Ophichthidae	LC	NA	0	0	0	0	0	0	0	0	0	0
Oplegnathus fasciatus	Barred knifejaw	Oplegnathidae	NA	NA	0	0	0	0	0	0	0	0	0	0
Orcynopsis unicolor	Plain bonito	Scombridae	LC	M	0	0	0	0	0	0	0	0	0	0
Ostorhinchus fasciatus	Broadbanded cardinalfish	Apogonidae	NA	NA	1	0	0	0	0	0	0	0	1	1
Ostracion cubicus	Yellow boxfish	Ostraciidae	NA	H	0	0	0	0	0	0	0	0	0	0
Oxynotus centrina	Angular roughshark	Oxynotidae	VU	H	5	0	0	0	1	0	0	2	8	3
Oxyurichthys papuensis	Frogface goby	Gobiidae	LC	NA	0	0	0	0	0	0	0	0	0	0
Oxyurichthys petersii		Gobiidae	LC	NA	0	0	0	0	0	0	0	0	0	0
Pagellus acarne	Axillary seabream	Sparidae	LC	M	7	2	3	0	3	3	1	0	19	6
Pagellus bellottii	Red pandora	Sparidae	LC	H	0	0	0	0	0	0	0	0	0	0
Pagellus bogaraveo	Blackspot seabream	Sparidae	NT	M	5	0	0	0	0	0	0	4	9	2
Pagellus erythrinus	Common pandora	Sparidae	LC	M	13	1	3	0	3	3	0	3	26	6
Pagrus auriga	Redbanded seabream	Sparidae	LC	L	0	0	0	0	0	0	0	0	0	0
Pagrus caeruleostictus	Bluespotted seabream	Sparidae	LC	H	1	0	0	0	1	1	1	1	5	5
Pagrus major	Red seabream	Sparidae	LC	H	0	0	0	0	0	0	0	0	0	0
Pagrus pagrus	Red porgy	Sparidae	LC	VH	3	0	0	0	0	0	0	0	3	1
Pampus argenteus	Silver pomfret	Stromateidae	NA	H	0	0	0	0	0	0	0	0	0	0
Panturichthys fowleri		Heterenchelyidae	DD	NA	0	0	0	0	0	0	0	0	0	0
Papilloculiceps longiceps	Tentacled flathead	Platycephalidae	LC	H	0	0	0	0	0	0	0	0	0	0
Parablennius gattorugine	Tompot blenny	Blenniidae	LC	NA	1	0	0	0	0	0	0	1	2	2
Parablennius incognitus		Blenniidae	LC	NA	0	0	0	0	0	0	0	1	1	1
Parablennius pilicornis	Ringneck blenny	Blenniidae	LC	NA	0	0	0	0	0	0	0	0	0	0
Parablennius rouxi		Blenniidae	LC	NA	0	0	0	0	0	0	0	0	0	0
Parablennius sanguinolentus	Rusty blenny	Blenniidae	LC	NA	2	0	0	0	0	0	0	0	2	1
Parablennius tentacularis	Tentacled blenny	Blenniidae	LC	NA	0	0	0	0	0	0	0	0	0	0
Parablennius thysanius	Tasseled blenny	Blenniidae	LC	NA	0	0	0	0	0	0	0	0	0	0
Parablennius zvonimiri		Blenniidae	LC	NA	0	0	0	0	0	0	0	0	0	0
Paralepis coregonoides	Sharpchin barracudina	Paralepididae	LC	NA	0	0	0	0	0	0	0	0	0	0
Paralepis speciosa		Paralepididae	LC	NA	0	0	0	0	0	0	0	0	0	0
Paraliparis murieli		Liparidae	DD	NA	0	0	0	0	0	0	0	0	0	0
Parapristipoma octolineatum	African striped grunt	Haemulidae	LC	NA	0	0	0	0	0	0	0	0	0	0
Parexocoetus mento	African sailfin flyingfish	Exocoetidae	NA	M	0	0	0	0	0	0	0	0	0	0
Parophidion vassali		Ophidiidae	DD	NA	0	0	0	0	0	0	0	0	0	0
Pegusa impar	Adriatic sole	Soleidae	NA	VH	0	0	0	0	0	0	0	0	0	0
Pegusa lascaris	Sand sole	Soleidae	LC	VH	2	0	0	0	1	1	0	1	5	4
Pegusa nasuta	Blackhand sole	Soleidae	NA	NA	0	0	0	0	0	0	0	0	0	0
Pelates quadrilineatus	Fourlined terapon	Terapontidae	NA	NA	0	0	0	0	0	0	0	0	0	0
Pempheris mangula	Indian sweeper	Pempheridae	NA	NA	0	0	0	0	0	0	0	0	0	0
Pempheris rhomboidea		Pempheridae	NA	NA	0	0	0	0	0	0	0	0	0	0
Peristedion cataphractum	African armoured searobin	Peristediidae	LC	NA	0	1	1	0	0	0	0	0	2	2
Petromyzon marinus	Sea lamprey	Petromyzontidae	LC	H	0	0	0	0	0	0	0	0	0	0
Petroscirtes ancylodon	Arabian fangblenny	Blenniidae	LC	NA	0	0	0	0	0	0	0	0	0	0
Phycis blennoides	Greater forkbeard	Phycidae	NA	M	3	1	1	0	0	1	0	6	12	5
Phycis phycis	Forkbeard	Phycidae	LC	VH	2	0	0	0	0	0	0	0	2	1
Physiculus dalwigki	Black codling	Moridae	LC	M	0	0	0	0	0	0	0	0	0	0
Planiliza haematocheila	So-iuy mullet	Mugilidae	NA	M	0	0	0	0	0	0	0	0	0	0
Platax teira	Longfin batfish	Ephippidae	LC	L	0	0	0	0	0	0	0	0	0	0
Platichthys flesus	European flounder	Pleuronectidae	LC	VH	2	0	0	0	0	0	0	0	2	1
Platycephalus indicus	Bartail flathead	Platycephalidae	DD	VH	0	0	0	0	0	0	0	0	0	0
Plectorhinchus mediterraneus	Rubberlip grunt	Haemulidae	DD	L	0	0	0	0	0	0	0	0	0	0
Plotosus lineatus	Striped eel catfish	Plotosidae	NA	L	0	0	0	0	0	0	0	0	0	0
Polyacanthonotus rissoanus	Smallmouth spiny eel	Notacanthidae	NA	NA	0	0	0	0	1	0	0	1	2	2
Polyprion americanus	Wreckfish	Polyprionidae	CR	L	1	1	1	0	0	0	0	1	4	4
Pomacanthus imperator	Emperor angelfish	Pomacanthidae	LC	H	0	0	0	0	0	0	0	0	0	0
Pomacanthus maculosus	Yellowbar angelfish	Pomacanthidae	LC	H	0	0	0	0	0	0	0	0	0	0
Pomadasys incisus	Bastard grunt	Haemulidae	LC	M	2	2	2	0	1	0	0	0	7	4
Pomadasys stridens	Striped piggy	Haemulidae	LC	M	1	0	0	0	0	0	0	0	1	1
Pomatomus saltatrix	Bluefish	Pomatomidae	VU	VH	0	0	0	0	1	1	1	2	5	4
Pomatoschistus bathi		Gobiidae	LC	NA	1	0	0	0	0	0	0	0	1	1
Pomatoschistus knerii	Kner's goby	Gobiidae	LC	NA	0	0	0	0	0	0	0	0	0	0
Pomatoschistus marmoratus	Marbled goby	Gobiidae	LC	NA	2	0	0	0	0	0	0	0	2	1
Pomatoschistus microps	Common goby	Gobiidae	LC	NA	0	0	0	0	0	0	0	0	0	0
Pomatoschistus minutus	Sand goby	Gobiidae	LC	NA	1	0	0	0	0	0	0	0	1	1
Pomatoschistus pictus	Painted goby	Gobiidae	LC	NA	0	0	0	0	0	0	0	0	0	0
Pomatoschistus quagga	Quagga goby	Gobiidae	LC	NA	0	0	0	0	0	0	0	0	0	0
Pomatoschistus tortonesei	Tortonese's goby	Gobiidae	EN	NA	0	0	0	0	0	0	0	0	0	0
Pontinus kuhlii	Offshore rockfish	Scorpaenidae	DD	L	0	0	0	0	0	0	0	0	0	0
Priacanthus sagittarius	Arrow bulleye	Priacanthidae	LC	H	0	0	0	0	0	0	0	0	0	0
Prionace glauca	Blue shark	Carcharhinidae	NT	M	1	0	0	0	0	0	0	0	1	1
Pristis pectinata	Smalltooth sawfish	Pristidae	CR	M	0	0	0	0	0	0	0	0	0	0
Pristis pristis	Common sawfish	Pristidae	CR	M	0	0	0	0	0	0	0	0	0	0
Psenes pellucidus	Bluefin driftfish	Nomeidae	LC	NA	0	0	0	0	0	0	0	0	0	0
Pseudaphya ferreri	Ferrer's goby	Gobiidae	LC	NA	0	0	0	0	0	0	0	0	0	0
Pseudocaranx dentex	White trevally	Carangidae	LC	VH	0	0	0	0	0	0	0	0	0	0
Pseudupeneus prayensis	West African goatfish	Mullidae	VU	H	0	0	0	0	0	0	0	0	0	0
Pteragogus trispilus		Labridae	NA	NA	0	0	0	0	0	0	0	0	0	0
Pterois miles	Devil firefish	Scorpaenidae	LC	NA	2	1	1	0	2	2	1	3	12	7
Pteroplatytrygon violacea	Pelagic stingray	Dasyatidae	LC	NA	0	0	0	0	0	0	0	1	1	1
Rachycentron canadum	Cobia	Rachycentridae	LC	H	0	0	0	0	0	0	0	0	0	0
Raja africana	African ray	Rajidae	NA	NA	0	0	0	0	0	0	0	0	0	0
Raja asterias	Mediterranean starry ray	Rajidae	NT	M	2	0	0	0	0	0	0	3	5	2
Raja brachyura	Blonde ray	Rajidae	NT	M	2	1	1	0	1	1	1	1	8	7
Raja clavata	Thornback ray	Rajidae	NT	M	10	6	5	0	1	3	1	7	33	7
Raja miraletus	Brown ray	Rajidae	LC	M	2	1	0	0	0	1	0	1	5	4
Raja montagui	Spotted ray	Rajidae	LC	M	2	0	0	0	0	0	0	1	3	2
Raja polystigma	Speckled ray	Rajidae	LC	NA	2	1	1	0	1	1	1	3	10	7
Raja radula	Rough ray	Rajidae	EN	M	3	0	0	0	0	0	0	0	3	1
Raja rondeleti	Rondelet's ray	Rajidae	NA	NA	0	0	0	0	0	0	0	0	0	0
Raja undulata	Undulate ray	Rajidae	EN	M	1	0	0	0	0	0	0	0	1	1
Ranzania laevis	Slender sunfish	Molidae	LC	NA	0	0	0	0	0	0	0	0	0	0
Rastrelliger kanagurta	Indian mackerel	Scombridae	DD	VH	0	0	0	0	0	0	0	0	0	0
Regalecus glesne	King of herrings	Regalecidae	LC	H	0	0	0	0	0	0	0	0	0	0
Remora brachyptera	Spearfish remora	Echeneidae	LC	NA	0	0	0	0	0	0	0	0	0	0
Remora osteochir	Marlin sucker	Echeneidae	LC	NA	1	1	1	0	0	0	0	0	3	3
Remora remora	Shark sucker	Echeneidae	LC	H	0	0	0	0	0	0	0	0	0	0
Rhabdosargus haffara	Haffara seabream	Sparidae	LC	VH	0	0	0	0	0	0	0	0	0	0
Rhinobatos rhinobatos	Common guitarfish	Rhinobatidae	EN	L	1	0	0	0	1	1	0	1	4	4
Rhinoptera marginata	Lusitanian cownose ray	Rhinopteridae	NT	M	2	0	0	0	0	0	0	0	2	1
Rhynchoconger trewavasae		Congridae	LC	NA	0	0	0	0	0	0	0	0	0	0
Rhynchogadus hepaticus		Moridae	DD	NA	0	0	0	0	0	0	0	0	0	0
Rostroraja alba	White skate	Rajidae	EN	M	4	0	0	0	0	0	0	0	4	1
Ruvettus pretiosus	Oilfish	Gempylidae	LC	M	0	1	1	0	0	0	0	0	2	2
Salaria basilisca		Blenniidae	LC	NA	0	0	0	0	0	0	0	0	0	0
Salaria pavo	Peacock blenny	Blenniidae	LC	NA	1	0	0	0	0	0	0	0	1	1
Salmo salar	Atlantic salmon	Salmonidae	LC	VH	0	0	0	0	0	0	0	0	0	0
Salmo trutta	Sea trout	Salmonidae	LC	VH	0	0	0	0	1	0	0	1	2	2
Sarda sarda	Atlantic bonito	Scombridae	LC	H	4	2	2	0	3	0	0	4	15	5
Sardina pilchardus	European pilchard	Clupeidae	LC	L	5	3	3	2	8	4	1	17	43	8
Sardinella aurita	Round sardinella	Clupeidae	LC	M	3	0	1	0	1	0	0	5	10	4
Sardinella maderensis	Madeiran sardinella	Clupeidae	VU	M	0	0	1	0	0	0	0	0	1	1
Sargocentron praslin	Dark-striped squirrelfish	Holocentridae	LC	M	0	0	0	0	0	0	0	0	0	0
Sargocentron rubrum	Redcoat	Holocentridae	LC	M	3	2	1	2	1	1	0	0	10	6
Sarpa salpa	Salema	Sparidae	LC	M	7	1	1	1	1	1	0	8	20	7
Saurenchelys cancrivora	Slender sorcerer	Nettastomatidae	NA	NA	0	0	0	0	0	0	0	0	0	0
Saurida lessepsianus		Synodontidae	LC	NA	1	0	0	0	0	0	0	1	2	2
Scartella cristata	Molly miller	Blenniidae	LC	NA	0	0	0	0	0	0	0	0	0	0
Scarus ghobban	Blue-barred parrotfish	Scaridae	LC	H	0	0	0	0	0	0	0	0	0	0
Scatophagus argus	Spotted scat	Scatophagidae	LC	L	0	0	0	0	0	0	0	0	0	0
Schedophilus medusophagus	Cornish blackfish	Centrolophidae	LC	NA	0	0	0	0	0	0	0	0	0	0
Schedophilus ovalis	Imperial blackfish	Centrolophidae	NA	VH	0	0	0	0	0	0	0	1	1	1
Sciaena umbra	Brown meagre	Sciaenidae	NT	VH	2	1	1	0	0	0	0	1	5	4
Sciaenops ocellatus	Red drum	Sciaenidae	LC	H	0	0	0	0	0	0	0	0	0	0
Scomber colias	Atlantic chub mackerel	Scombridae	LC	VH	1	1	1	1	1	0	0	2	7	6
Scomber scombrus	Atlantic mackerel	Scombridae	LC	M	1	0	0	0	1	1	1	2	6	5
Scomberesox saurus	Atlantic saury	Scomberesocidae	LC	L	0	0	0	0	0	0	0	0	0	0
Scomberomorus commerson	Narrow-barred Spanish mackerel	Scombridae	NT	VH	0	0	0	0	1	0	0	1	2	2
Scomberomorus tritor	West African Spanish mackerel	Scombridae	LC	H	0	0	0	0	0	0	0	0	0	0
Scophthalmus maeoticus	Black Sea brill	Scophthalmidae	NA	NA	0	0	0	0	0	0	0	0	0	0
Scophthalmus maximus	Turbot	Scophthalmidae	NA	VH	0	0	0	0	0	0	0	0	0	0
Scophthalmus rhombus	Brill	Scophthalmidae	NA	VH	0	0	0	0	0	0	0	0	0	0
Scorpaena elongata	Slender rockfish	Scorpaenidae	LC	L	2	0	0	0	0	0	0	1	3	2
Scorpaena loppei	Cadenat's rockfish	Scorpaenidae	LC	NA	0	0	0	0	0	0	0	0	0	0
Scorpaena maderensis	Madeira rockfish	Scorpaenidae	LC	L	0	0	0	0	0	0	0	0	0	0
Scorpaena notata	Small red scorpionfish	Scorpaenidae	LC	L	4	0	0	0	0	0	0	2	6	2
Scorpaena porcus	Black scorpionfish	Scorpaenidae	LC	L	4	1	1	0	0	0	0	6	12	4
Scorpaena scrofa	Red scorpionfish	Scorpaenidae	LC	L	5	1	1	0	0	1	0	0	8	4
Scorpaena stephanica	Spotted-fin rockfish	Scorpaenidae	LC	L	0	0	0	0	0	0	0	0	0	0
Scorpaenodes arenai	Messina rockfish	Scorpaenidae	DD	NA	0	0	0	0	0	0	0	0	0	0
Scyliorhinus canicula	Lesser spotted dogfish	Scyliorhinidae	LC	M	6	0	0	0	1	5	1	9	22	5
Scyliorhinus stellaris	Nursehound	Scyliorhinidae	ΝΤ	Μ	1	0	0	0	0	0	0	1	2	2
Seriola carpenteri	Guinean amberjack	Carangidae	LC	VH	0	0	0	0	0	0	0	0	0	0
Seriola dumerili	Greater amberjack	Carangidae	LC	H	0	0	0	0	1	0	0	2	3	2
Seriola fasciata	Lesser amberjack	Carangidae	LC	VH	0	0	0	0	0	0	0	0	0	0
Serranus atricauda	Blacktail comber	Serranidae	DD	M	0	0	0	0	0	0	0	0	0	0
Serranus cabrilla	Comber	Serranidae	LC	M	7	2	2	1	0	0	0	2	14	5
Serranus hepatus	Brown comber	Serranidae	LC	M	7	0	1	0	0	0	0	1	9	3
Serranus scriba	Painted comber	Serranidae	LC	M	7	0	0	0	0	0	0	1	8	2
Serrivomer lanceolatoides	Short-tooth sawpalate	Serrivomeridae	LC	NA	0	0	0	0	0	0	0	0	0	0
Siganus luridus	Dusky spinefoot	Siganidae	LC	H	2	0	0	0	0	0	0	1	3	2
Siganus rivulatus	Marbled spinefoot	Siganidae	LC	H	4	1	1	0	3	1	1	0	11	6
Silhouettea aegyptia	Red Sea goby	Gobiidae	LC	VH	0	0	0	0	0	0	0	0	0	0
Sillago suezensis		Sillaginidae	NA	NA	0	0	0	0	0	0	0	0	0	0
Solea aegyptiaca	Egyptian sole	Soleidae	LC	NA	0	1	0	0	1	1	1	0	4	4
Solea senegalensis	Senegalese sole	Soleidae	DD	VH	0	0	0	0	0	0	0	0	0	0
Solea solea	Common sole	Soleidae	DD	VH	5	0	0	0	1	1	1	0	8	4
Somniosus rostratus	Little sleeper shark	Somniosidae	LC	NA	2	0	0	0	0	0	0	1	3	2
Sorsogona prionota	Halfspined flathead	Platycephalidae	LC	NA	0	0	0	0	0	0	0	0	0	0
Sparisoma cretense	Parrotfish	Scaridae	LC	VH	2	0	0	0	0	0	0	1	3	2
Sparus aurata	Gilthead seabream	Sparidae	LC	VH	5	1	1	1	0	0	0	2	10	5
Speleogobius trigloides	Grotto goby	Gobiidae	LC	NA	0	0	0	0	0	0	0	0	0	0
Sphoeroides marmoratus	Guinean puffer	Tetraodontidae	LC	VH	0	0	0	0	0	0	0	0	0	0
Sphoeroides pachygaster	Blunthead puffer	Tetraodontidae	LC	VH	1	0	0	0	0	0	0	1	2	2
Sphyraena chrysotaenia	Yellowstripe barracuda	Sphyraenidae	NA	NA	0	0	0	0	0	0	0	0	0	0
Sphyraena flavicauda	Yellowtail barracuda	Sphyraenidae	NA	M	0	0	0	0	0	0	0	0	0	0
Sphyraena obtusata	Obtuse barracuda	Sphyraenidae	NA	M	0	0	0	0	0	0	0	0	0	0
Sphyraena pinguis	Red barracuda	Sphyraenidae	NA	M	0	0	0	0	0	0	0	0	0	0
Sphyraena sphyraena	European barracuda	Sphyraenidae	LC	M	1	0	0	0	0	0	0	2	3	2
Sphyraena viridensis	Yellowmouth barracuda	Sphyraenidae	LC	NA	1	1	1	1	0	0	0	0	4	4
Sphyrna lewini	Scalloped hammerhead	Sphyrnidae	CR	M	0	0	0	0	0	0	0	0	0	0
Sphyrna mokarran	Great hammerhead	Sphyrnidae	CR	H	0	0	0	0	0	0	0	0	0	0
Sphyrna tudes	Smalleye hammerhead	Sphyrnidae	CR	H	0	0	0	0	0	0	0	0	0	0
Sphyrna zygaena	Smooth hammerhead	Sphyrnidae	VU	L	0	0	0	0	0	0	0	0	0	0
Spicara maena	Blotched picarel	Sparidae	LC	NA	9	0	2	0	1	0	1	0	13	4
Spicara smaris	Picarel	Sparidae	LC	M	5	1	3	0	1	1	1	0	12	6
Spondyliosoma cantharus	Black seabream	Sparidae	LC	VH	5	1	2	0	1	1	0	1	11	6
Spratelloides delicatulus	Delicate round herring	Clupeidae	LC	L	0	0	0	0	0	0	0	0	0	0
Sprattus sprattus	European sprat	Clupeidae	LC	L	1	0	0	0	0	0	0	1	2	2
Squalus acanthias	Picked dogfish	Squalidae	VU	M	1	2	2	0	0	1	0	4	10	5
Squalus blainville	Longnose spurdog	Squalidae	DD	M	3	1	1	0	1	3	1	8	18	7
Squalus megalops	Shortnose spurdog	Squalidae	LC	M	1	1	1	0	0	1	0	1	5	5
Squatina aculeata	Sawback angelshark	Squatinidae	CR	M	6	0	0	0	2	2	2	1	13	5
Squatina oculata	Smoothback angelshark	Squatinidae	CR	M	2	0	0	0	0	0	0	1	3	2
Squatina squatina	Angelshark	Squatinidae	CR	M	3	0	0	0	0	0	0	0	3	1
Stephanolepis diaspros	Reticulated leatherjacket	Monacanthidae	LC	NA	1	0	0	0	0	0	0	0	1	1
Stolephorus insularis	Hardenberg's anchovy	Engraulidae	DD	L	0	0	0	0	0	0	0	0	0	0
Stomias boa boa	Boa dragonfish	Stomiidae	LC	NA	0	0	0	0	0	0	0	0	0	0
Stromateus fiatola	Blue butterfish	Stromateidae	LC	M	0	0	0	0	0	0	0	0	0	0
Sudis hyalina		Sudidae	DD	NA	0	0	0	0	0	0	0	1	1	1
Symbolophorus veranyi	Large-scale lantern fish	Myctophidae	LC	NA	0	0	0	0	0	0	0	0	0	0
Symphodus bailloni	Baillon's wrasse	Labridae	LC	NA	0	0	0	0	0	0	0	0	0	0
Symphodus cinereus	Grey wrasse	Labridae	LC	VH	2	0	0	0	0	0	0	0	2	1
Symphodus doderleini		Labridae	LC	NA	1	0	0	0	0	0	0	0	1	1
Symphodus mediterraneus	Axillary wrasse	Labridae	LC	VH	2	1	1	0	0	0	0	0	4	3
Symphodus melops	Corkwing wrasse	Labridae	LC	VH	0	0	0	0	0	0	0	0	0	0
Symphodus ocellatus		Labridae	LC	NA	2	0	0	0	0	0	0	1	3	2
Symphodus roissali	Five-spotted wrasse	Labridae	LC	VH	1	0	0	0	0	0	0	0	1	1
Symphodus rostratus		Labridae	LC	NA	2	0	0	0	0	0	0	0	2	1
Symphodus tinca	East Atlantic peacock wrasse	Labridae	LC	VH	4	0	0	0	1	1	1	3	10	5
Symphodus trutta	Emerald wrasse	Labridae	LC	NA	0	0	0	0	0	0	0	0	0	0
Symphurus ligulatus	Elongate tonguesole	Cynoglossidae	LC	VH	0	0	0	0	1	0	0	0	1	1
Symphurus nigrescens	Tonguesole	Cynoglossidae	LC	VH	2	0	0	0	1	0	0	0	3	2
Synagrops japonicus	Blackmouth splitfin	Acropomatidae	LC	NA	0	0	0	0	0	0	0	0	0	0
Synapturichthys kleinii	Klein's sole	Soleidae	DD	VH	0	0	0	0	1	1	1	0	3	3
Synchiropus phaeton	Phaeton dragonet	Callionymidae	LC	NA	1	1	1	0	0	0	0	0	3	3
Syngnathus abaster	Black-striped pipefish	Syngnathidae	LC	NA	2	0	0	0	1	0	1	1	5	4
Syngnathus acus	Greater pipefish	Syngnathidae	LC	NA	2	0	0	0	0	0	0	0	2	1
Syngnathus phlegon		Syngnathidae	DD	NA	0	0	0	0	0	0	0	0	0	0
Syngnathus rostellatus	Nilsson's pipefish	Syngnathidae	LC	NA	0	0	0	0	0	0	0	0	0	0
Syngnathus taenionotus		Syngnathidae	DD	NA	0	0	0	0	0	0	0	0	0	0
Syngnathus tenuirostris	Narrow-snouted pipefish	Syngnathidae	DD	NA	0	0	0	0	0	0	0	0	0	0
Syngnathus typhle	Broadnosed pipefish	Syngnathidae	LC	NA	2	0	0	0	1	0	0	1	4	3
Synodus saurus	Atlantic lizardfish	Synodontidae	LC	M	2	0	0	0	0	0	0	1	3	2
Taeniura grabata	Round stingray	Dasyatidae	DD	L	1	0	0	0	0	0	0	0	1	1
Taurulus bubalis	Longspined bullhead	Cottidae	LC	NA	0	0	0	0	0	0	0	0	0	0
Terapon jarbua	Jarbua terapon	Terapontidae	LC	NA	0	0	0	0	0	0	0	0	0	0
Terapon puta	Small-scaled terapon	Terapontidae	NA	NA	2	1	2	1	0	0	0	0	6	4
Terapon theraps	Largescaled terapon	Terapontidae	LC	NA	0	0	0	0	0	0	0	0	0	0
Tetragonurus cuvieri	Smalleye squaretail	Tetragonuridae	LC	NA	0	0	0	0	0	0	0	0	0	0
Tetrapturus belone	Mediterranean spearfish	Istiophoridae	LC	H	0	0	0	0	0	0	0	0	0	0
Tetrapturus georgii	Roundscale spearfish	Istiophoridae	DD	NA	0	0	0	0	0	0	0	0	0	0
Tetronarce nobiliana	Electric ray	Torpedinidae	DD	NA	5	1	2	0	1	0	1	2	12	6
Thalassoma pavo	Ornate wrasse	Labridae	LC	VH	0	0	0	0	0	0	0	1	1	1
Thorogobius ephippiatus	Leopard-spotted goby	Gobiidae	LC	NA	0	0	0	0	0	0	0	0	0	0
Thorogobius macrolepis	Large-scaled goby	Gobiidae	LC	NA	0	0	0	0	0	0	0	0	0	0
Thunnus alalunga	Albacore	Scombridae	NT	H	0	0	0	0	3	2	0	1	6	3
Thunnus thynnus	Atlantic bluefin tuna	Scombridae	EN	VH	6	2	7	0	4	3	2	12	36	7
Thymallus thymallus	Grayling	Salmonidae	LC	VH	0	0	0	0	0	0	0	0	0	0
Torpedo marmorata	Marbled electric ray	Torpedinidae	DD	NA	7	1	1	0	3	3	2	3	20	7
Torpedo torpedo	Common torpedo	Torpedinidae	DD	NA	4	1	1	0	1	1	1	3	12	7
Torquigener flavimaculosus	Yellowspotted puffer	Tetraodontidae	LC	NA	3	0	0	0	0	0	0	0	3	1
Trachinotus ovatus	Pompano	Carangidae	LC	L	4	1	1	0	2	1	1	2	12	7
Trachinus araneus	Spotted weever	Trachinidae	LC	L	0	0	0	0	0	0	0	0	0	0
Trachinus draco	Greater weever	Trachinidae	LC	L	7	1	2	0	1	0	0	1	12	5
Trachinus radiatus	Starry weever	Trachinidae	LC	L	4	1	0	0	0	1	0	0	6	3
Trachipterus arcticus	Dealfish	Trachipteridae	LC	NA	0	0	0	0	0	0	0	0	0	0
Trachipterus trachypterus	Mediterranean dealfish	Trachipteridae	LC	H	0	0	0	0	0	0	0	0	0	0
Trachurus mediterraneus	Mediterranean horse mackerel	Carangidae	LC	L	4	1	2	0	0	1	0	4	12	5
Trachurus picturatus	Blue jack mackerel	Carangidae	LC	L	4	0	1	0	0	0	0	1	6	3
Trachurus trachurus	Atlantic horse mackerel	Carangidae	VU	M	7	1	2	1	1	1	0	5	18	7
Trachyrincus scabrus	Roughsnout grenadier	Macrouridae	LC	M	0	0	1	0	1	1	0	3	6	4
Trachyscorpia cristulata echinata	Spiny scorpionfish	Sebastidae	DD	NA	0	0	0	0	0	0	0	0	0	0
Trichiurus lepturus	Largehead hairtail	Trichiuridae	LC	H	0	0	0	0	0	0	0	0	0	0
Tridentiger trigonocephalus	Chameleon goby	Gobiidae	LC	NA	0	0	0	0	0	0	0	0	0	0
Trigla lyra	Piper gurnard	Triglidae	LC	L	3	0	1	0	0	0	0	0	4	2
Tripterygion delaisi	Black-faced blenny	Tripterygiidae	LC	NA	0	0	0	0	0	0	0	0	0	0
Tripterygion melanurum		Tripterygiidae	LC	NA	0	0	0	0	0	0	0	0	0	0
Tripterygion tripteronotum		Tripterygiidae	LC	NA	0	0	0	0	0	0	0	0	0	0
Trisopterus capelanus		Gadidae	LC	NA	2	0	0	0	0	0	0	1	3	2
Trisopterus luscus	Pouting	Gadidae	NA	L	0	0	0	0	0	0	0	0	0	0
Trypauchen vagina		Gobiidae	LC	VH	0	0	0	0	0	0	0	0	0	0
Tylerius spinosissimus	Spiny blaasop	Tetraodontidae	LC	NA	3	0	0	0	0	0	0	0	3	1
Tylosurus acus acus	Agujon needlefish	Belonidae	LC	Μ	0	0	0	0	0	0	0	0	0	0
Tylosurus acus imperialis		Belonidae	LC	NA	1	0	0	0	0	0	0	0	1	1
Tylosurus choram	Red Sea houndfish	Belonidae	NA	M	0	0	0	0	0	0	0	0	0	0
Umbrina canariensis	Canary drum	Sciaenidae	LC	L	0	0	0	0	0	0	0	0	0	0
Umbrina cirrosa	Shi drum	Sciaenidae	VU	VH	0	0	0	0	0	0	0	0	0	0
Umbrina ronchus	Fusca drum	Sciaenidae	DD	M	0	0	0	0	0	0	0	0	0	0
Upeneus moluccensis	Goldband goatfish	Mullidae	LC	H	3	1	2	1	0	1	0	3	11	6
Upeneus pori	Por's goatfish	Mullidae	LC	NA	4	1	2	1	0	1	0	2	11	6
Uranoscopus scaber	Stargazer	Uranoscopidae	LC	NA	7	1	1	0	0	1	0	1	11	5
Valenciennellus tripunctulatus	Constellationfish	Sternoptychidae	LC	NA	0	0	0	0	0	0	0	0	0	0
Vanderhorstia mertensi	Mertens' prawn-goby	Gobiidae	LC	NA	0	0	0	0	0	0	0	0	0	0
Vanneaugobius dollfusi		Gobiidae	NA	NA	0	0	0	0	0	0	0	0	0	0
Vanneaugobius pruvoti		Gobiidae	LC	NA	0	0	0	0	0	0	0	0	0	0
Vinciguerria attenuata	Slender lightfish	Phosichthyidae	LC	NA	0	0	0	0	0	0	0	0	0	0
Vinciguerria poweriae	Power's deep-water bristle-mouth fish	Phosichthyidae	LC	NA	0	0	0	0	0	0	0	0	0	0
Xiphias gladius	Swordfish	Xiphiidae	LC	VH	0	0	0	0	3	2	0	4	9	3
Xyrichtys novacula	Pearly razorfish	Labridae	LC	VH	3	0	0	0	0	0	0	1	4	2
Zebrus zebrus		Gobiidae	LC	NA	0	0	0	0	0	0	0	0	0	0
Zenopsis conchifer	Silvery John dory	Zeidae	LC	L	0	0	0	0	0	0	0	0	0	0
Zeugopterus punctatus	Topknot	Scophthalmidae	NA	NA	0	0	0	0	0	0	0	0	0	0
Zeugopterus regius	Eckström's topknot	Scophthalmidae	NA	VH	0	0	0	0	0	0	0	0	0	0
Zeus faber	John dory	Zeidae	DD	M	0	0	0	0	0	0	0	0	0	0
Zosterisessor ophiocephalus	Grass goby	Gobiidae	LC	VH	3	1	1	1	0	0	0	0	6	4
Zu cristatus	Scalloped ribbonfish	Trachipteridae	LC	NA	0	0	1	0	0	0	0	1	2	2
					708	132	187	37	190	143	62	467	1926

## Sheet: FB&Sco_2015-2021_ecoregions
Species	Name	IUCN	Comm	LWR				LWR_FB&Sco_15-21	Growth				Growth_FB&Sco_15-21	Tmax				Tmax_FB&Sco_15-21	Mortality				M_FB&Sco_15-21	Spawning				Spawn_FB&Sco_15-21	Maturity				Mat_FB&Sco_15-21	Fecundity				Fec_FB&Sco_15-21	Diet				Diet_FB&Sco_15-21	FB&Sco_15-21_Records	FB&Sco_15-21_characteristics
				W	A	C	E		W	A	C	E		W	A	C	E		W	A	C	E		W	A	C	E		W	A	C	E		W	A	C	E		W	A	C	E
Abudefduf saxatilis	Sergeant-major	LC	NA	0	0	0	0	0	0	0	0	0	0	0	0	0	0	0	0	0	0	0	0	0	0	0	0	0	0	0	0	0	0	0	0	0	0	0	0	0	0	0	0	0	0
Abudefduf vaigiensis	Indo-Pacific sergeant	LC	NA	0	0	0	0	0	0	0	0	0	0	0	0	0	0	0	0	0	0	0	0	0	0	0	0	0	0	0	0	0	0	0	0	0	0	0	0	0	0	0	0	0	0
Acanthocybium solandri	Wahoo	LC	VH	0	0	0	0	0	0	0	0	0	0	0	0	0	0	0	0	0	0	0	0	0	0	0	0	0	0	0	0	0	0	0	0	0	0	0	0	0	0	0	0	0	0
Acantholabrus palloni	Scale-rayed wrasse	LC	VH	0	0	0	0	0	0	0	0	0	0	0	0	0	0	0	0	0	0	0	0	0	0	0	0	0	0	0	0	0	0	0	0	0	0	0	0	0	0	0	0	0	0
Acanthopagrus bifasciatus	Twobar seabream	LC	H	0	0	0	0	0	0	0	0	0	0	0	0	0	0	0	0	0	0	0	0	0	0	0	0	0	0	0	0	0	0	0	0	0	0	0	0	0	0	0	0	0	0
Acanthurus monroviae	Monrovia doctorfish	LC	M	0	0	0	0	0	0	0	0	0	0	0	0	0	0	0	0	0	0	0	0	0	0	0	0	0	0	0	0	0	0	0	0	0	0	0	0	0	0	0	0	0	0
Acipenser naccarii	Adriatic sturgeon	CR	NA	0	0	0	0	0	0	0	0	0	0	0	0	0	0	0	0	0	0	0	0	0	0	0	0	0	0	0	0	0	0	0	0	0	0	0	0	0	0	0	0	0	0
Acipenser stellatus	Starry sturgeon	CR	NA	0	0	0	0	0	0	0	0	0	0	0	0	0	0	0	0	0	0	0	0	0	0	0	0	0	0	0	0	0	0	0	0	0	0	0	0	0	0	0	0	0	0
Acipenser sturio	Sturgeon	CR	NA	0	0	0	0	0	0	0	0	0	0	0	0	0	0	0	0	0	0	0	0	0	0	0	0	0	0	0	0	0	0	0	0	0	0	0	0	0	0	0	0	0	0
Aetomylaeus bovinus	Bull ray	CR	M	3	0	0	1	4	0	0	0	1	1	0	0	0	1	1	0	0	0	0	0	1	0	0	1	2	0	0	0	0	0	0	0	0	0	0	2	0	0	0	2	10	5
Aidablennius sphynx		LC	NA	0	0	0	0	0	0	0	0	0	0	0	0	0	0	0	0	0	0	0	0	0	0	0	0	0	0	0	0	0	0	0	0	0	0	0	0	0	0	0	0	0	0
Alectis alexandrina	Alexandria pompano	LC	H	0	0	0	0	0	0	0	0	0	0	0	0	0	0	0	0	0	0	0	0	0	0	0	0	0	0	0	0	0	0	0	0	0	0	0	0	0	0	0	0	0	0
Alepes djedaba	Shrimp scad	LC	M	0	0	0	3	3	0	0	0	1	1	0	0	0	2	2	0	0	0	1	1	0	0	0	1	1	0	0	0	1	1	0	0	0	1	1	0	0	0	0	0	10	7
Alepisaurus ferox	Long snouted lancetfish	LC	NA	0	0	0	0	0	0	0	0	0	0	0	0	0	0	0	0	0	0	0	0	0	0	0	0	0	0	0	0	0	0	0	0	0	0	0	0	0	0	0	0	0	0
Alepocephalus rostratus	Risso's smooth-head	LC	NA	0	0	0	0	0	0	0	0	0	0	0	0	0	0	0	0	0	0	0	0	2	0	0	0	2	2	0	0	0	2	0	0	0	0	0	2	0	0	0	2	6	3
Alopias superciliosus	Bigeye thresher	VU	L	3	0	2	3	8	0	0	0	0	0	0	0	0	0	0	0	0	0	0	0	0	0	0	0	0	0	0	0	0	0	0	0	0	0	0	0	0	0	0	0	8	1
Alopias vulpinus	Thresher	VU	H	0	0	0	1	1	0	0	0	0	0	0	0	0	0	0	0	0	0	0	0	0	0	0	0	0	0	0	0	0	0	0	0	0	0	0	0	1	0	0	1	2	2
Alosa algeriensis	North African shad	DD	NA	0	0	0	0	0	0	0	0	0	0	0	0	0	0	0	0	0	0	0	0	0	0	0	0	0	0	0	0	0	0	0	0	0	0	0	0	0	0	0	0	0	0
Alosa alosa	Allis shad	LC	L	0	0	0	0	0	0	0	0	0	0	0	0	0	0	0	0	0	0	0	0	0	0	0	0	0	0	0	0	0	0	0	0	0	0	0	0	0	0	0	0	0	0
Alosa fallax	Twaite shad	LC	L	0	0	0	0	0	0	0	0	0	0	0	0	0	0	0	0	0	0	0	0	0	0	0	0	0	0	0	0	0	0	0	0	0	0	0	0	0	0	1	1	1	1
Aluterus monoceros	Unicorn leatherjacket filefish	LC	NA	0	0	0	0	0	0	0	0	0	0	0	0	0	0	0	0	0	0	0	0	0	0	0	0	0	0	0	0	0	0	0	0	0	0	0	0	0	0	0	0	0	0
Ammodytes tobianus	Small sandeel	DD	L	0	0	0	0	0	0	0	0	0	0	0	0	0	0	0	0	0	0	0	0	0	0	0	0	0	0	0	0	0	0	0	0	0	0	0	0	0	0	0	0	0	0
Anarchias euryurus		NA	NA	0	0	0	0	0	0	0	0	0	0	0	0	0	0	0	0	0	0	0	0	0	0	0	0	0	0	0	0	0	0	0	0	0	0	0	0	0	0	0	0	0	0
Anguilla anguilla	European eel	CR	NA	3	1	0	2	6	1	1	0	0	2	1	1	0	1	3	1	0	0	0	1	0	0	0	0	0	1	0	0	0	1	0	2	0	1	3	3	0	0	0	3	19	7
Anthias anthias	Swallowtail seaperch	LC	VH	0	0	0	0	0	0	0	0	0	0	0	0	0	0	0	0	0	0	0	0	0	0	0	0	0	0	0	0	0	0	0	0	0	0	0	0	0	0	1	1	1	1
Aphanius dispar	Arabian pupfish	LC	NA	0	0	0	0	0	0	0	0	0	0	0	0	0	0	0	0	0	0	0	0	0	0	0	0	0	0	0	0	0	0	0	0	0	0	0	0	0	0	0	0	0	0
Aphanius fasciatus	Mediterranean banded killifish	LC	NA	2	1	0	1	4	1	0	0	0	1	2	0	0	0	2	0	0	0	0	0	2	1	0	0	3	2	0	0	0	2	0	0	0	0	0	0	0	0	0	0	12	5
Aphia minuta	Transparent goby	NA	VH	0	0	0	0	0	0	0	0	0	0	1	0	0	0	1	0	0	0	0	0	0	0	0	0	0	0	0	0	0	0	0	0	0	0	0	0	1	0	0	1	2	2
Apletodon dentatus	Small-headed clingfish	NA	NA	0	0	0	0	0	0	0	0	0	0	0	0	0	0	0	0	0	0	0	0	0	0	0	0	0	0	0	0	0	0	0	0	0	0	0	0	0	0	0	0	0	0
Apletodon incognitus		LC	NA	0	0	0	0	0	0	0	0	0	0	0	0	0	0	0	0	0	0	0	0	0	0	0	0	0	0	0	0	0	0	0	0	0	0	0	0	0	0	0	0	0	0
Apogon imberbis	Cardinal fish	LC	NA	0	0	0	0	0	0	0	0	0	0	0	0	0	0	0	0	0	0	0	0	0	0	0	0	0	0	0	0	0	0	0	0	0	0	0	2	0	0	1	3	3	1
Apogonichthyoides pharaonis	Pharaoh cardinalfish	NA	NA	0	0	0	0	0	0	0	0	0	0	0	0	0	0	0	0	0	0	0	0	0	0	0	0	0	0	0	0	0	0	0	0	0	0	0	0	0	0	0	0	0	0
Apterichtus anguiformis	Slender finless eel	LC	NA	0	0	0	0	0	0	0	0	0	0	0	0	0	0	0	0	0	0	0	0	0	0	0	0	0	0	0	0	0	0	0	0	0	0	0	0	0	0	0	0	0	0
Apterichtus caecus	European finless eel	LC	NA	0	0	0	0	0	0	0	0	0	0	0	0	0	0	0	0	0	0	0	0	0	0	0	1	1	0	0	0	0	0	0	0	0	0	0	0	0	0	0	0	1	1
Arctozenus risso	Spotted barracudina	LC	NA	0	0	0	0	0	0	0	0	0	0	0	0	0	0	0	0	0	0	0	0	0	0	0	0	0	0	0	0	0	0	0	0	0	0	0	0	0	0	0	0	0	0
Argentina sphyraena	Argentine	NA	H	0	1	0	0	1	0	1	0	0	1	0	1	0	0	1	0	0	0	0	0	1	0	0	0	1	0	0	0	0	0	1	0	0	0	1	0	0	0	0	0	5	5
Argyropelecus hemigymnus	Half-naked hatchetfish	LC	NA	0	0	0	0	0	0	0	0	0	0	0	0	0	0	0	0	0	0	0	0	0	0	0	0	0	0	0	0	0	0	0	0	0	0	0	3	0	0	0	3	3	1
Argyropelecus olfersii		LC	NA	0	0	0	0	0	0	0	0	0	0	0	0	0	0	0	0	0	0	0	0	0	0	0	0	0	0	0	0	0	0	0	0	0	0	0	0	0	0	0	0	0	0
Argyrosomus regius	Meagre	LC	M	0	0	0	2	2	0	0	0	0	0	0	0	0	1	1	0	0	0	0	0	0	0	0	0	0	0	0	0	0	0	0	0	0	0	0	1	0	0	0	1	4	3
Ariosoma balearicum	Bandtooth conger	LC	M	0	0	0	3	3	0	0	0	0	0	0	0	0	3	3	0	0	0	0	0	0	0	0	0	0	0	0	0	0	0	0	0	0	0	0	0	0	0	0	0	6	2
Arnoglossus grohmanni		DD	NA	0	0	0	0	0	0	0	0	0	0	0	0	0	0	0	0	0	0	0	0	0	0	0	0	0	0	0	0	0	0	0	0	0	0	0	0	0	0	0	0	0	0
Arnoglossus imperialis	Imperial scaldfish	LC	VH	0	0	0	0	0	0	0	0	0	0	0	0	0	0	0	0	0	0	0	0	0	0	0	0	0	0	0	0	0	0	0	0	0	0	0	0	0	0	0	0	0	0
Arnoglossus kessleri	Scaldback	LC	NA	0	0	0	1	1	0	0	0	0	0	0	0	0	0	0	0	0	0	0	0	0	0	0	0	0	0	0	0	0	0	0	0	0	0	0	0	0	0	0	0	1	1
Arnoglossus laterna	Mediterranean scaldfish	LC	NA	0	0	0	4	4	0	0	0	1	1	0	0	0	1	1	0	0	0	1	1	0	0	0	1	1	0	0	0	1	1	0	0	0	0	0	0	0	0	0	0	9	6
Arnoglossus rueppelii	Rüppell's scaldback	LC	NA	0	0	0	0	0	0	0	0	0	0	0	0	0	0	0	0	0	0	0	0	0	0	0	0	0	0	0	0	0	0	0	0	0	0	0	0	0	0	0	0	0	0
Arnoglossus thori	Thor's scaldfish	DD	VH	0	0	0	1	1	0	0	0	0	0	0	0	0	0	0	0	0	0	0	0	0	0	0	0	0	0	0	0	0	0	0	0	0	0	0	0	0	0	0	0	1	1
Atherina boyeri	Big-scale sand smelt	LC	H	2	0	0	3	5	2	0	0	1	3	1	0	0	1	2	0	0	0	0	0	1	0	0	0	1	0	0	0	0	0	0	0	0	0	0	2	0	0	0	2	13	5
Atherina hepsetus	Mediterranean sand smelt	NA	M	0	1	0	2	3	0	0	0	0	0	0	0	0	0	0	0	0	0	0	0	0	0	0	0	0	0	0	0	0	0	0	0	0	0	0	0	0	0	0	0	3	1
Atherina presbyter	Sand smelt	LC	M	0	0	0	0	0	0	0	0	0	0	0	0	0	0	0	0	0	0	0	0	0	0	0	0	0	0	0	0	0	0	0	0	0	0	0	0	0	0	0	0	0	0
Atherinomorus forskalii	Red Sea hardyhead silverside	NA	NA	0	0	0	0	0	0	0	0	0	0	0	0	0	0	0	0	0	0	0	0	0	0	0	0	0	0	0	0	0	0	0	0	0	0	0	0	0	0	0	0	0	0
Atherinomorus lacunosus	Wide-banded hardyhead silverside	NA	M	0	0	0	0	0	0	0	0	0	0	0	0	0	0	0	0	0	0	0	0	0	0	0	0	0	0	0	0	0	0	0	0	0	0	0	0	0	0	0	0	0	0
Aulopus filamentosus	Royal flagfin	LC	NA	1	0	0	2	3	0	0	0	0	0	0	0	0	0	0	0	0	0	0	0	0	0	0	0	0	0	0	0	0	0	0	0	0	0	0	1	0	0	0	1	4	2
Aulotrachichthys sajademalensis	Saya de Malha luminous roughy	LC	NA	0	0	0	0	0	0	0	0	0	0	0	0	0	0	0	0	0	0	0	0	0	0	0	0	0	0	0	0	0	0	0	0	0	0	0	0	0	0	0	0	0	0
Auxis rochei	Bullet tuna	LC	VH	2	1	0	0	3	0	0	0	0	0	0	0	0	0	0	0	0	0	0	0	1	0	0	0	1	0	0	0	0	0	0	0	0	0	0	0	0	0	0	0	4	2
Balistes capriscus	Grey triggerfish	VU	H	0	0	1	0	1	0	0	1	0	1	0	0	1	0	1	0	0	0	0	0	0	0	0	0	0	0	0	0	0	0	0	0	0	0	0	0	0	0	0	0	3	3
Bathophilus nigerrimus	Scaleless dragonfish	LC	NA	0	0	0	0	0	0	0	0	0	0	0	0	0	0	0	0	0	0	0	0	0	0	0	0	0	0	0	0	0	0	0	0	0	0	0	0	0	0	0	0	0	0
Bathophilus vaillanti		LC	NA	0	0	0	0	0	0	0	0	0	0	0	0	0	0	0	0	0	0	0	0	0	0	0	0	0	0	0	0	0	0	0	0	0	0	0	0	0	0	0	0	0	0
Bathygobius soporator	Frillfin goby	LC	NA	0	0	0	0	0	0	0	0	0	0	0	0	0	0	0	0	0	0	0	0	0	0	0	0	0	0	0	0	0	0	0	0	0	0	0	0	0	0	0	0	0	0
Bathypterois dubius	Spiderfish	LC	NA	0	0	0	0	0	0	0	0	0	0	0	0	0	0	0	0	0	0	0	0	0	0	0	0	0	0	0	0	0	0	0	0	0	0	0	0	0	0	0	0	0	0
Bathypterois grallator	Tripodfish	LC	NA	0	0	0	0	0	0	0	0	0	0	0	0	0	0	0	0	0	0	0	0	0	0	0	0	0	0	0	0	0	0	0	0	0	0	0	0	0	0	0	0	0	0
Bathysaurus mollis	Highfin lizardfish	LC	NA	0	0	0	0	0	0	0	0	0	0	0	0	0	0	0	0	0	0	0	0	0	0	0	0	0	0	0	0	0	0	0	0	0	0	0	0	0	0	0	0	0	0
Bathysolea profundicola	Deepwater sole	LC	VH	0	0	0	0	0	0	0	0	0	0	0	0	0	0	0	0	0	0	0	0	0	0	0	0	0	0	0	0	0	0	0	0	0	0	0	0	0	0	0	0	0	0
Bellottia apoda		LC	NA	0	0	0	0	0	0	0	0	0	0	0	0	0	0	0	0	0	0	0	0	0	0	0	0	0	0	0	0	0	0	0	0	0	0	0	0	0	0	0	0	0	0
Belone belone	Garfish	LC	H	0	0	0	2	2	0	0	0	0	0	0	0	0	0	0	0	0	0	0	0	0	0	0	0	0	0	0	0	0	0	0	0	0	0	0	0	0	0	2	2	4	2
Belone svetovidovi		NA	NA	0	0	0	0	0	0	0	0	0	0	0	0	0	0	0	0	0	0	0	0	0	0	0	0	0	0	0	0	0	0	0	0	0	0	0	0	0	0	0	0	0	0
Benthocometes robustus		LC	NA	0	0	0	0	0	0	0	0	0	0	0	0	0	0	0	0	0	0	0	0	0	0	0	0	0	0	0	0	0	0	0	0	0	0	0	0	0	0	0	0	0	0
Benthophilus stellatus	Stellate tadpole-goby	LC	NA	0	0	0	0	0	0	0	0	0	0	0	0	0	0	0	0	0	0	0	0	0	0	0	0	0	0	0	0	0	0	0	0	0	0	0	0	0	0	0	0	0	0
Benthosema glaciale	Glacier lantern fish	LC	H	0	0	0	0	0	0	0	0	0	0	0	0	0	0	0	0	0	0	0	0	0	0	0	0	0	0	0	0	0	0	0	0	0	0	0	2	0	0	0	2	2	1
Beryx decadactylus	Alfonsino	LC	M	0	0	0	0	0	0	0	0	0	0	0	0	0	0	0	0	0	0	0	0	0	0	0	0	0	0	0	0	0	0	0	0	0	0	0	0	0	0	0	0	0	0
Beryx splendens	Splendid alfonsino	LC	H	0	0	0	0	0	0	0	0	0	0	0	0	0	0	0	0	0	0	0	0	1	0	0	0	1	0	0	0	0	0	0	0	0	0	0	1	0	0	0	1	2	2
Blennius ocellaris	Butterfly blenny	LC	NA	0	0	0	1	1	0	0	0	0	0	0	0	0	0	0	0	0	0	0	0	0	0	0	0	0	0	0	0	0	0	0	0	0	0	0	0	0	0	1	1	2	2
Boops boops	Bogue	LC	H	2	1	0	5	8	2	0	0	1	3	0	0	0	3	3	0	0	0	2	2	0	1	0	2	3	1	0	0	2	3	0	1	0	0	1	0	0	0	1	1	24	8
Borostomias antarcticus	Snaggletooth	LC	NA	0	0	0	0	0	0	0	0	0	0	0	0	0	0	0	0	0	0	0	0	0	0	0	0	0	0	0	0	0	0	0	0	0	0	0	0	0	0	0	0	0	0
Bothus podas	Wide-eyed flounder	LC	VH	0	1	0	4	5	0	0	0	0	0	0	0	0	2	2	0	0	0	0	0	0	0	0	0	0	0	0	0	0	0	0	0	0	0	0	0	0	0	1	1	8	3
Brama brama	Atlantic pomfret	LC	L	0	0	1	0	1	0	0	0	0	0	0	0	0	0	0	0	0	0	0	0	0	0	0	0	0	0	0	0	0	0	0	0	0	0	0	0	0	1	0	1	2	2
Bregmaceros nectabanus	Smallscale codlet	LC	NA	0	0	0	0	0	0	0	0	0	0	0	0	0	0	0	0	0	0	0	0	0	0	0	0	0	0	0	0	0	0	0	0	0	0	0	0	0	0	0	0	0	0
Buenia affinis	De Buen's goby	LC	NA	0	0	0	0	0	0	0	0	0	0	0	0	0	0	0	0	0	0	0	0	0	0	0	0	0	0	0	0	0	0	0	0	0	0	0	0	0	0	0	0	0	0
Buenia lombartei		NA	NA	0	0	0	0	0	0	0	0	0	0	0	0	0	0	0	0	0	0	0	0	0	0	0	0	0	0	0	0	0	0	0	0	0	0	0	0	0	0	0	0	0	0
Buglossidium luteum	Solenette	LC	VH	0	0	0	0	0	0	0	0	0	0	0	0	0	0	0	0	0	0	0	0	0	0	0	0	0	0	0	0	0	0	0	0	0	0	0	0	0	0	0	0	0	0
Callanthias ruber	Parrot seaperch	LC	NA	0	0	0	2	2	0	0	0	0	0	0	0	0	0	0	0	0	0	0	0	0	0	0	0	0	0	0	0	0	0	0	0	0	0	0	0	0	0	0	0	2	1
Callionymus fasciatus	Banded dragonet	LC	NA	0	0	0	0	0	0	0	0	0	0	0	0	0	0	0	0	0	0	0	0	0	0	0	0	0	0	0	0	0	0	0	0	0	0	0	0	0	0	0	0	0	0
Callionymus filamentosus	Blotchfin dragonet	NA	NA	0	0	0	2	2	0	0	0	1	1	0	0	0	2	2	0	0	0	1	1	0	0	0	0	0	0	0	0	0	0	0	0	0	0	0	0	0	0	0	0	6	4
Callionymus lyra	Dragonet	LC	NA	0	0	0	0	0	0	0	0	0	0	0	0	0	0	0	0	0	0	0	0	0	0	0	0	0	0	0	0	0	0	0	0	0	0	0	0	0	0	0	0	0	0
Callionymus maculatus		LC	NA	0	0	0	0	0	0	0	0	0	0	0	0	0	0	0	0	0	0	0	0	0	0	0	0	0	0	0	0	0	0	0	0	0	0	0	0	0	0	0	0	0	0
Callionymus pusillus	Sailfin dragonet	LC	NA	0	0	0	0	0	0	0	0	0	0	0	0	0	0	0	0	0	0	0	0	0	0	0	0	0	0	0	0	0	0	0	0	0	0	0	0	0	0	0	0	0	0
Callionymus reticulatus	Reticulated dragonet	LC	NA	0	0	0	0	0	0	0	0	0	0	0	0	0	0	0	0	0	0	0	0	0	0	0	0	0	0	0	0	0	0	0	0	0	0	0	0	0	0	0	0	0	0
Callionymus risso	Risso’s dragonet	LC	NA	0	0	0	0	0	0	0	0	0	0	0	0	0	0	0	0	0	0	0	0	0	0	0	0	0	0	0	0	0	0	0	0	0	0	0	0	0	0	0	0	0	0
Campogramma glaycos	Vadigo	LC	M	0	0	0	0	0	0	0	0	0	0	0	0	0	0	0	0	0	0	0	0	0	0	0	0	0	0	0	0	0	0	0	0	0	0	0	0	0	0	0	0	0	0
Capros aper	Boarfish	LC	NA	0	0	1	2	3	0	0	1	1	2	0	0	1	1	2	0	0	0	0	0	0	0	0	0	0	0	0	0	0	0	0	0	0	0	0	1	0	2	1	4	11	4
Caranx crysos	Blue runner	LC	L	0	0	0	1	1	0	0	1	0	1	0	0	1	1	2	0	0	0	0	0	1	0	0	0	1	0	0	0	0	0	0	0	0	0	0	0	0	0	0	0	5	4
Caranx hippos	Crevalle jack	LC	M	0	0	0	0	0	0	0	0	0	0	0	0	0	0	0	0	0	0	0	0	0	0	0	0	0	0	0	0	0	0	0	0	0	0	0	0	0	0	0	0	0	0
Caranx rhonchus	False scad	LC	L	0	0	0	0	0	0	0	1	0	1	0	0	1	0	1	0	0	0	0	0	1	0	0	0	1	0	0	1	0	1	0	0	0	0	0	0	0	0	2	2	6	5
Carapus acus	Pearl fish	LC	NA	0	0	0	0	0	0	0	0	0	0	0	0	0	0	0	0	0	0	0	0	0	0	0	0	0	0	0	0	0	0	0	0	0	0	0	0	0	0	0	0	0	0
Carcharhinus altimus	Bignose shark	NT	M	0	0	0	1	1	0	0	0	0	0	0	0	0	0	0	0	0	0	0	0	0	0	0	0	0	0	0	0	0	0	0	0	0	0	0	0	0	0	0	0	1	1
Carcharhinus amboinensis	Pigeye shark	DD	M	0	0	0	0	0	0	0	0	0	0	0	0	0	0	0	0	0	0	0	0	0	0	0	0	0	0	0	0	0	0	0	0	0	0	0	0	0	0	0	0	0	0
Carcharhinus brachyurus	Copper shark	VU	H	1	0	0	0	1	0	0	0	0	0	0	0	0	0	0	0	0	0	0	0	0	0	0	0	0	0	0	0	0	0	0	0	0	0	0	0	0	0	0	0	1	1
Carcharhinus brevipinna	Spinner shark	VU	M	0	0	0	1	1	0	0	0	0	0	0	0	0	0	0	0	0	0	0	0	0	0	0	0	0	0	0	1	0	1	0	0	0	0	0	0	0	0	0	0	2	2
Carcharhinus falciformis	Silky shark	VU	H	1	0	0	0	1	0	0	0	0	0	0	0	0	0	0	0	0	0	0	0	0	0	0	0	0	0	0	0	0	0	0	0	0	0	0	0	0	0	0	0	1	1
Carcharhinus limbatus	Blacktip shark	NT	M	0	0	0	0	0	0	0	0	0	0	0	0	0	0	0	0	0	0	0	0	0	0	0	0	0	0	0	0	0	0	0	0	0	0	0	0	0	0	0	0	0	0
Carcharhinus longimanus	Oceanic whitetip shark	CR	M	0	0	0	0	0	0	0	0	0	0	0	0	0	0	0	0	0	0	0	0	0	0	0	0	0	0	0	0	0	0	0	0	0	0	0	0	0	0	0	0	0	0
Carcharhinus obscurus	Dusky shark	EN	M	0	0	0	0	0	0	0	0	0	0	0	0	0	0	0	0	0	0	0	0	0	0	0	0	0	0	0	0	0	0	0	0	0	0	0	0	0	0	0	0	0	0
Carcharhinus plumbeus	Sandbar shark	VU	M	1	0	1	0	2	0	0	0	0	0	0	0	0	0	0	0	0	0	0	0	0	0	1	0	1	0	0	1	0	1	0	0	0	0	0	0	0	0	0	0	4	3
Carcharias taurus	Sand tiger shark	VU	NA	0	0	0	1	1	0	0	0	0	0	0	0	0	0	0	0	0	0	0	0	0	0	0	0	0	0	0	0	0	0	0	0	0	0	0	0	0	0	0	0	1	1
Carcharodon carcharias	Great white shark	VU	L	1	0	1	0	2	0	0	0	0	0	0	0	0	0	0	0	0	0	0	0	0	0	0	0	0	0	0	0	0	0	0	0	0	0	0	0	0	0	0	0	2	1
Carlarius parkii	Guinean sea catfish	LC	M	0	0	0	0	0	0	0	0	0	0	0	0	0	0	0	0	0	0	0	0	0	0	0	0	0	0	0	0	0	0	0	0	0	0	0	0	0	0	0	0	0	0
Cataetyx alleni		LC	NA	0	0	0	0	0	0	0	0	0	0	0	0	0	0	0	0	0	0	0	0	1	0	0	0	1	0	0	0	0	0	1	0	0	0	1	1	0	0	0	1	3	3
Cataetyx laticeps		LC	NA	0	0	0	0	0	0	0	0	0	0	0	0	0	0	0	0	0	0	0	0	1	0	0	0	1	0	0	0	0	0	1	0	0	0	1	3	0	0	0	3	5	3
Centracanthus cirrus	Curled picarel	LC	NA	0	0	0	0	0	0	0	0	0	0	0	0	0	0	0	0	0	0	0	0	0	0	0	0	0	0	0	0	0	0	0	0	0	0	0	0	0	0	0	0	0	0
Centrolabrus exoletus	Rock cook	LC	NA	0	0	0	0	0	0	0	0	0	0	0	0	0	0	0	0	0	0	0	0	0	0	0	0	0	0	0	0	0	0	0	0	0	0	0	0	0	0	0	0	0	0
Centrolabrus melanocercus		LC	NA	0	0	0	1	1	0	0	0	0	0	0	0	0	0	0	0	0	0	0	0	0	0	0	0	0	0	0	0	0	0	0	0	0	0	0	0	0	0	0	0	1	1
Centrolophus niger	Rudderfish	LC	VH	0	0	0	0	0	0	0	0	0	0	0	0	0	0	0	0	0	0	0	0	0	0	0	0	0	0	0	0	0	0	0	0	0	0	0	0	0	0	0	0	0	0
Centrophorus granulosus	Gulper shark	EN	H	1	0	0	0	1	0	0	0	0	0	0	0	0	0	0	0	0	0	0	0	0	0	0	0	0	0	0	0	0	0	0	0	0	0	0	1	0	1	0	2	3	2
Centrophorus uyato	Little gulper shark	EN	NA	1	0	0	1	2	0	0	0	0	0	0	0	0	0	0	0	0	0	0	0	1	0	0	0	1	1	0	0	0	1	0	0	0	0	0	1	0	0	0	1	5	4
Centroscymnus coelolepis	Portuguese dogfish	NT	L	1	0	0	0	1	0	0	0	0	0	0	0	0	0	0	0	0	0	0	0	1	0	0	0	1	1	0	0	0	1	0	0	0	0	0	4	0	0	0	4	7	4
Cephalopholis taeniops	Bluespotted seabass	LC	VH	0	0	0	0	0	0	0	0	0	0	0	0	0	0	0	0	0	0	0	0	0	0	0	0	0	0	0	0	0	0	0	0	0	0	0	0	0	0	0	0	0	0
Cepola macrophthalma	Red bandfish	LC	NA	0	0	0	1	1	0	0	0	0	0	0	0	0	0	0	0	0	0	0	0	0	0	0	0	0	0	0	0	0	0	0	0	0	0	0	0	0	0	2	2	3	2
Ceratoscopelus maderensis	Madeira lantern fish	LC	NA	0	0	0	0	0	1	0	0	0	1	1	0	0	0	1	0	0	0	0	0	0	0	0	0	0	0	0	0	0	0	0	0	0	0	0	2	0	0	0	2	4	3
Cetorhinus maximus	Basking shark	EN	L	0	0	0	1	1	0	0	0	0	0	0	0	0	0	0	0	0	0	0	0	0	0	0	0	0	0	0	0	0	0	0	0	0	0	0	0	0	0	0	0	1	1
Chaetodon larvatus	Hooded butterflyfish	LC	NA	0	0	0	0	0	0	0	0	0	0	0	0	0	0	0	0	0	0	0	0	0	0	0	0	0	0	0	0	0	0	0	0	0	0	0	0	0	0	0	0	0	0
Champsodon nudivittis		NA	NA	0	0	0	3	3	0	0	0	1	1	0	0	0	1	1	0	0	0	0	0	0	0	0	0	0	0	0	0	0	0	0	0	0	0	0	0	0	0	0	0	5	3
Champsodon vorax		NA	NA	0	0	0	0	0	0	0	0	0	0	0	0	0	0	0	0	0	0	0	0	0	0	0	0	0	0	0	0	0	0	0	0	0	0	0	0	0	0	0	0	0	0
Chanos chanos	Milkfish	LC	NA	0	0	0	0	0	0	0	0	0	0	0	0	0	0	0	0	0	0	0	0	0	0	0	0	0	0	0	0	0	0	0	0	0	0	0	0	0	0	0	0	0	0
Chauliodus sloani	Sloane's viperfish	LC	NA	0	0	0	1	1	0	0	0	0	0	0	0	0	0	0	0	0	0	0	0	0	0	0	0	0	0	0	0	0	0	0	0	0	0	0	0	0	1	0	1	2	2
Chaunax suttkusi		LC	NA	0	0	0	0	0	0	0	0	0	0	0	0	0	0	0	0	0	0	0	0	0	0	0	0	0	0	0	0	0	0	0	0	0	0	0	0	0	0	0	0	0	0
Cheilopogon exsiliens	Bandwing flyingfish	LC	M	0	0	0	0	0	0	0	0	0	0	0	0	0	0	0	0	0	0	0	0	0	0	0	0	0	0	0	0	0	0	0	0	0	0	0	0	0	0	0	0	0	0
Cheilopogon heterurus	Mediterranean flyingfish	LC	M	0	0	0	0	0	0	0	0	0	0	0	0	0	0	0	0	0	0	0	0	0	0	0	0	0	0	0	0	0	0	0	0	0	0	0	0	0	0	0	0	0	0
Chelidonichthys cuculus	Red gurnard	LC	VH	0	0	0	0	0	0	0	0	0	0	0	0	0	0	0	0	0	0	0	0	0	0	0	0	0	0	0	0	0	0	0	0	0	0	0	0	1	0	0	1	1	1
Chelidonichthys lastoviza	Streaked gurnard	LC	M	0	1	0	1	2	0	0	0	0	0	0	0	0	0	0	0	0	0	0	0	0	0	0	0	0	0	0	0	0	0	0	0	0	0	0	0	0	0	1	1	3	2
Chelidonichthys lucerna	Tub gurnard	LC	M	0	0	0	1	1	0	0	0	0	0	0	0	0	0	0	0	0	0	0	0	0	0	0	0	0	0	0	0	0	0	0	0	0	0	0	0	1	0	1	2	3	2
Chelidonichthys obscurus	Longfin gurnard	LC	VH	0	0	0	1	1	0	0	0	0	0	0	0	0	0	0	0	0	0	0	0	0	0	0	0	0	0	0	0	0	0	0	0	0	0	0	0	0	0	0	0	1	1
Chelon auratus	Golden grey mullet	LC	M	0	1	1	2	4	0	0	0	1	1	0	0	0	1	1	0	0	0	1	1	0	0	0	1	1	0	0	0	0	0	0	0	0	0	0	1	0	0	1	2	10	6
Chelon caeruleus		NA	NA	0	0	0	0	0	0	0	0	0	0	0	0	0	0	0	0	0	0	0	0	0	0	0	0	0	0	0	0	0	0	0	0	0	0	0	0	0	0	0	0	0	0
Chelon labrosus	Thicklip grey mullet	LC	L	0	0	1	2	3	0	0	0	1	1	0	0	0	1	1	0	0	0	1	1	0	0	0	1	1	0	0	0	0	0	0	0	0	0	0	0	0	0	1	1	8	6
Chelon ramada	Thinlip grey mullet	LC	M	0	1	1	2	4	0	0	0	1	1	0	0	1	0	1	0	0	0	0	0	0	0	0	0	0	0	0	0	1	1	0	0	0	0	0	1	0	0	1	2	9	5
Chelon saliens	Leaping mullet	LC	M	0	0	1	1	2	0	0	0	1	1	0	0	0	1	1	0	0	0	1	1	0	0	0	1	1	0	0	0	0	0	0	0	0	0	0	0	0	0	1	1	7	6
Chimaera monstrosa	Rabbit fish	VU	L	2	0	0	0	2	0	0	0	0	0	0	0	0	0	0	0	0	0	0	0	1	0	0	0	1	0	0	0	0	0	0	0	0	0	0	2	0	0	1	3	6	3
Chlopsis bicolor	Bicolor eel	LC	NA	0	0	0	0	0	0	0	0	0	0	0	0	0	0	0	0	0	0	0	0	0	0	0	0	0	0	0	0	0	0	0	0	0	0	0	0	0	0	0	0	0	0
Chlorophthalmus agassizi	Shortnose greeneye	LC	NA	0	0	0	0	0	0	0	0	0	0	0	0	0	0	0	0	0	0	0	0	0	0	0	0	0	0	0	0	0	0	0	0	0	0	0	0	0	0	0	0	0	0
Chromis chromis	Damselfish	LC	NA	0	2	0	1	3	0	0	0	0	0	0	0	0	0	0	0	0	0	0	0	0	0	0	0	0	0	1	0	0	1	0	0	0	0	0	1	0	0	1	2	6	3
Chromis viridis	Blue green damselfish	NA	NA	0	0	0	0	0	0	0	0	0	0	0	0	0	0	0	0	0	0	0	0	0	0	0	0	0	0	0	0	0	0	0	0	0	0	0	0	0	0	0	0	0	0
Chromogobius quadrivittatus	Chestnut goby	LC	NA	0	0	0	0	0	0	0	0	0	0	0	0	0	0	0	0	0	0	0	0	0	0	0	0	0	0	0	0	0	0	0	0	0	0	0	0	0	0	0	0	0	0
Chromogobius zebratus	Kolombatovic's goby	LC	NA	0	0	0	0	0	0	0	0	0	0	0	0	0	0	0	0	0	0	0	0	0	0	0	0	0	0	0	0	0	0	0	0	0	0	0	0	0	0	0	0	0	0
Citharus linguatula	Spotted flounder	LC	VH	0	0	1	3	4	0	0	1	0	1	0	0	1	1	2	0	0	0	0	0	0	0	1	0	1	0	0	0	1	1	0	0	0	0	0	1	0	0	0	1	10	6
Clinitrachus argentatus	Cline	LC	NA	0	0	0	0	0	0	0	0	0	0	0	0	0	0	0	0	0	0	0	0	0	0	0	0	0	0	0	0	0	0	0	0	0	0	0	0	0	0	0	0	0	0
Coelorinchus caelorhincus	Hollowsnout grenadier	LC	M	0	0	0	1	1	0	0	0	0	0	0	0	0	0	0	0	0	0	0	0	0	0	0	0	0	0	0	0	0	0	0	0	0	0	0	1	0	0	0	1	2	2
Coelorinchus mediterraneus		LC	NA	0	0	0	0	0	0	0	0	0	0	0	0	0	0	0	0	0	0	0	0	1	0	0	0	1	1	0	0	0	1	0	0	0	0	0	1	0	0	0	1	3	3
Coelorinchus occa	Swordsnout grenadier	LC	M	0	0	0	0	0	0	0	0	0	0	0	0	0	0	0	0	0	0	0	0	0	0	0	0	0	0	0	0	0	0	0	0	0	0	0	0	0	0	0	0	0	0
Conger conger	European conger	LC	M	1	1	2	2	6	0	0	0	0	0	0	0	0	0	0	0	0	0	0	0	2	0	0	0	2	0	0	0	0	0	0	0	0	0	0	0	0	2	1	3	11	3
Corcyrogobius liechtensteini	Liechtenstein's goby	LC	NA	0	0	0	0	0	0	0	0	0	0	0	0	0	0	0	0	0	0	0	0	0	0	0	0	0	0	0	0	0	0	0	0	0	0	0	0	0	0	0	0	0	0
Coregonus lavaretus	European whitefish	VU	H	0	0	0	0	0	0	0	0	0	0	0	0	0	0	0	0	0	0	0	0	0	0	0	0	0	0	0	0	0	0	0	0	0	0	0	0	0	0	0	0	0	0
Coris julis	Mediterranean rainbow wrasse	LC	VH	1	1	0	1	3	0	0	0	0	0	0	0	0	0	0	0	0	0	0	0	1	0	0	0	1	0	0	0	0	0	0	0	0	0	0	4	0	0	1	5	9	3
Coryogalops ocheticus		EN	NA	0	0	0	0	0	0	0	0	0	0	0	0	0	0	0	0	0	0	0	0	0	0	0	0	0	0	0	0	0	0	0	0	0	0	0	0	0	0	0	0	0	0
Coryphaena equiselis	Pompano dolphinfish	LC	NA	0	0	0	0	0	0	0	0	0	0	0	0	0	0	0	0	0	0	0	0	0	0	0	0	0	0	0	0	0	0	0	0	0	0	0	0	0	0	0	0	0	0
Coryphaena hippurus	Common dolphinfish	LC	H	0	0	1	0	1	0	0	1	0	1	0	0	1	0	1	0	0	0	0	0	0	0	1	0	1	0	0	1	0	1	0	0	1	0	1	1	1	0	1	3	9	7
Coryphaenoides guentheri	Günther's grenadier	LC	NA	0	0	0	0	0	0	0	0	0	0	0	0	0	0	0	0	0	0	0	0	0	0	0	0	0	0	0	0	0	0	0	0	0	0	0	1	0	0	0	1	1	1
Coryphaenoides mediterraneus	Mediterranean grenadier	LC	NA	0	0	0	0	0	0	0	0	0	0	0	0	0	0	0	0	0	0	0	0	0	0	0	0	0	0	0	0	0	0	0	0	0	0	0	0	0	0	0	0	0	0
Coryphoblennius galerita	Montagu's blenny	LC	NA	0	0	0	0	0	0	0	0	0	0	0	0	0	0	0	0	0	0	0	0	0	0	0	0	0	0	0	0	0	0	0	0	0	0	0	0	0	0	0	0	0	0
Crenidens crenidens	Karanteen seabream	LC	VH	0	0	0	0	0	0	0	0	0	0	0	0	0	0	0	0	0	0	0	0	0	0	0	0	0	0	0	0	0	0	0	0	0	0	0	0	0	0	0	0	0	0
Crystallogobius linearis	Crystal goby	LC	NA	0	0	0	0	0	0	0	0	0	0	0	0	0	0	0	0	0	0	0	0	0	0	0	0	0	0	0	0	0	0	0	0	0	0	0	0	0	0	0	0	0	0
Ctenolabrus rupestris	Goldsinny-wrasse	LC	VH	0	0	0	0	0	0	0	0	0	0	0	0	0	0	0	0	0	0	0	0	0	0	0	0	0	0	0	0	0	0	0	0	0	0	0	0	0	0	0	0	0	0
Cubiceps capensis	Cape fathead	LC	NA	0	0	0	0	0	0	0	0	0	0	0	0	0	0	0	0	0	0	0	0	0	0	0	0	0	0	0	0	0	0	0	0	0	0	0	0	0	0	0	0	0	0
Cubiceps gracilis	Driftfish	LC	NA	0	0	0	0	0	0	0	0	0	0	0	0	0	0	0	0	0	0	0	0	0	0	0	0	0	0	0	0	0	0	0	0	0	0	0	0	0	0	0	0	0	0
Cyclichthys spilostylus	Spotbase burrfish	NA	NA	0	0	0	0	0	0	0	0	0	0	0	0	0	0	0	0	0	0	0	0	0	0	0	0	0	0	0	0	0	0	0	0	0	0	0	0	0	0	0	0	0	0
Cyclothone braueri	Garrick	LC	NA	0	0	0	0	0	0	0	0	0	0	0	0	0	0	0	0	0	0	0	0	0	0	1	0	1	0	0	0	0	0	0	0	0	0	0	2	0	0	0	2	3	2
Cyclothone microdon	Veiled anglemouth	LC	NA	0	0	0	0	0	0	0	0	0	0	0	0	0	0	0	0	0	0	0	0	0	0	0	0	0	0	0	0	0	0	0	0	0	0	0	0	0	0	0	0	0	0
Cyclothone pygmaea		LC	NA	0	0	0	0	0	0	0	0	0	0	0	0	0	0	0	0	0	0	0	0	0	0	0	0	0	0	0	0	0	0	0	0	0	0	0	1	0	0	0	1	1	1
Cynoglossus sinusarabici	Red Sea tonguesole	LC	NA	0	0	0	0	0	0	0	0	0	0	0	0	0	0	0	0	0	0	0	0	0	0	0	0	0	0	0	0	0	0	0	0	0	0	0	0	0	0	0	0	0	0
Cynoponticus ferox	Guinean pike conger	LC	NA	0	0	0	0	0	0	0	0	0	0	0	0	0	0	0	0	0	0	0	0	0	0	0	0	0	0	0	0	0	0	0	0	0	0	0	0	0	0	0	0	0	0
Dactylopterus volitans	Flying gurnard	LC	NA	0	0	0	0	0	0	0	0	0	0	0	0	0	0	0	0	0	0	0	0	0	0	0	0	0	0	0	0	0	0	0	0	0	0	0	0	0	0	0	0	0	0
Dagetichthys lusitanicus	Portuguese sole	DD	VH	0	0	0	0	0	0	0	0	0	0	0	0	0	0	0	0	0	0	0	0	0	0	0	0	0	0	0	0	0	0	0	0	0	0	0	0	0	0	0	0	0	0
Dalatias licha	Kitefin shark	VU	M	3	0	0	0	3	0	0	0	0	0	0	0	0	0	0	0	0	0	0	0	1	0	0	0	1	1	0	0	0	1	0	0	0	0	0	3	0	0	0	3	8	4
Dalophis imberbis	Armless snake eel	NA	NA	0	0	0	0	0	0	0	0	0	0	0	0	0	0	0	0	0	0	0	0	0	0	0	0	0	0	0	0	0	0	0	0	0	0	0	0	0	0	0	0	0	0
Dasyatis chrysonota	Blue stingray	NT	NA	0	0	0	1	1	0	0	0	0	0	0	0	0	0	0	0	0	0	0	0	0	0	0	1	1	0	0	0	0	0	0	0	0	0	0	0	0	0	0	0	2	2
Dasyatis marmorata	Marbled stingray	DD	NA	0	0	0	4	4	0	0	0	1	1	0	0	0	1	1	0	0	0	0	0	0	0	0	0	0	0	0	1	0	1	0	0	0	0	0	0	0	0	0	0	7	4
Dasyatis pastinaca	Common stingray	DD	H	0	0	1	2	3	0	0	0	2	2	0	0	0	2	2	0	0	0	0	0	0	0	1	1	2	0	0	2	1	3	0	0	0	0	0	1	0	1	0	2	14	6
Dasyatis tortonesei	Tortonese's stingray	NA	NA	0	0	0	0	0	0	0	0	0	0	0	0	0	0	0	0	0	0	0	0	0	0	0	0	0	0	0	0	0	0	0	0	0	0	0	0	0	0	0	0	0	0
Decapterus macarellus	Mackerel scad	LC	M	0	0	0	0	0	0	0	0	0	0	0	0	0	0	0	0	0	0	0	0	0	0	0	0	0	0	0	0	0	0	0	0	0	0	0	0	0	0	0	0	0	0
Decapterus punctatus	Round scad	LC	M	0	0	0	0	0	0	0	0	0	0	0	0	0	0	0	0	0	0	0	0	0	0	0	0	0	0	0	0	0	0	0	0	0	0	0	0	0	0	0	0	0	0
Decapterus russelli	Indian scad	LC	L	0	0	0	0	0	0	0	0	0	0	0	0	0	0	0	0	0	0	0	0	0	0	0	0	0	0	0	0	0	0	0	0	0	0	0	0	0	0	1	1	1	1
Deltentosteus collonianus	Toothed goby	LC	NA	0	0	0	0	0	0	0	0	0	0	0	0	0	0	0	0	0	0	0	0	0	0	0	0	0	0	0	0	0	0	0	0	0	0	0	0	0	0	0	0	0	0
Deltentosteus quadrimaculatus	Four-spotted goby	NA	NA	0	0	0	1	1	0	0	0	0	0	0	0	0	0	0	0	0	0	0	0	0	0	0	0	0	0	0	0	0	0	0	0	0	0	0	0	0	0	0	0	1	1
Dentex dentex	Common dentex	VU	VH	0	1	1	1	3	1	0	0	0	1	2	0	0	0	2	0	0	0	0	0	0	0	0	1	1	0	0	0	1	1	1	0	0	0	1	0	0	0	0	0	9	6
Dentex gibbosus	Pink dentex	LC	M	0	0	0	0	0	0	0	0	0	0	0	0	0	0	0	0	0	0	0	0	0	0	0	0	0	0	0	0	0	0	0	0	0	0	0	0	0	0	0	0	0	0
Dentex macrophthalmus	Large-eye dentex	LC	VH	0	0	0	1	1	0	0	0	1	1	0	0	0	1	1	0	0	0	1	1	0	0	0	1	1	0	0	0	1	1	0	0	0	0	0	0	0	0	0	0	6	6
Dentex maroccanus	Morocco dentex	LC	M	1	0	0	1	2	1	0	0	0	1	1	0	0	1	2	0	0	0	0	0	1	0	0	0	1	1	0	0	0	1	0	0	0	0	0	0	0	0	1	1	8	6
Diaphus holti	Small lantern fish	LC	NA	0	0	0	0	0	0	0	0	0	0	0	0	0	0	0	0	0	0	0	0	0	0	0	0	0	0	0	0	0	0	0	0	0	0	0	0	0	0	0	0	0	0
Diaphus metopoclampus	Spothead lantern fish	LC	NA	0	0	0	0	0	0	0	0	0	0	0	0	0	0	0	0	0	0	0	0	0	0	0	0	0	0	0	0	0	0	0	0	0	0	0	0	0	0	0	0	0	0
Diaphus rafinesquii	White-spotted lantern fish	LC	NA	0	0	0	0	0	0	0	0	0	0	0	0	0	0	0	0	0	0	0	0	0	0	0	0	0	0	0	0	0	0	0	0	0	0	0	0	0	0	0	0	0	0
Dicentrarchus labrax	European seabass	LC	VH	0	1	0	2	3	0	0	0	0	0	0	0	0	0	0	0	0	0	0	0	0	0	0	0	0	0	0	0	0	0	0	0	0	0	0	0	1	0	0	1	4	2
Dicentrarchus punctatus	Spotted seabass	LC	M	0	0	0	0	0	0	0	0	0	0	0	0	0	0	0	0	0	0	0	0	0	0	0	0	0	0	0	0	0	0	0	0	0	0	0	0	0	0	0	0	0	0
Dicologlossa cuneata	Wedge sole	LC	VH	0	0	0	0	0	0	0	0	0	0	0	0	0	0	0	0	0	0	0	0	0	0	0	0	0	0	0	0	0	0	0	0	0	0	0	0	0	0	0	0	0	0
Dicologlossa hexophthalma	Ocellated wedge sole	LC	VH	0	0	0	0	0	0	0	0	0	0	0	0	0	0	0	0	0	0	0	0	0	0	0	0	0	0	0	0	0	0	0	0	0	0	0	0	0	0	0	0	0	0
Didogobius bentuvii	Ben-Tuvia's goby	DD	NA	0	0	0	0	0	0	0	0	0	0	0	0	0	0	0	0	0	0	0	0	0	0	0	0	0	0	0	0	0	0	0	0	0	0	0	0	0	0	0	0	0	0
Didogobius schlieweni		LC	NA	0	0	0	0	0	0	0	0	0	0	0	0	0	0	0	0	0	0	0	0	0	0	0	0	0	0	0	0	0	0	0	0	0	0	0	0	0	0	0	0	0	0
Didogobius splechtnai		LC	NA	0	0	0	0	0	0	0	0	0	0	0	0	0	0	0	0	0	0	0	0	0	0	0	0	0	0	0	0	0	0	0	0	0	0	0	0	0	0	0	0	0	0
Diogenichthys atlanticus	Longfin lanternfish	LC	NA	0	0	0	0	0	0	0	0	0	0	0	0	0	0	0	0	0	0	0	0	0	0	0	0	0	0	0	0	0	0	0	0	0	0	0	0	0	0	0	0	0	0
Diplecogaster bimaculata	Two-spotted clingfish	LC	NA	0	0	0	0	0	0	0	0	0	0	0	0	0	0	0	0	0	0	0	0	0	0	0	0	0	0	0	0	0	0	0	0	0	0	0	0	0	0	0	0	0	0
Diplecogaster umutturali		NA	NA	0	0	0	0	0	0	0	0	0	0	0	0	0	0	0	0	0	0	0	0	0	0	0	0	0	0	0	0	0	0	0	0	0	0	0	0	0	0	0	0	0	0
Diplodus annularis	Annular seabream	LC	L	0	1	0	7	8	0	0	1	1	2	0	0	1	1	2	0	0	0	0	0	0	0	1	0	1	0	0	0	0	0	0	0	1	0	1	3	0	0	0	3	17	6
Diplodus bellottii	Senegal seabream	LC	H	0	0	0	0	0	0	0	0	0	0	0	0	0	0	0	0	0	0	0	0	0	0	0	0	0	0	0	0	0	0	0	0	0	0	0	0	0	0	0	0	0	0
Diplodus cervinus	Zebra seabream	LC	L	0	0	0	1	1	0	0	0	0	0	0	0	0	0	0	0	0	0	0	0	0	0	0	0	0	0	0	0	0	0	0	0	0	0	0	0	0	0	0	0	1	1
Diplodus puntazzo	Sharpsnout seabream	LC	L	0	1	0	4	5	0	0	0	0	0	0	0	0	0	0	0	0	0	0	0	0	0	0	0	0	0	0	0	0	0	0	0	0	0	0	1	0	0	1	2	7	2
Diplodus sargus	White seabream	LC	VH	1	1	1	5	8	0	0	0	0	0	1	0	0	0	1	0	0	0	0	0	1	1	0	1	3	1	0	0	0	1	1	0	0	0	1	4	1	0	0	5	19	6
Diplodus vulgaris	Common two-banded seabream	LC	L	0	2	1	4	7	0	0	0	2	2	0	0	0	1	1	0	0	0	1	1	0	0	0	1	1	0	0	0	1	1	0	0	0	0	0	4	0	1	1	6	19	7
Dipturus batis	Blue skate	CR	M	0	0	0	0	0	0	0	0	0	0	0	0	0	0	0	0	0	0	0	0	0	0	0	0	0	0	0	0	0	0	0	0	0	0	0	0	0	0	0	0	0	0
Dipturus oxyrinchus	Longnosed skate	NT	M	3	0	2	1	6	1	0	2	0	3	1	0	1	0	2	0	0	1	0	1	1	0	1	1	3	1	0	2	1	4	1	0	0	1	2	3	0	1	0	4	25	8
Dussumieria elopsoides	Slender rainbow sardine	LC	L	0	0	0	1	1	0	0	0	0	0	0	0	0	0	0	0	0	0	0	0	0	0	0	0	0	0	0	0	0	0	0	0	0	0	0	0	0	0	0	0	1	1
Dysomma brevirostre	Pignosed arrowtooth eel	LC	NA	0	0	0	0	0	0	0	0	0	0	0	0	0	0	0	0	0	0	0	0	0	0	0	0	0	0	0	0	0	0	0	0	0	0	0	0	0	0	0	0	0	0
Echelus myrus	Painted eel	LC	NA	0	0	0	0	0	0	0	0	0	0	0	0	0	0	0	0	0	0	0	0	0	0	0	0	0	0	0	0	0	0	0	0	0	0	0	0	0	0	0	0	0	0
Echeneis naucrates	Live sharksucker	LC	H	0	0	0	0	0	0	0	0	0	0	0	0	0	0	0	0	0	0	0	0	0	0	0	0	0	0	0	0	0	0	0	0	0	0	0	0	0	0	0	0	0	0
Echiichthys vipera	Lesser weever	NA	NA	0	0	0	0	0	0	0	0	0	0	0	0	0	0	0	0	0	0	0	0	0	0	0	0	0	0	0	0	0	0	0	0	0	0	0	0	0	0	0	0	0	0
Echinorhinus brucus	Bramble shark	DD	NA	1	0	0	1	2	0	0	0	0	0	0	0	0	0	0	0	0	0	0	0	0	0	0	0	0	0	0	0	0	0	0	0	0	0	0	0	0	0	0	0	2	1
Echiodon dentatus		LC	NA	0	0	0	0	0	0	0	0	0	0	0	0	0	0	0	0	0	0	0	0	0	0	0	0	0	0	0	0	0	0	0	0	0	0	0	0	0	0	0	0	0	0
Echiodon drummondii		LC	NA	0	0	0	0	0	0	0	0	0	0	0	0	0	0	0	0	0	0	0	0	0	0	0	0	0	0	0	0	0	0	0	0	0	0	0	0	0	0	0	0	0	0
Elagatis bipinnulata	Rainbow runner	LC	M	0	0	0	0	0	0	0	0	0	0	0	0	0	0	0	0	0	0	0	0	0	0	0	0	0	0	0	0	0	0	0	0	0	0	0	0	0	0	0	0	0	0
Electrona risso	Electric lantern fish	LC	NA	0	0	0	0	0	0	0	0	0	0	0	0	0	0	0	0	0	0	0	0	0	0	0	0	0	0	0	0	0	0	0	0	0	0	0	0	0	1	0	1	1	1
Enchelycore anatina	Fangtooth moray	LC	M	0	0	0	0	0	0	0	0	0	0	0	0	0	0	0	0	0	0	0	0	0	0	0	0	0	0	0	0	0	0	0	0	0	0	0	0	0	0	0	0	0	0
Encrasicholina gloria	Red Sea anchovy	DD	NA	0	0	0	0	0	0	0	0	0	0	0	0	0	0	0	0	0	0	0	0	0	0	0	0	0	0	0	0	0	0	0	0	0	0	0	0	0	0	0	0	0	0
Engraulis albidus		DD	NA	0	0	0	0	0	0	0	0	0	0	0	0	0	0	0	0	0	0	0	0	0	0	0	0	0	0	0	0	0	0	0	0	0	0	0	0	0	0	0	0	0	0
Engraulis encrasicolus	European anchovy	LC	M	3	1	0	5	9	1	1	1	0	3	4	0	2	1	7	1	1	0	0	2	6	4	2	0	12	3	2	0	0	5	1	1	0	0	2	8	4	3	0	15	55	8
Entelurus aequoreus	Snake pipefish	NA	NA	0	0	0	0	0	0	0	0	0	0	0	0	0	0	0	0	0	0	0	0	0	0	0	0	0	0	0	0	0	0	0	0	0	0	0	0	0	0	0	0	0	0
Ephippion guttifer	Prickly puffer	LC	VH	0	0	0	0	0	0	0	0	0	0	0	0	0	0	0	0	0	0	0	0	0	0	0	0	0	0	0	0	0	0	0	0	0	0	0	0	0	0	0	0	0	0
Epigonus constanciae		LC	NA	0	0	0	0	0	0	0	0	0	0	0	0	0	0	0	0	0	0	0	0	0	0	0	0	0	0	0	0	0	0	0	0	0	0	0	0	0	0	0	0	0	0
Epigonus denticulatus	Pencil cardinal	LC	NA	0	0	0	0	0	0	0	0	0	0	0	0	0	0	0	0	0	0	0	0	0	0	0	0	0	0	0	0	0	0	0	0	0	0	0	0	0	0	0	0	0	0
Epigonus telescopus	Black cardinal fish	LC	M	0	0	0	0	0	0	0	0	0	0	0	0	0	0	0	0	0	0	0	0	0	0	0	0	0	0	0	0	0	0	0	0	0	0	0	0	0	1	0	1	1	1
Epinephelus aeneus	White grouper	NT	VH	0	0	0	2	2	0	0	0	0	0	0	0	0	0	0	0	0	0	0	0	1	0	0	0	1	0	0	0	0	0	0	0	0	0	0	0	0	0	1	1	4	3
Epinephelus caninus	Dogtooth grouper	DD	VH	0	0	0	0	0	0	0	0	0	0	0	0	0	0	0	0	0	0	0	0	0	0	0	0	0	0	0	0	0	0	0	0	0	0	0	0	0	0	0	0	0	0
Epinephelus coioides	Orange-spotted grouper	LC	H	0	0	0	0	0	0	0	0	0	0	0	0	0	0	0	0	0	0	0	0	0	0	0	0	0	0	0	0	0	0	0	0	0	0	0	0	0	0	0	0	0	0
Epinephelus costae	Goldblotch grouper	DD	VH	0	0	0	2	2	0	0	0	0	0	0	0	0	0	0	0	0	0	0	0	0	0	0	0	0	0	0	0	0	0	0	0	0	0	0	1	0	0	0	1	3	2
Epinephelus malabaricus	Malabar grouper	LC	VH	0	0	0	0	0	0	0	0	0	0	0	0	0	0	0	0	0	0	0	0	0	0	0	0	0	0	0	0	0	0	0	0	0	0	0	0	0	0	0	0	0	0
Epinephelus marginatus	Dusky grouper	VU	VH	0	0	1	2	3	0	0	0	0	0	0	0	1	0	1	0	0	0	0	0	0	0	0	0	0	0	0	0	0	0	0	0	0	0	0	4	0	0	2	6	10	3
Equulites klunzingeri	Klunzinger's ponyfish	NA	NA	0	0	0	1	1	0	0	0	0	0	0	0	0	1	1	0	0	0	0	0	0	0	0	0	0	0	0	0	0	0	0	0	0	0	0	0	0	0	0	0	2	2
Equulites popei	Pope's ponyfish	NA	H	0	0	0	0	0	0	0	0	0	0	0	0	0	0	0	0	0	0	0	0	0	0	0	0	0	0	0	0	0	0	0	0	0	0	0	0	0	0	0	0	0	0
Eretmophorus kleinenbergi		LC	NA	0	0	0	0	0	0	0	0	0	0	0	0	0	0	0	0	0	0	0	0	0	0	0	0	0	0	0	0	0	0	0	0	0	0	0	0	0	0	0	0	0	0
Etmopterus spinax	Velvet belly	LC	NA	2	0	1	1	4	0	0	0	0	0	0	0	0	0	0	0	0	0	0	0	2	1	1	0	4	1	1	1	1	4	0	0	0	1	1	5	0	1	1	7	20	5
Etrumeus golanii		DD	NA	0	0	0	0	0	0	0	0	0	0	0	0	0	0	0	0	0	0	0	0	0	0	0	1	1	0	0	0	0	0	0	0	0	1	1	0	0	0	0	0	2	2
Eutelichthys leptochirus		DD	NA	0	0	0	0	0	0	0	0	0	0	0	0	0	0	0	0	0	0	0	0	0	0	0	0	0	0	0	0	0	0	0	0	0	0	0	0	0	0	0	0	0	0
Euthynnus alletteratus	Little tunny	LC	M	1	1	1	0	3	0	0	0	0	0	0	0	0	0	0	0	0	0	0	0	1	0	0	0	1	0	0	0	0	0	0	0	0	0	0	3	0	1	0	4	8	3
Eutrigla gurnardus	Grey gurnard	NA	H	0	0	0	1	1	0	0	0	0	0	0	0	0	0	0	0	0	0	0	0	0	0	0	0	0	0	0	0	0	0	0	0	0	0	0	0	1	0	1	2	3	2
Evermannella balbo	Balbo sabretooth	LC	NA	0	0	0	0	0	0	0	0	0	0	0	0	0	0	0	0	0	0	0	0	0	0	0	0	0	0	0	0	0	0	0	0	0	0	0	0	0	0	0	0	0	0
Evynnis ehrenbergii		NA	NA	0	0	0	0	0	0	0	0	0	0	0	0	0	0	0	0	0	0	0	0	0	0	0	0	0	0	0	0	0	0	0	0	0	0	0	0	0	0	0	0	0	0
Exocoetus obtusirostris	Oceanic two-wing flyingfish	LC	NA	0	0	0	0	0	0	0	0	0	0	0	0	0	0	0	0	0	0	0	0	0	0	0	0	0	0	0	0	0	0	0	0	0	0	0	0	0	0	0	0	0	0
Exocoetus volitans	Tropical two-wing flyingfish	LC	M	0	0	0	0	0	0	0	0	0	0	0	0	0	0	0	0	0	0	0	0	0	0	0	0	0	0	0	0	0	0	0	0	0	0	0	0	0	0	0	0	0	0
Facciolella oxyrhyncha	Facciola's sorcerer	NA	NA	0	0	0	0	0	0	0	0	0	0	0	0	0	0	0	0	0	0	0	0	0	0	0	0	0	0	0	0	0	0	0	0	0	0	0	0	0	0	0	0	0	0
Favonigobius melanobranchus	Blackthroat goby	NT	NA	0	0	0	0	0	0	0	0	0	0	0	0	0	0	0	0	0	0	0	0	0	0	0	0	0	0	0	0	0	0	0	0	0	0	0	0	0	0	0	0	0	0
Fistularia commersonii	Bluespotted cornetfish	LC	NA	0	0	1	0	1	0	0	1	0	1	0	0	1	0	1	0	0	0	0	0	0	0	0	0	0	0	0	0	0	0	0	0	0	0	0	1	0	1	0	2	5	4
Fistularia petimba	Red cornetfish	LC	NA	0	0	0	0	0	0	0	0	0	0	0	0	0	0	0	0	0	0	0	0	0	0	0	0	0	0	0	0	0	0	0	0	0	0	0	0	0	0	0	0	0	0
Gadella maraldi	Gadella	LC	M	0	0	0	0	0	0	0	0	0	0	0	0	0	0	0	0	0	0	0	0	0	0	0	0	0	0	0	0	0	0	0	0	0	0	0	0	0	0	0	0	0	0
Gadiculus argenteus	Silvery pout	NA	VH	0	0	0	0	0	0	0	0	0	0	0	0	0	0	0	0	0	0	0	0	0	0	0	0	0	0	0	0	0	0	0	0	0	0	0	1	0	0	0	1	1	1
Gadus morhua	Atlantic cod	VU	M	0	0	0	0	0	0	0	0	0	0	0	0	0	0	0	0	0	0	0	0	0	0	0	0	0	0	0	0	0	0	0	0	0	0	0	0	0	0	0	0	0	0
Gaidropsarus biscayensis	Mediterranean bigeye rockling	NA	M	0	0	0	0	0	0	0	0	0	0	0	0	0	0	0	0	0	0	0	0	0	0	0	0	0	0	0	0	0	0	0	0	0	0	0	1	0	0	1	2	2	1
Gaidropsarus granti	Azores rockling	DD	M	0	1	0	0	1	0	0	0	0	0	0	0	0	0	0	0	0	0	0	0	0	1	0	0	1	0	0	0	0	0	0	0	0	0	0	0	1	0	0	1	3	3
Gaidropsarus mediterraneus	Shore rockling	NA	M	0	0	0	0	0	0	0	0	0	0	0	0	0	0	0	0	0	0	0	0	0	0	0	0	0	0	0	0	0	0	0	0	0	0	0	0	0	0	1	1	1	1
Gaidropsarus vulgaris	Three-bearded rockling	LC	M	0	0	0	0	0	0	0	0	0	0	0	0	0	0	0	0	0	0	0	0	0	0	0	0	0	0	0	0	0	0	0	0	0	0	0	0	0	0	0	0	0	0
Galeocerdo cuvier	Tiger shark	NT	M	0	0	1	0	1	0	0	0	0	0	0	0	0	0	0	0	0	0	0	0	0	0	0	0	0	0	0	0	0	0	0	0	0	0	0	0	0	1	0	1	2	2
Galeoides decadactylus	Lesser African threadfin	ΝΤ	Η	0	0	0	0	0	0	0	0	0	0	0	0	0	0	0	0	0	0	0	0	0	0	0	0	0	0	0	0	0	0	0	0	0	0	0	0	0	0	0	0	0	0
Galeorhinus galeus	Tope shark	CR	M	0	0	0	0	0	0	0	0	0	0	0	0	0	0	0	0	0	0	0	0	0	0	0	0	0	0	0	0	0	0	0	0	0	0	0	1	0	0	0	1	1	1
Galeus atlanticus	Atlantic sawtail cat shark	NT	NA	0	0	0	0	0	0	0	0	0	0	0	0	0	0	0	0	0	0	0	0	0	0	0	0	0	0	0	0	0	0	0	0	0	0	0	0	0	0	0	0	0	0
Galeus melastomus	Blackmouth catshark	LC	H	4	1	0	1	6	1	0	0	0	1	0	0	0	0	0	0	0	0	0	0	3	1	1	0	5	6	2	1	1	10	0	0	0	0	0	10	1	1	2	14	36	5
Gammogobius steinitzi	Steinitz's goby	LC	NA	0	0	0	0	0	0	0	0	0	0	0	0	0	0	0	0	0	0	0	0	0	0	0	0	0	0	0	0	0	0	0	0	0	0	0	0	0	0	0	0	0	0
Gasterosteus aculeatus	Three-spined stickleback	LC	NA	0	0	0	0	0	0	0	0	0	0	0	0	0	0	0	0	0	0	0	0	0	0	0	0	0	0	0	0	0	0	0	0	0	0	0	0	0	0	0	0	0	0
Gephyroberyx darwinii	Darwin's slimehead	LC	L	0	0	0	0	0	0	0	0	0	0	0	0	0	0	0	0	0	0	0	0	0	0	0	0	0	0	0	0	0	0	0	0	0	0	0	0	0	0	0	0	0	0
Glaucostegus cemiculus	Blackchin guitarfish	CR	L	0	0	0	2	2	0	0	0	1	1	0	0	0	1	1	0	0	0	0	0	0	0	0	1	1	0	0	0	0	0	0	0	0	0	0	0	0	0	1	1	6	5
Glaucostegus halavi	Halavi ray	CR	NA	0	0	1	0	1	0	0	0	0	0	0	0	0	0	0	0	0	0	0	0	0	0	0	0	0	0	0	0	0	0	0	0	0	0	0	0	0	0	0	0	1	1
Glossanodon leioglossus	Smalltoothed argentine	LC	NA	0	0	0	0	0	0	0	0	0	0	0	0	0	0	0	0	0	0	0	0	0	0	0	0	0	0	0	0	0	0	0	0	0	0	0	0	0	0	0	0	0	0
Gnathophis mystax	Thinlip conger	LC	M	0	0	0	2	2	0	0	0	0	0	0	0	0	0	0	0	0	0	0	0	0	0	0	0	0	0	0	0	0	0	0	0	0	0	0	1	0	0	0	1	3	2
Gobius ater	Bellotti's goby	LC	NA	0	0	0	0	0	0	0	0	0	0	0	0	0	0	0	0	0	0	0	0	0	0	0	0	0	0	0	0	0	0	0	0	0	0	0	0	0	0	0	0	0	0
Gobius auratus	Golden goby	LC	NA	0	0	0	0	0	0	0	0	0	0	0	0	0	0	0	0	0	0	0	0	0	0	0	0	0	0	0	0	0	0	0	0	0	0	0	0	0	0	0	0	0	0
Gobius bucchichi	Bucchich's goby	LC	NA	0	2	0	0	2	0	0	0	0	0	0	0	0	0	0	0	0	0	0	0	0	0	0	0	0	0	0	0	0	0	0	0	0	0	0	0	0	0	0	0	2	1
Gobius cobitis	Giant goby	NA	VH	0	1	0	1	2	0	0	0	0	0	0	0	0	0	0	0	0	0	0	0	0	0	0	0	0	0	0	0	0	0	0	0	0	0	0	0	0	0	0	0	2	1
Gobius couchi	Couch's goby	LC	NA	0	0	0	0	0	0	0	0	0	0	0	0	0	0	0	0	0	0	0	0	0	0	0	0	0	0	0	0	0	0	0	0	0	0	0	0	0	0	0	0	0	0
Gobius cruentatus	Red-mouthed goby	LC	NA	0	1	0	0	1	0	0	0	0	0	0	0	0	0	0	0	0	0	0	0	0	0	0	0	0	0	0	0	0	0	0	0	0	0	0	0	0	0	0	0	1	1
Gobius fallax	Sarato's goby	LC	NA	0	0	0	0	0	0	0	0	0	0	0	0	0	0	0	0	0	0	0	0	0	0	0	0	0	0	0	0	0	0	0	0	0	0	0	0	0	0	0	0	0	0
Gobius gasteveni	Steven's goby	LC	NA	0	0	0	0	0	0	0	0	0	0	0	0	0	0	0	0	0	0	0	0	0	0	0	0	0	0	0	0	0	0	0	0	0	0	0	0	0	0	0	0	0	0
Gobius geniporus	Slender goby	LC	NA	0	1	0	1	2	0	0	0	0	0	0	0	0	0	0	0	0	0	0	0	0	0	0	0	0	0	0	0	0	0	0	0	0	0	0	0	0	0	0	0	2	1
Gobius incognitus		NA	NA	0	0	1	0	1	0	0	0	0	0	0	0	0	0	0	0	0	0	0	0	0	0	0	0	0	0	0	0	0	0	0	0	0	0	0	0	0	1	0	1	2	2
Gobius kolombatovici		NA	NA	0	0	0	0	0	0	0	0	0	0	0	0	0	0	0	0	0	0	0	0	0	0	0	0	0	0	0	0	0	0	0	0	0	0	0	0	0	0	0	0	0	0
Gobius niger	Black goby	LC	NA	0	1	0	5	6	0	0	0	0	0	0	0	0	2	2	0	0	0	0	0	0	0	0	0	0	0	0	0	0	0	0	0	0	0	0	0	0	0	0	0	8	2
Gobius paganellus	Rock goby	LC	VH	0	1	1	2	4	0	0	0	0	0	0	0	0	1	1	0	0	0	0	0	0	0	0	0	0	0	0	0	0	0	0	0	0	0	0	0	0	1	0	1	6	3
Gobius roulei	Roule's goby	LC	NA	0	0	0	0	0	0	0	0	0	0	0	0	0	0	0	0	0	0	0	0	0	0	0	0	0	0	0	0	0	0	0	0	0	0	0	0	0	0	0	0	0	0
Gobius strictus	Schmidt's goby	DD	NA	0	0	0	0	0	0	0	0	0	0	0	0	0	0	0	0	0	0	0	0	0	0	0	0	0	0	0	0	0	0	0	0	0	0	0	0	0	0	0	0	0	0
Gobius vittatus	Striped goby	LC	NA	0	0	0	0	0	0	0	0	0	0	0	0	0	0	0	0	0	0	0	0	0	0	0	0	0	0	0	0	0	0	0	0	0	0	0	0	0	0	0	0	0	0
Gobius xanthocephalus		LC	NA	0	0	0	0	0	0	0	0	0	0	0	0	0	0	0	0	0	0	0	0	0	0	0	0	0	0	0	0	0	0	0	0	0	0	0	0	0	0	0	0	0	0
Gonichthys cocco	Cocco’s lanternfish	LC	NA	0	0	0	0	0	0	0	0	0	0	0	0	0	0	0	0	0	0	0	0	0	0	0	0	0	0	0	0	0	0	0	0	0	0	0	0	0	0	0	0	0	0
Gonostoma denudatum		LC	NA	0	0	0	0	0	0	0	0	0	0	0	0	0	0	0	0	0	0	0	0	0	0	0	0	0	0	0	0	0	0	0	0	0	0	0	0	0	0	0	0	0	0
Gouania willdenowi	Blunt-snouted clingfish	LC	NA	0	0	0	0	0	0	0	0	0	0	0	0	0	0	0	0	0	0	0	0	0	0	0	0	0	0	0	0	0	0	0	0	0	0	0	0	0	0	0	0	0	0
Grammonus ater		LC	NA	0	0	0	0	0	0	0	0	0	0	0	0	0	0	0	0	0	0	0	0	0	0	0	0	0	0	0	0	0	0	0	0	0	0	0	0	0	0	0	0	0	0
Guttigadus latifrons		NA	NA	0	0	0	0	0	0	0	0	0	0	0	0	0	0	0	0	0	0	0	0	0	0	0	0	0	0	0	0	0	0	0	0	0	0	0	0	0	0	0	0	0	0
Gymnammodytes cicerelus	Mediterranean sand eel	LC	NA	0	0	0	0	0	0	0	0	0	0	0	0	0	0	0	0	0	0	0	0	0	0	0	0	0	0	0	0	0	0	0	0	0	0	0	0	0	0	0	0	0	0
Gymnammodytes semisquamatus	Smooth sandeel	LC	NA	0	0	0	0	0	0	0	0	0	0	0	0	0	0	0	0	0	0	0	0	0	0	0	0	0	0	0	0	0	0	0	0	0	0	0	0	0	0	0	0	0	0
Gymnesigobius medits		NA	NA	0	0	0	0	0	0	0	0	0	0	0	0	0	0	0	0	0	0	0	0	0	0	0	0	0	0	0	0	0	0	0	0	0	0	0	0	0	0	0	0	0	0
Gymnothorax reticularis		NA	NA	0	0	0	0	0	0	0	0	0	0	0	0	0	0	0	0	0	0	0	0	0	0	0	0	0	0	0	0	0	0	0	0	0	0	0	0	0	0	0	0	0	0
Gymnothorax unicolor	Brown moray	LC	NA	0	0	0	0	0	0	0	0	0	0	0	0	0	0	0	0	0	0	0	0	0	0	0	0	0	0	0	0	0	0	0	0	0	0	0	0	0	0	0	0	0	0
Gymnura altavela	Spiny butterfly ray	VU	H	0	0	0	2	2	0	0	0	1	1	0	0	0	1	1	0	0	0	1	1	0	0	0	0	0	0	0	0	0	0	0	0	0	0	0	1	0	0	1	2	7	5
Halobatrachus didactylus	Lusitanian toadfish	LC	NA	0	0	0	0	0	0	0	0	0	0	0	0	0	0	0	0	0	0	0	0	0	0	0	0	0	0	0	0	0	0	0	0	0	0	0	0	0	0	0	0	0	0
Halosaurus ovenii		LC	NA	0	0	0	0	0	0	0	0	0	0	0	0	0	0	0	0	0	0	0	0	0	0	0	0	0	0	0	0	0	0	0	0	0	0	0	0	0	0	0	0	0	0
Helicolenus dactylopterus	Blackbelly rosefish	LC	L	2	0	1	2	5	0	0	0	0	0	1	0	1	0	2	0	0	0	0	0	0	0	0	0	0	0	0	0	0	0	0	0	0	0	0	0	2	1	0	3	10	3
Hemiramphus far	Black-barred halfbeak	NA	M	0	0	0	0	0	0	0	0	0	0	0	0	0	0	0	0	0	0	0	0	0	0	0	0	0	0	0	0	0	0	0	0	0	0	0	0	0	0	0	0	0	0
Heptranchias perlo	Sharpnose sevengill shark	NT	NA	3	0	0	0	3	0	0	0	0	0	0	0	0	0	0	0	0	0	0	0	1	0	0	0	1	0	0	0	0	0	0	0	0	0	0	1	0	0	0	1	5	3
Herklotsichthys punctatus	Spotback herring	LC	L	0	0	0	1	1	0	0	0	0	0	0	0	0	1	1	0	0	0	0	0	0	0	0	0	0	0	0	0	0	0	0	0	0	0	0	0	0	0	0	0	2	2
Hexanchus griseus	Bluntnose sixgill shark	NT	NA	2	0	0	1	3	0	0	0	0	0	0	0	0	0	0	0	0	0	0	0	1	0	0	0	1	0	0	0	0	0	0	0	0	0	0	2	0	0	0	2	6	3
Hexanchus nakamurai	Bigeyed sixgill shark	DD	NA	0	0	1	0	1	0	0	0	0	0	0	0	0	0	0	0	0	0	0	0	0	0	0	0	0	0	0	0	0	0	0	0	0	0	0	0	0	0	0	0	1	1
Himantura uarnak	Honeycomb stingray	VU	L	0	0	0	1	1	0	0	0	0	0	0	0	0	0	0	0	0	0	0	0	0	0	0	0	0	0	0	0	0	0	0	0	0	0	0	0	0	0	0	0	1	1
Hippocampus fuscus	Sea pony	NA	NA	0	0	0	0	0	0	0	0	0	0	0	0	0	0	0	0	0	0	0	0	0	0	0	0	0	0	0	0	0	0	0	0	0	0	0	0	0	0	0	0	0	0
Hippocampus guttulatus	Long-snouted seahorse	DD	NA	0	0	0	0	0	0	0	0	0	0	0	0	0	0	0	0	0	0	0	0	0	0	0	0	0	0	0	0	0	0	0	0	0	0	0	0	0	0	0	0	0	0
Hippocampus hippocampus	Short snouted seahorse	DD	NA	0	0	0	0	0	0	0	0	0	0	0	0	0	0	0	0	0	0	0	0	0	0	0	0	0	0	0	0	0	0	0	0	0	0	0	0	0	0	0	0	0	0
Hirundichthys rondeletii	Black wing flyingfish	LC	M	0	0	0	0	0	0	0	0	0	0	0	0	0	0	0	0	0	0	0	0	0	0	0	0	0	0	0	0	0	0	0	0	0	1	1	0	0	0	0	0	1	1
Hirundichthys speculiger	Mirrorwing flyingfish	LC	M	0	0	0	0	0	0	0	0	0	0	0	0	0	0	0	0	0	0	0	0	0	0	0	0	0	0	0	0	0	0	0	0	0	0	0	0	0	0	0	0	0	0
Holacanthus ciliaris	Queen angelfish	LC	H	0	0	0	0	0	0	0	0	0	0	0	0	0	0	0	0	0	0	0	0	0	0	0	0	0	0	0	0	0	0	0	0	0	0	0	0	0	0	0	0	0	0
Hoplostethus mediterraneus	Mediterranean slimehead	LC	NA	0	0	0	0	0	0	0	0	0	0	0	0	0	0	0	0	0	0	0	0	0	0	0	0	0	0	0	0	0	0	0	0	0	0	0	0	0	0	0	0	0	0
Huso huso	Beluga	CR	NA	0	0	0	0	0	0	0	0	0	0	0	0	0	0	0	0	0	0	0	0	0	0	0	0	0	0	0	0	0	0	0	0	0	0	0	0	0	0	0	0	0	0
Hygophum benoiti	Benoit's lanternfish	LC	NA	0	0	0	0	0	0	0	0	0	0	0	0	0	0	0	0	0	0	0	0	0	0	0	0	0	0	0	0	0	0	0	0	0	0	0	2	0	0	0	2	2	1
Hygophum hygomii	Bermuda lantern fish	LC	NA	0	0	0	0	0	0	0	0	0	0	0	0	0	0	0	0	0	0	0	0	0	0	0	0	0	0	0	0	0	0	0	0	0	0	0	1	0	0	0	1	1	1
Hymenocephalus italicus	Glasshead grenadier	LC	NA	0	0	0	2	2	0	0	0	0	0	0	0	0	0	0	0	0	0	0	0	0	0	0	0	0	0	0	0	0	0	0	0	0	0	0	1	0	0	0	1	3	2
Hyperoglyphe perciformis	Barrelfish	LC	VH	0	0	0	0	0	0	0	0	0	0	0	0	0	0	0	0	0	0	0	0	0	0	0	0	0	0	0	0	0	0	0	0	0	0	0	0	0	0	0	0	0	0
Hypleurochilus bananensis		LC	NA	0	0	0	0	0	0	0	0	0	0	0	0	0	0	0	0	0	0	0	0	1	0	0	0	1	0	0	0	0	0	0	0	0	0	0	0	0	0	0	0	1	1
Hyporhamphus affinis	Tropical halfbeak	NA	NA	0	0	0	0	0	0	0	0	0	0	0	0	0	0	0	0	0	0	0	0	0	0	0	0	0	0	0	0	0	0	0	0	0	0	0	0	0	0	0	0	0	0
Hyporhamphus picarti	African halfbeak	LC	NA	1	0	0	0	1	0	0	0	0	0	0	0	0	0	0	0	0	0	0	0	0	0	0	0	0	0	0	0	0	0	0	0	0	0	0	0	0	0	0	0	1	1
Hyporthodus haifensis	Haifa grouper	LC	VH	0	0	0	1	1	0	0	0	0	0	0	0	0	0	0	0	0	0	0	0	0	0	0	0	0	0	0	0	0	0	0	0	0	0	0	0	0	0	0	0	1	1
Ichthyococcus ovatus	Lightfish	LC	NA	0	0	0	0	0	0	0	0	0	0	0	0	0	0	0	0	0	0	0	0	0	0	0	0	0	0	0	0	0	0	0	0	0	0	0	0	0	0	0	0	0	0
Iniistius pavo	Peacock wrasse	LC	VH	0	0	0	0	0	0	0	0	0	0	0	0	0	0	0	0	0	0	0	0	0	0	0	0	0	0	0	0	0	0	0	0	0	0	0	0	0	0	0	0	0	0
Istiophorus albicans	Atlantic sailfish	NA	H	0	0	0	0	0	0	0	0	0	0	0	0	0	0	0	0	0	0	0	0	0	0	0	0	0	0	0	0	0	0	0	0	0	0	0	0	0	0	0	0	0	0
Isurus oxyrinchus	Shortfin mako	NT	M	0	0	0	1	1	0	0	0	0	0	0	0	0	0	0	0	0	0	0	0	0	0	0	0	0	0	0	0	0	0	0	0	0	0	0	0	0	0	0	0	1	1
Jaydia queketti	Spotfin cardinal	NA	NA	0	0	0	2	2	0	0	0	0	0	0	0	0	0	0	0	0	0	0	0	0	0	0	0	0	0	0	0	0	0	0	0	0	0	0	0	0	0	0	0	2	1
Jaydia smithi	Smith's cardinalfish	NA	NA	0	0	0	1	1	0	0	0	0	0	0	0	0	0	0	0	0	0	0	0	0	0	0	0	0	0	0	0	0	0	0	0	0	0	0	0	0	0	1	1	2	2
Kajikia albida	Atlantic white marlin	VU	H	0	0	0	0	0	0	0	0	0	0	0	0	0	0	0	0	0	0	0	0	0	0	0	0	0	0	0	0	0	0	0	0	0	0	0	0	0	0	0	0	0	0
Katsuwonus pelamis	Skipjack tuna	LC	H	0	0	0	0	0	0	0	0	0	0	0	0	0	0	0	0	0	0	0	0	1	0	0	0	1	0	0	0	0	0	0	0	0	0	0	1	0	0	0	1	2	2
Knipowitschia caucasica	Caucasian dwarf goby	LC	NA	0	0	0	0	0	0	0	0	0	0	0	0	0	0	0	0	0	0	0	0	0	0	0	0	0	0	0	0	0	0	0	0	0	0	0	0	0	0	0	0	0	0
Kyphosus sectatrix	Bermuda sea chub	LC	H	0	0	0	0	0	0	0	0	0	0	0	0	0	0	0	0	0	0	0	0	0	0	0	0	0	0	0	0	0	0	0	0	0	0	0	0	0	0	0	0	0	0
Labrus merula	Brown wrasse	LC	VH	0	1	1	0	2	0	0	0	0	0	0	0	0	0	0	0	0	0	0	0	0	0	0	0	0	0	0	0	0	0	0	0	0	0	0	1	0	0	0	1	3	2
Labrus mixtus	Cuckoo wrasse	LC	VH	0	1	0	0	1	0	0	0	0	0	0	0	0	0	0	0	0	0	0	0	0	0	0	0	0	0	0	0	0	0	0	0	0	0	0	0	0	0	0	0	1	1
Labrus viridis		VU	NA	0	0	0	0	0	0	0	0	0	0	0	0	0	0	0	0	0	0	0	0	0	0	0	0	0	0	0	0	0	0	0	0	0	0	0	0	0	0	1	1	1	1
Lagocephalus lagocephalus	Oceanic puffer	LC	VH	0	0	0	0	0	0	0	0	0	0	0	0	0	0	0	0	0	0	0	0	0	0	0	0	0	0	0	0	0	0	0	0	0	0	0	0	0	0	0	0	0	0
Lagocephalus sceleratus	Silver-cheeked toadfish	LC	NA	0	0	0	1	1	0	0	0	1	1	0	0	0	1	1	0	0	0	0	0	0	0	0	2	2	0	0	0	2	2	0	0	0	2	2	0	1	0	2	3	12	7
Lagocephalus spadiceus	Half-smooth golden pufferfish	LC	NA	0	0	0	0	0	0	0	0	1	1	0	0	0	1	1	0	0	0	0	0	0	0	0	0	0	0	0	0	0	0	0	0	0	0	0	0	0	0	0	0	2	2
Lagocephalus suezensis		LC	NA	0	0	0	3	3	0	0	0	1	1	0	0	0	0	0	0	0	0	1	1	0	0	0	0	0	0	0	0	0	0	0	0	0	0	0	0	0	0	0	0	5	3
Lamna nasus	Porbeagle	VU	M	1	1	1	0	3	0	0	0	0	0	0	0	0	0	0	0	0	0	0	0	0	0	0	0	0	0	0	0	0	0	0	0	0	0	0	0	0	0	0	0	3	1
Lampanyctus crocodilus	Jewel lanternfish	NA	H	0	0	0	1	1	0	0	0	0	0	0	0	0	0	0	0	0	0	0	0	0	0	0	0	0	0	0	0	0	0	0	0	0	0	0	1	0	0	0	1	2	2
Lampanyctus pusillus	Pygmy lanternfish	LC	NA	0	0	0	1	1	0	0	0	0	0	0	0	0	0	0	0	0	0	0	0	0	0	0	0	0	0	0	0	0	0	0	0	0	0	0	1	0	0	0	1	2	2
Lampetra fluviatilis	River lamprey	LC	NA	0	0	0	0	0	0	0	0	0	0	0	0	0	0	0	0	0	0	0	0	0	0	0	0	0	0	0	0	0	0	0	0	0	0	0	0	0	0	0	0	0	0
Lampris guttatus	Opah	LC	VH	0	0	0	0	0	0	0	0	0	0	0	0	0	0	0	0	0	0	0	0	0	0	0	0	0	0	0	0	0	0	0	0	0	0	0	0	0	0	0	0	0	0
Lappanella fasciata		LC	NA	0	0	0	0	0	0	0	0	0	0	0	0	0	0	0	0	0	0	0	0	0	0	0	0	0	0	0	0	0	0	0	0	0	0	0	0	0	0	0	0	0	0
Lebetus guilleti	Guillet's goby	LC	NA	0	0	0	0	0	0	0	0	0	0	0	0	0	0	0	0	0	0	0	0	0	0	0	0	0	0	0	0	0	0	0	0	0	0	0	0	0	0	0	0	0	0
Lebetus patzneri		NA	NA	0	0	0	0	0	0	0	0	0	0	0	0	0	0	0	0	0	0	0	0	0	0	0	0	0	0	0	0	0	0	0	0	0	0	0	0	0	0	0	0	0	0
Lepadogaster candolii	Connemarra clingfish	NA	NA	0	0	0	0	0	0	0	0	0	0	0	0	0	0	0	0	0	0	0	0	0	0	0	0	0	0	0	0	0	0	0	0	0	0	0	0	0	0	0	0	0	0
Lepadogaster lepadogaster	Shore clingfish	LC	NA	0	0	0	0	0	0	0	0	0	0	0	0	0	0	0	0	0	0	0	0	0	0	0	0	0	0	0	0	0	0	0	0	0	0	0	0	0	0	0	0	0	0
Lepadogaster purpurea	Cornish sucker	LC	NA	0	0	0	0	0	0	0	0	0	0	0	0	0	0	0	0	0	0	0	0	0	0	0	0	0	0	0	0	0	0	0	0	0	0	0	0	0	0	0	0	0	0
Lepidion guentheri		LC	NA	0	0	0	0	0	0	0	0	0	0	0	0	0	0	0	0	0	0	0	0	0	0	0	0	0	0	0	0	0	0	0	0	0	0	0	0	0	0	0	0	0	0
Lepidion lepidion	Mediterranean codling	LC	M	0	0	0	0	0	0	0	0	0	0	0	0	0	0	0	0	0	0	0	0	1	0	0	0	1	1	0	0	0	1	0	0	0	0	0	0	0	0	0	0	2	2
Lepidopus caudatus	Silver scabbardfish	DD	M	0	0	0	0	0	0	0	0	0	0	0	0	0	0	0	0	0	0	0	0	0	0	0	0	0	0	0	0	0	0	0	0	0	0	0	0	0	1	0	1	1	1
Lepidorhombus boscii	Four-spot megrim	NA	VH	0	0	0	1	1	0	0	0	0	0	0	0	0	0	0	0	0	0	0	0	0	0	0	1	1	0	0	0	0	0	0	0	0	1	1	0	0	0	0	0	3	3
Lepidorhombus whiffiagonis	Megrim	NA	VH	0	0	0	1	1	0	0	0	0	0	0	0	0	0	0	0	0	0	0	0	0	0	0	0	0	0	0	0	0	0	0	0	0	0	0	0	0	0	0	0	1	1
Lepidotrigla cavillone	Large-scaled gurnard	NA	L	0	0	0	3	3	0	0	0	0	0	0	0	0	2	2	0	0	0	0	0	0	0	0	0	0	0	0	0	0	0	0	0	0	0	0	0	0	0	1	1	6	3
Lepidotrigla dieuzeidei	Spiny gurnard	LC	VH	0	1	0	1	2	0	0	0	1	1	0	1	0	1	2	0	0	0	0	0	0	1	0	0	1	0	1	0	0	1	0	1	0	0	1	0	0	0	0	0	8	6
Lestidiops jayakari	Pacific barracudina	LC	NA	0	0	0	0	0	0	0	0	0	0	0	0	0	0	0	0	0	0	0	0	0	0	0	0	0	0	0	0	0	0	0	0	0	0	0	0	0	0	0	0	0	0
Lestidiops pseudosphyraenoides		NA	NA	0	0	0	0	0	0	0	0	0	0	0	0	0	0	0	0	0	0	0	0	0	0	0	0	0	0	0	0	0	0	0	0	0	0	0	0	0	0	0	0	0	0
Lestidiops sphyrenoides		LC	NA	0	0	0	0	0	0	0	0	0	0	0	0	0	0	0	0	0	0	0	0	0	0	0	0	0	0	0	0	0	0	0	0	0	0	0	0	0	0	0	0	0	0
Lestidium atlanticum	Atlantic barracudina	LC	NA	0	0	0	0	0	0	0	0	0	0	0	0	0	0	0	0	0	0	0	0	0	0	0	0	0	0	0	0	0	0	0	0	0	0	0	0	0	0	0	0	0	0
Lesueurigobius friesii	Fries's goby	LC	NA	0	0	0	1	1	0	0	0	0	0	0	0	0	0	0	0	0	0	0	0	0	0	0	0	0	0	0	0	0	0	0	0	0	0	0	0	0	0	0	0	1	1
Lesueurigobius sanzi	Sanzo's goby	LC	NA	0	0	0	0	0	0	0	0	0	0	0	0	0	0	0	0	0	0	0	0	0	0	0	0	0	0	0	0	0	0	0	0	0	0	0	0	0	0	0	0	0	0
Lesueurigobius suerii	Lesueur's goby	NA	NA	0	0	0	2	2	0	0	0	0	0	0	0	0	0	0	0	0	0	0	0	0	0	0	0	0	0	0	0	0	0	0	0	0	0	0	0	0	0	1	1	3	2
Leucoraja circularis	Sandy ray	EN	M	2	0	0	0	2	0	0	0	0	0	1	0	0	0	1	0	0	0	0	0	1	0	0	0	1	0	0	0	0	0	0	0	0	0	0	1	0	0	0	1	5	4
Leucoraja fullonica	Shagreen ray	VU	L	0	1	0	0	1	0	0	0	0	0	0	0	0	0	0	0	0	0	0	0	0	0	0	0	0	0	0	0	0	0	0	0	0	0	0	0	0	0	0	0	1	1
Leucoraja melitensis	Maltese ray	CR	NA	2	0	1	0	3	0	0	0	0	0	0	0	0	0	0	0	0	0	0	0	0	0	0	0	0	0	0	0	0	0	0	0	0	0	0	0	0	0	0	0	3	1
Leucoraja naevus	Cuckoo ray	LC	M	2	0	0	0	2	0	0	0	0	0	0	0	0	0	0	0	0	0	0	0	0	0	0	0	0	0	0	0	0	0	0	0	0	0	0	1	0	0	0	1	3	2
Lichia amia	Leerfish	LC	M	0	0	0	0	0	0	0	0	0	0	0	0	0	0	0	0	0	0	0	0	0	0	0	0	0	0	0	0	0	0	0	0	0	0	0	0	1	0	0	1	1	1
Lipophrys pholis	Shanny	LC	NA	0	0	0	0	0	0	0	0	0	0	0	0	0	0	0	0	0	0	0	0	0	0	0	0	0	0	0	0	0	0	0	0	0	0	0	0	0	0	0	0	0	0
Lipophrys trigloides		LC	NA	0	1	0	0	1	0	0	0	0	0	0	0	0	0	0	0	0	0	0	0	0	0	0	0	0	0	0	0	0	0	0	0	0	0	0	0	0	0	0	0	1	1
Lithognathus mormyrus	Sand steenbras	LC	M	1	1	0	3	5	1	0	1	0	2	2	0	1	1	4	1	0	0	0	1	0	0	1	1	2	0	0	1	0	1	0	0	0	0	0	1	0	1	1	3	18	7
Liza carinata	Keeled mullet	NA	M	0	0	0	0	0	0	0	0	0	0	0	0	0	0	0	0	0	0	0	0	0	0	0	0	0	0	0	0	0	0	0	0	0	0	0	0	0	0	0	0	0	0
Lobianchia dofleini	Dofleini's lantern fish	LC	NA	0	0	0	0	0	0	0	0	0	0	0	0	0	0	0	0	0	0	0	0	0	0	0	0	0	0	0	0	0	0	0	0	0	0	0	1	0	0	0	1	1	1
Lobianchia gemellarii	Cocco's lantern fish	LC	NA	0	0	0	0	0	0	0	0	0	0	0	0	0	0	0	0	0	0	0	0	0	0	0	0	0	0	0	0	0	0	0	0	0	0	0	0	0	0	0	0	0	0
Lobotes surinamensis	Tripletail	LC	VH	0	0	0	0	0	0	0	0	0	0	0	0	0	0	0	0	0	0	0	0	0	0	0	0	0	0	0	0	0	0	0	0	0	0	0	0	0	0	0	0	0	0
Lophius budegassa	Blackbellied angler	LC	M	0	0	0	1	1	1	0	0	0	1	0	0	0	0	0	0	0	0	0	0	0	0	0	0	0	0	0	0	0	0	0	0	0	0	0	1	1	0	2	4	6	3
Lophius piscatorius	Angler	LC	H	0	0	0	1	1	0	0	0	0	0	0	0	0	0	0	0	0	0	0	0	1	0	0	0	1	1	0	0	0	1	1	0	0	0	1	1	0	0	1	2	6	5
Lophotus lacepede	Crested oarfish	LC	NA	0	0	0	0	0	0	0	0	0	0	1	0	0	0	1	0	0	0	0	0	0	0	0	0	0	0	0	0	0	0	0	0	0	0	0	1	0	0	1	2	3	2
Lutjanus argentimaculatus	Mangrove red snapper	LC	VH	0	0	0	0	0	0	0	0	0	0	0	0	0	0	0	0	0	0	0	0	0	0	0	0	0	0	0	0	0	0	0	0	0	0	0	0	0	0	0	0	0	0
Lutjanus jocu	Dog snapper	DD	H	0	0	0	0	0	0	0	0	0	0	0	0	0	0	0	0	0	0	0	0	0	0	0	0	0	0	0	0	0	0	0	0	0	0	0	0	0	0	0	0	0	0
Luvarus imperialis	Luvar	LC	NA	0	0	0	0	0	0	0	0	0	0	0	0	0	0	0	0	0	0	0	0	1	0	0	0	1	0	0	0	0	0	0	0	0	0	0	0	0	0	0	0	1	1
Macroramphosus scolopax	Longspine snipefish	LC	NA	0	0	0	0	0	0	0	0	0	0	0	0	0	0	0	0	0	0	0	0	0	0	0	0	0	0	0	0	0	0	0	0	0	0	0	1	0	0	0	1	1	1
Makaira nigricans	Blue marlin	VU	H	0	0	0	0	0	0	0	0	0	0	0	0	0	0	0	0	0	0	0	0	0	0	0	0	0	0	0	0	0	0	0	0	0	0	0	0	0	0	0	0	0	0
Maurolicus muelleri	Silvery lightfish	LC	NA	0	0	0	0	0	0	0	0	0	0	0	0	0	0	0	0	0	0	0	0	0	0	0	0	0	0	0	0	0	0	0	0	0	0	0	0	0	0	0	0	0	0
Melanostigma atlanticum	Atlantic soft pout	LC	NA	0	0	0	0	0	0	0	0	0	0	0	0	0	0	0	0	0	0	0	0	1	0	0	0	1	0	0	0	0	0	1	0	0	0	1	1	0	0	0	1	3	3
Merlangius merlangus	Whiting	LC	M	0	0	0	0	0	0	0	0	0	0	0	0	0	0	0	0	0	0	0	0	0	0	0	0	0	0	0	0	0	0	0	0	0	0	0	0	0	0	1	1	1	1
Merluccius merluccius	European hake	LC	H	0	0	0	6	6	1	0	1	4	6	2	0	1	3	6	1	0	0	1	2	1	2	1	1	5	1	1	1	2	5	1	2	1	0	4	4	3	4	1	12	46	8
Microchirus azevia		DD	NA	0	0	0	0	0	0	0	0	0	0	0	0	0	0	0	0	0	0	0	0	0	0	0	0	0	0	0	0	0	0	0	0	0	0	0	0	0	0	0	0	0	0
Microchirus boscanion	Lusitanian sole	DD	VH	0	0	0	0	0	0	0	0	0	0	0	0	0	0	0	0	0	0	0	0	0	0	0	0	0	0	0	0	0	0	0	0	0	0	0	0	0	0	0	0	0	0
Microchirus ocellatus	Foureyed sole	DD	VH	0	0	0	0	0	0	0	0	0	0	0	0	0	0	0	0	0	0	0	0	0	0	0	0	0	0	0	0	0	0	0	0	0	0	0	0	0	0	0	0	0	0
Microchirus variegatus	Thickback sole	LC	VH	0	0	0	0	0	0	0	0	0	0	0	0	0	0	0	0	0	0	0	0	0	0	0	0	0	0	0	0	0	0	0	0	0	0	0	0	0	0	0	0	0	0
Microichthys coccoi		LC	NA	0	0	0	0	0	0	0	0	0	0	0	0	0	0	0	0	0	0	0	0	0	0	0	0	0	0	0	0	0	0	0	0	0	0	0	0	0	0	0	0	0	0
Microichthys sanzoi		DD	NA	0	0	0	0	0	0	0	0	0	0	0	0	0	0	0	0	0	0	0	0	0	0	0	0	0	0	0	0	0	0	0	0	0	0	0	0	0	0	0	0	0	0
Microlipophrys adriaticus		LC	NA	0	0	0	0	0	0	0	0	0	0	0	0	0	0	0	0	0	0	0	0	0	0	0	0	0	0	0	0	0	0	0	0	0	0	0	0	0	0	0	0	0	0
Microlipophrys canevae		LC	NA	0	1	0	0	1	0	0	0	0	0	0	0	0	0	0	0	0	0	0	0	0	0	0	0	0	0	0	0	0	0	0	0	0	0	0	0	0	0	0	0	1	1
Microlipophrys dalmatinus		LC	NA	0	0	0	0	0	0	0	0	0	0	0	0	0	0	0	0	0	0	0	0	0	0	0	0	0	0	0	0	0	0	0	0	0	0	0	0	0	0	0	0	0	0
Microlipophrys nigriceps	Black-headed blenny	LC	NA	0	0	0	0	0	0	0	0	0	0	0	0	0	0	0	0	0	0	0	0	0	0	0	0	0	0	0	0	0	0	0	0	0	0	0	0	0	0	0	0	0	0
Micromesistius poutassou	Blue whiting	NA	L	2	0	0	0	2	1	0	0	0	1	1	0	0	0	1	0	0	0	0	0	2	0	0	0	2	1	0	0	0	1	1	0	0	0	1	2	0	1	1	4	12	7
Microstoma microstoma	Slender argentine	LC	NA	0	0	0	0	0	0	0	0	0	0	0	0	0	0	0	0	0	0	0	0	0	0	0	0	0	0	0	0	0	0	0	0	0	0	0	0	0	0	0	0	0	0
Millerigobius macrocephalus		LC	NA	0	0	0	0	0	0	0	0	0	0	0	0	0	0	0	0	0	0	0	0	0	0	0	0	0	0	0	0	0	0	0	0	0	0	0	0	0	0	0	0	0	0
Minyichthys sentus		LC	NA	0	0	0	0	0	0	0	0	0	0	0	0	0	0	0	0	0	0	0	0	0	0	0	0	0	0	0	0	0	0	0	0	0	0	0	0	0	0	0	0	0	0
Mobula mobular	Devil fish	EN	NA	0	1	0	3	4	0	0	0	0	0	0	0	0	0	0	0	0	0	0	0	0	0	0	0	0	0	0	0	0	0	0	0	0	0	0	0	0	0	0	0	4	1
Mola mola	Ocean sunfish	VU	NA	0	0	0	0	0	0	0	0	0	0	0	0	0	0	0	0	0	0	0	0	0	0	0	0	0	0	0	0	0	0	0	0	0	0	0	0	0	0	0	0	0	0
Molva dypterygia	Blue ling	NA	L	0	0	0	0	0	0	0	0	0	0	0	0	0	0	0	0	0	0	0	0	0	0	0	0	0	0	0	0	0	0	0	0	0	0	0	0	0	0	0	0	0	0
Molva macrophthalma	Spanish ling	NA	L	0	0	1	0	1	0	0	0	0	0	0	0	0	0	0	0	0	0	0	0	0	0	0	0	0	0	0	0	0	0	0	0	0	0	0	1	0	1	0	2	3	2
Molva molva	Ling	NA	L	0	0	0	0	0	0	0	0	0	0	0	0	0	0	0	0	0	0	0	0	0	0	0	0	0	0	0	0	0	0	0	0	0	0	0	0	0	0	0	0	0	0
Monochirus hispidus	Whiskered sole	LC	VH	0	0	0	0	0	0	0	0	0	0	0	0	0	0	0	0	0	0	0	0	0	0	0	0	0	0	0	0	0	0	0	0	0	0	0	0	0	0	0	0	0	0
Mora moro	Common mora	LC	M	1	0	1	0	2	0	0	0	0	0	0	0	0	0	0	0	0	0	0	0	1	0	0	0	1	1	0	0	0	1	0	0	0	0	0	2	0	1	0	3	7	4
Mugil cephalus	Flathead grey mullet	LC	VH	0	0	1	2	3	0	0	0	1	1	0	0	0	1	1	0	0	0	1	1	0	0	0	1	1	0	0	0	0	0	0	0	0	0	0	0	0	0	1	1	8	6
Mullus barbatus barbatus	Red mullet	LC	M	1	1	0	8	10	0	1	0	1	2	0	1	0	3	4	1	0	0	1	2	1	2	0	1	4	1	1	0	1	3	1	1	0	1	3	3	1	0	2	6	34	8
Mullus surmuletus	Surmullet	LC	VH	1	1	1	6	9	0	0	0	1	1	0	0	0	1	1	0	0	0	0	0	0	0	0	2	2	0	0	0	1	1	0	0	0	0	0	0	1	0	1	2	16	6
Muraena helena	Mediterranean moray	LC	L	2	1	0	0	3	1	0	0	0	1	1	0	0	0	1	0	0	0	0	0	1	0	0	0	1	0	0	0	0	0	0	0	0	0	0	0	0	0	0	0	6	4
Muraenesox cinereus	Daggertooth pike conger	NA	VH	0	0	0	0	0	0	0	0	0	0	0	0	0	0	0	0	0	0	0	0	0	0	0	0	0	0	0	0	0	0	0	0	0	0	0	0	0	0	0	0	0	0
Mustelus asterias	Starry smooth-hound	LC	M	0	0	0	0	0	0	0	0	0	0	0	0	0	0	0	0	0	0	0	0	0	0	0	0	0	0	0	0	0	0	0	0	0	0	0	0	0	0	0	0	0	0
Mustelus mustelus	Smooth-hound	VU	M	0	0	0	1	1	0	0	0	1	1	0	0	0	1	1	0	0	0	0	0	0	0	0	1	1	0	0	1	1	2	0	0	0	0	0	0	0	2	1	3	9	6
Mustelus punctulatus	Blackspotted smooth-hound	DD	M	0	0	0	0	0	0	0	0	0	0	0	0	0	0	0	0	0	0	0	0	0	1	0	0	1	0	0	1	0	1	0	0	0	0	0	0	2	1	0	3	5	3
Mycteroperca fusca	Island grouper	VU	H	0	0	0	0	0	0	0	0	0	0	0	0	0	0	0	0	0	0	0	0	0	0	0	0	0	0	0	0	0	0	0	0	0	0	0	0	0	0	0	0	0	0
Mycteroperca rubra	Mottled grouper	LC	H	0	0	0	2	2	0	0	0	1	1	0	0	0	0	0	0	0	0	0	0	0	0	0	0	0	0	0	0	0	0	0	0	0	0	0	0	0	0	0	0	3	2
Myctophum punctatum	Spotted lanternfish	LC	NA	0	0	1	0	1	0	0	1	0	1	0	0	1	0	1	0	0	0	0	0	0	0	0	0	0	0	0	0	0	0	0	0	0	0	0	1	0	0	0	1	4	4
Myliobatis aquila	Common eagle ray	DD	H	2	0	1	0	3	0	0	0	0	0	0	0	0	0	0	0	0	0	0	0	1	0	0	0	1	0	0	0	0	0	0	0	0	0	0	1	0	0	0	1	5	3
Mystriophis crosnieri		LC	NA	0	0	0	0	0	0	0	0	0	0	0	0	0	0	0	0	0	0	0	0	0	0	0	0	0	0	0	0	0	0	0	0	0	0	0	0	0	0	0	0	0	0
Myxine glutinosa	Atlantic hagfish	LC	NA	0	0	0	0	0	0	0	0	0	0	0	0	0	0	0	0	0	0	0	0	0	0	0	0	0	0	0	0	0	0	0	0	0	0	0	0	0	0	0	0	0	0
Nansenia iberica		DD	NA	0	0	0	0	0	0	0	0	0	0	0	0	0	0	0	0	0	0	0	0	0	0	0	0	0	0	0	0	0	0	0	0	0	0	0	0	0	0	0	0	0	0
Nansenia oblita		NA	NA	0	0	0	0	0	0	0	0	0	0	0	0	0	0	0	0	0	0	0	0	0	0	0	0	0	0	0	0	0	0	0	0	0	0	0	0	0	0	0	0	0	0
Naucrates ductor	Pilotfish	LC	M	0	0	0	0	0	0	0	0	0	0	0	0	0	0	0	0	0	0	0	0	0	0	0	0	0	0	0	0	0	0	0	0	0	0	0	0	0	0	0	0	0	0
Nemichthys scolopaceus	Slender snipe eel	LC	NA	0	0	0	0	0	0	0	0	0	0	0	0	0	0	0	0	0	0	0	0	0	0	0	0	0	0	0	0	0	0	0	0	0	0	0	0	0	0	0	0	0	0
Nemipterus japonicus	Japanese threadfin bream	LC	H	0	0	0	1	1	0	0	0	0	0	0	0	0	1	1	0	0	0	0	0	0	0	0	0	0	0	0	0	0	0	0	0	0	0	0	0	0	0	0	0	2	2
Nemipterus randalli	Randall's threadfin bream	LC	H	0	0	0	4	4	0	0	0	2	2	0	0	0	3	3	0	0	0	0	0	0	0	0	2	2	0	0	0	2	2	0	0	0	0	0	0	0	0	3	3	16	6
Nerophis lumbriciformis	Worm pipefish	LC	NA	0	0	0	0	0	0	0	0	0	0	0	0	0	0	0	0	0	0	0	0	0	0	0	0	0	0	0	0	0	0	0	0	0	0	0	0	0	0	0	0	0	0
Nerophis maculatus		DD	NA	0	0	0	0	0	0	0	0	0	0	0	0	0	0	0	0	0	0	0	0	0	0	0	0	0	0	0	0	0	0	0	0	0	0	0	1	0	0	0	1	1	1
Nerophis ophidion	Straightnose pipefish	LC	NA	0	0	0	1	1	0	0	0	0	0	0	0	0	0	0	0	0	0	0	0	0	0	0	0	0	0	0	0	0	0	0	0	0	0	0	1	0	0	0	1	2	2
Nettastoma melanura	Blackfin sorcerer	LC	NA	0	0	0	1	1	0	0	0	0	0	0	0	0	0	0	0	0	0	0	0	1	0	0	0	1	1	0	0	0	1	0	0	0	0	0	2	0	1	0	3	6	4
Netuma thalassina	Giant catfish	NA	M	0	0	0	0	0	0	0	0	0	0	0	0	0	0	0	0	0	0	0	0	0	0	0	0	0	0	0	0	0	0	0	0	0	0	0	0	0	0	0	0	0	0
Nezumia aequalis	Common Atlantic grenadier	LC	M	0	0	0	0	0	0	0	0	0	0	0	0	0	0	0	0	0	0	0	0	1	0	0	0	1	1	0	0	0	1	0	0	0	0	0	1	0	0	0	1	3	3
Nezumia sclerorhynchus	Roughtip grenadier	LC	M	0	0	0	0	0	0	0	0	0	0	0	0	0	0	0	0	0	0	0	0	0	0	0	0	0	0	0	0	0	0	0	0	0	0	0	0	0	0	0	0	0	0
Notacanthus bonaparte	Shortfin spiny eel	NA	NA	0	0	0	0	0	0	0	0	0	0	0	0	0	0	0	0	0	0	0	0	0	0	0	0	0	0	0	0	0	0	0	0	0	0	0	0	0	0	0	0	0	0
Notoscopelus bolini		LC	NA	0	0	0	0	0	0	0	0	0	0	0	0	0	0	0	0	0	0	0	0	0	0	0	0	0	0	0	0	0	0	0	0	0	0	0	0	0	0	0	0	0	0
Notoscopelus elongatus		LC	NA	0	0	0	0	0	0	0	0	0	0	0	0	0	0	0	0	0	0	0	0	0	0	0	0	0	0	0	0	0	0	0	0	0	0	0	1	0	0	0	1	1	1
Notoscopelus kroyeri	Lancet fish	LC	NA	0	0	0	0	0	0	0	0	0	0	0	0	0	0	0	0	0	0	0	0	0	0	0	0	0	0	0	0	0	0	0	0	0	0	0	0	0	0	0	0	0	0
Oblada melanura	Saddled seabream	LC	VH	0	1	0	2	3	0	0	0	1	1	0	0	0	1	1	0	0	0	1	1	0	0	0	1	1	0	0	0	1	1	0	0	0	1	1	2	0	1	0	3	12	8
Odondebuenia balearica	Coralline goby	LC	NA	0	0	0	0	0	0	0	0	0	0	0	0	0	0	0	0	0	0	0	0	0	0	0	0	0	0	0	0	0	0	0	0	0	0	0	0	0	0	0	0	0	0
Odontaspis ferox	Smalltooth sand tiger	VU	NA	0	0	0	1	1	0	0	0	0	0	0	0	0	0	0	0	0	0	0	0	0	0	0	0	0	0	0	0	0	0	0	0	0	0	0	0	0	0	0	0	1	1
Oedalechilus labeo	Boxlip mullet	NA	NA	0	1	0	0	1	0	0	0	0	0	0	0	0	0	0	0	0	0	0	0	0	0	0	0	0	0	0	0	0	0	0	0	0	0	0	0	0	0	0	0	1	1
Omobranchus punctatus	Muzzled blenny	LC	NA	0	0	0	0	0	0	0	0	0	0	0	0	0	0	0	0	0	0	0	0	0	0	0	0	0	0	0	0	0	0	0	0	0	0	0	0	0	0	0	0	0	0
Opeatogenys gracilis		LC	NA	0	0	0	0	0	0	0	0	0	0	0	0	0	0	0	0	0	0	0	0	0	0	0	0	0	0	0	0	0	0	0	0	0	0	0	0	0	0	0	0	0	0
Ophichthus ophis	Spotted snake eel	LC	NA	0	0	0	0	0	0	0	0	0	0	0	0	0	0	0	0	0	0	0	0	0	0	0	0	0	0	0	0	0	0	0	0	0	0	0	0	0	0	0	0	0	0
Ophichthus rufus	Rufus snake-eel	LC	NA	0	0	0	0	0	0	0	0	0	0	0	0	0	0	0	0	0	0	0	0	0	0	0	0	0	0	0	0	0	0	0	0	0	0	0	0	0	0	0	0	0	0
Ophidion barbatum	Snake blenny	LC	NA	0	0	0	1	1	0	0	0	0	0	0	0	0	0	0	0	0	0	0	0	0	0	0	0	0	0	0	0	0	0	0	0	0	0	0	0	0	0	0	0	1	1
Ophidion rochei		DD	NA	0	0	0	0	0	0	0	0	0	0	0	0	0	0	0	0	0	0	0	0	0	0	0	0	0	0	0	0	0	0	0	0	0	0	0	0	0	0	0	0	0	0
Ophisurus serpens	Serpent eel	LC	NA	0	0	0	0	0	0	0	0	0	0	0	0	0	0	0	0	0	0	0	0	0	0	0	0	0	0	0	0	0	0	0	0	0	0	0	0	0	0	0	0	0	0
Oplegnathus fasciatus	Barred knifejaw	NA	NA	0	0	0	0	0	0	0	0	0	0	0	0	0	0	0	0	0	0	0	0	0	0	0	0	0	0	0	0	0	0	0	0	0	0	0	0	0	0	0	0	0	0
Orcynopsis unicolor	Plain bonito	LC	M	0	0	0	0	0	0	0	0	0	0	0	0	0	0	0	0	0	0	0	0	0	0	0	0	0	0	0	0	0	0	0	0	0	0	0	0	0	0	0	0	0	0
Ostorhinchus fasciatus	Broadbanded cardinalfish	NA	NA	0	0	0	1	1	0	0	0	0	0	0	0	0	0	0	0	0	0	0	0	0	0	0	0	0	0	0	0	0	0	0	0	0	0	0	0	0	0	0	0	1	1
Ostracion cubicus	Yellow boxfish	NA	H	0	0	0	0	0	0	0	0	0	0	0	0	0	0	0	0	0	0	0	0	0	0	0	0	0	0	0	0	0	0	0	0	0	0	0	0	0	0	0	0	0	0
Oxynotus centrina	Angular roughshark	VU	H	2	0	1	2	5	0	0	0	0	0	0	0	0	0	0	0	0	0	0	0	1	0	0	0	1	0	0	0	0	0	0	0	0	0	0	2	0	0	0	2	8	3
Oxyurichthys papuensis	Frogface goby	LC	NA	0	0	0	0	0	0	0	0	0	0	0	0	0	0	0	0	0	0	0	0	0	0	0	0	0	0	0	0	0	0	0	0	0	0	0	0	0	0	0	0	0	0
Oxyurichthys petersii		LC	NA	0	0	0	0	0	0	0	0	0	0	0	0	0	0	0	0	0	0	0	0	0	0	0	0	0	0	0	0	0	0	0	0	0	0	0	0	0	0	0	0	0	0
Pagellus acarne	Axillary seabream	LC	M	1	2	1	3	7	0	0	1	1	2	0	0	1	2	3	0	0	0	0	0	1	0	1	1	3	2	0	0	1	3	1	0	0	0	1	0	0	0	0	0	19	6
Pagellus bellottii	Red pandora	LC	H	0	0	0	0	0	0	0	0	0	0	0	0	0	0	0	0	0	0	0	0	0	0	0	0	0	0	0	0	0	0	0	0	0	0	0	0	0	0	0	0	0	0
Pagellus bogaraveo	Blackspot seabream	NT	M	0	0	1	4	5	0	0	0	0	0	0	0	0	0	0	0	0	0	0	0	0	0	0	0	0	0	0	0	0	0	0	0	0	0	0	0	2	2	0	4	9	2
Pagellus erythrinus	Common pandora	LC	M	0	1	1	11	13	0	0	0	1	1	0	0	0	3	3	0	0	0	0	0	1	0	0	2	3	0	0	0	3	3	0	0	0	0	0	0	0	0	3	3	26	6
Pagrus auriga	Redbanded seabream	LC	L	0	0	0	0	0	0	0	0	0	0	0	0	0	0	0	0	0	0	0	0	0	0	0	0	0	0	0	0	0	0	0	0	0	0	0	0	0	0	0	0	0	0
Pagrus caeruleostictus	Bluespotted seabream	LC	H	0	0	0	1	1	0	0	0	0	0	0	0	0	0	0	0	0	0	0	0	0	0	0	1	1	0	0	0	1	1	0	0	0	1	1	0	0	0	1	1	5	5
Pagrus major	Red seabream	LC	H	0	0	0	0	0	0	0	0	0	0	0	0	0	0	0	0	0	0	0	0	0	0	0	0	0	0	0	0	0	0	0	0	0	0	0	0	0	0	0	0	0	0
Pagrus pagrus	Red porgy	LC	VH	0	0	1	2	3	0	0	0	0	0	0	0	0	0	0	0	0	0	0	0	0	0	0	0	0	0	0	0	0	0	0	0	0	0	0	0	0	0	0	0	3	1
Pampus argenteus	Silver pomfret	NA	H	0	0	0	0	0	0	0	0	0	0	0	0	0	0	0	0	0	0	0	0	0	0	0	0	0	0	0	0	0	0	0	0	0	0	0	0	0	0	0	0	0	0
Panturichthys fowleri		DD	NA	0	0	0	0	0	0	0	0	0	0	0	0	0	0	0	0	0	0	0	0	0	0	0	0	0	0	0	0	0	0	0	0	0	0	0	0	0	0	0	0	0	0
Papilloculiceps longiceps	Tentacled flathead	LC	H	0	0	0	0	0	0	0	0	0	0	0	0	0	0	0	0	0	0	0	0	0	0	0	0	0	0	0	0	0	0	0	0	0	0	0	0	0	0	0	0	0	0
Parablennius gattorugine	Tompot blenny	LC	NA	0	1	0	0	1	0	0	0	0	0	0	0	0	0	0	0	0	0	0	0	0	0	0	0	0	0	0	0	0	0	0	0	0	0	0	0	0	0	1	1	2	2
Parablennius incognitus		LC	NA	0	0	0	0	0	0	0	0	0	0	0	0	0	0	0	0	0	0	0	0	0	0	0	0	0	0	0	0	0	0	0	0	0	0	0	1	0	0	0	1	1	1
Parablennius pilicornis	Ringneck blenny	LC	NA	0	0	0	0	0	0	0	0	0	0	0	0	0	0	0	0	0	0	0	0	0	0	0	0	0	0	0	0	0	0	0	0	0	0	0	0	0	0	0	0	0	0
Parablennius rouxi		LC	NA	0	0	0	0	0	0	0	0	0	0	0	0	0	0	0	0	0	0	0	0	0	0	0	0	0	0	0	0	0	0	0	0	0	0	0	0	0	0	0	0	0	0
Parablennius sanguinolentus	Rusty blenny	LC	NA	0	1	0	1	2	0	0	0	0	0	0	0	0	0	0	0	0	0	0	0	0	0	0	0	0	0	0	0	0	0	0	0	0	0	0	0	0	0	0	0	2	1
Parablennius tentacularis	Tentacled blenny	LC	NA	0	0	0	0	0	0	0	0	0	0	0	0	0	0	0	0	0	0	0	0	0	0	0	0	0	0	0	0	0	0	0	0	0	0	0	0	0	0	0	0	0	0
Parablennius thysanius	Tasseled blenny	LC	NA	0	0	0	0	0	0	0	0	0	0	0	0	0	0	0	0	0	0	0	0	0	0	0	0	0	0	0	0	0	0	0	0	0	0	0	0	0	0	0	0	0	0
Parablennius zvonimiri		LC	NA	0	0	0	0	0	0	0	0	0	0	0	0	0	0	0	0	0	0	0	0	0	0	0	0	0	0	0	0	0	0	0	0	0	0	0	0	0	0	0	0	0	0
Paralepis coregonoides	Sharpchin barracudina	LC	NA	0	0	0	0	0	0	0	0	0	0	0	0	0	0	0	0	0	0	0	0	0	0	0	0	0	0	0	0	0	0	0	0	0	0	0	0	0	0	0	0	0	0
Paralepis speciosa		LC	NA	0	0	0	0	0	0	0	0	0	0	0	0	0	0	0	0	0	0	0	0	0	0	0	0	0	0	0	0	0	0	0	0	0	0	0	0	0	0	0	0	0	0
Paraliparis murieli		DD	NA	0	0	0	0	0	0	0	0	0	0	0	0	0	0	0	0	0	0	0	0	0	0	0	0	0	0	0	0	0	0	0	0	0	0	0	0	0	0	0	0	0	0
Parapristipoma octolineatum	African striped grunt	LC	NA	0	0	0	0	0	0	0	0	0	0	0	0	0	0	0	0	0	0	0	0	0	0	0	0	0	0	0	0	0	0	0	0	0	0	0	0	0	0	0	0	0	0
Parexocoetus mento	African sailfin flyingfish	NA	M	0	0	0	0	0	0	0	0	0	0	0	0	0	0	0	0	0	0	0	0	0	0	0	0	0	0	0	0	0	0	0	0	0	0	0	0	0	0	0	0	0	0
Parophidion vassali		DD	NA	0	0	0	0	0	0	0	0	0	0	0	0	0	0	0	0	0	0	0	0	0	0	0	0	0	0	0	0	0	0	0	0	0	0	0	0	0	0	0	0	0	0
Pegusa impar	Adriatic sole	NA	VH	0	0	0	0	0	0	0	0	0	0	0	0	0	0	0	0	0	0	0	0	0	0	0	0	0	0	0	0	0	0	0	0	0	0	0	0	0	0	0	0	0	0
Pegusa lascaris	Sand sole	LC	VH	0	0	0	2	2	0	0	0	0	0	0	0	0	0	0	0	0	0	0	0	0	0	0	1	1	0	0	0	1	1	0	0	0	0	0	1	0	0	0	1	5	4
Pegusa nasuta	Blackhand sole	NA	NA	0	0	0	0	0	0	0	0	0	0	0	0	0	0	0	0	0	0	0	0	0	0	0	0	0	0	0	0	0	0	0	0	0	0	0	0	0	0	0	0	0	0
Pelates quadrilineatus	Fourlined terapon	NA	NA	0	0	0	0	0	0	0	0	0	0	0	0	0	0	0	0	0	0	0	0	0	0	0	0	0	0	0	0	0	0	0	0	0	0	0	0	0	0	0	0	0	0
Pempheris mangula	Indian sweeper	NA	NA	0	0	0	0	0	0	0	0	0	0	0	0	0	0	0	0	0	0	0	0	0	0	0	0	0	0	0	0	0	0	0	0	0	0	0	0	0	0	0	0	0	0
Pempheris rhomboidea		NA	NA	0	0	0	0	0	0	0	0	0	0	0	0	0	0	0	0	0	0	0	0	0	0	0	0	0	0	0	0	0	0	0	0	0	0	0	0	0	0	0	0	0	0
Peristedion cataphractum	African armoured searobin	LC	NA	0	0	0	0	0	0	0	1	0	1	0	0	1	0	1	0	0	0	0	0	0	0	0	0	0	0	0	0	0	0	0	0	0	0	0	0	0	0	0	0	2	2
Petromyzon marinus	Sea lamprey	LC	H	0	0	0	0	0	0	0	0	0	0	0	0	0	0	0	0	0	0	0	0	0	0	0	0	0	0	0	0	0	0	0	0	0	0	0	0	0	0	0	0	0	0
Petroscirtes ancylodon	Arabian fangblenny	LC	NA	0	0	0	0	0	0	0	0	0	0	0	0	0	0	0	0	0	0	0	0	0	0	0	0	0	0	0	0	0	0	0	0	0	0	0	0	0	0	0	0	0	0
Phycis blennoides	Greater forkbeard	NA	M	1	0	1	1	3	1	0	0	0	1	1	0	0	0	1	0	0	0	0	0	0	0	0	0	0	1	0	0	0	1	0	0	0	0	0	4	0	1	1	6	12	5
Phycis phycis	Forkbeard	LC	VH	0	1	1	0	2	0	0	0	0	0	0	0	0	0	0	0	0	0	0	0	0	0	0	0	0	0	0	0	0	0	0	0	0	0	0	0	0	0	0	0	2	1
Physiculus dalwigki	Black codling	LC	M	0	0	0	0	0	0	0	0	0	0	0	0	0	0	0	0	0	0	0	0	0	0	0	0	0	0	0	0	0	0	0	0	0	0	0	0	0	0	0	0	0	0
Planiliza haematocheila	So-iuy mullet	NA	M	0	0	0	0	0	0	0	0	0	0	0	0	0	0	0	0	0	0	0	0	0	0	0	0	0	0	0	0	0	0	0	0	0	0	0	0	0	0	0	0	0	0
Platax teira	Longfin batfish	LC	L	0	0	0	0	0	0	0	0	0	0	0	0	0	0	0	0	0	0	0	0	0	0	0	0	0	0	0	0	0	0	0	0	0	0	0	0	0	0	0	0	0	0
Platichthys flesus	European flounder	LC	VH	0	0	0	2	2	0	0	0	0	0	0	0	0	0	0	0	0	0	0	0	0	0	0	0	0	0	0	0	0	0	0	0	0	0	0	0	0	0	0	0	2	1
Platycephalus indicus	Bartail flathead	DD	VH	0	0	0	0	0	0	0	0	0	0	0	0	0	0	0	0	0	0	0	0	0	0	0	0	0	0	0	0	0	0	0	0	0	0	0	0	0	0	0	0	0	0
Plectorhinchus mediterraneus	Rubberlip grunt	DD	L	0	0	0	0	0	0	0	0	0	0	0	0	0	0	0	0	0	0	0	0	0	0	0	0	0	0	0	0	0	0	0	0	0	0	0	0	0	0	0	0	0	0
Plotosus lineatus	Striped eel catfish	NA	L	0	0	0	0	0	0	0	0	0	0	0	0	0	0	0	0	0	0	0	0	0	0	0	0	0	0	0	0	0	0	0	0	0	0	0	0	0	0	0	0	0	0
Polyacanthonotus rissoanus	Smallmouth spiny eel	NA	NA	0	0	0	0	0	0	0	0	0	0	0	0	0	0	0	0	0	0	0	0	1	0	0	0	1	0	0	0	0	0	0	0	0	0	0	1	0	0	0	1	2	2
Polyprion americanus	Wreckfish	CR	L	0	0	0	1	1	0	0	0	1	1	0	0	0	1	1	0	0	0	0	0	0	0	0	0	0	0	0	0	0	0	0	0	0	0	0	0	0	1	0	1	4	4
Pomacanthus imperator	Emperor angelfish	LC	H	0	0	0	0	0	0	0	0	0	0	0	0	0	0	0	0	0	0	0	0	0	0	0	0	0	0	0	0	0	0	0	0	0	0	0	0	0	0	0	0	0	0
Pomacanthus maculosus	Yellowbar angelfish	LC	H	0	0	0	0	0	0	0	0	0	0	0	0	0	0	0	0	0	0	0	0	0	0	0	0	0	0	0	0	0	0	0	0	0	0	0	0	0	0	0	0	0	0
Pomadasys incisus	Bastard grunt	LC	M	2	0	0	0	2	2	0	0	0	2	2	0	0	0	2	0	0	0	0	0	1	0	0	0	1	0	0	0	0	0	0	0	0	0	0	0	0	0	0	0	7	4
Pomadasys stridens	Striped piggy	LC	M	0	0	0	1	1	0	0	0	0	0	0	0	0	0	0	0	0	0	0	0	0	0	0	0	0	0	0	0	0	0	0	0	0	0	0	0	0	0	0	0	1	1
Pomatomus saltatrix	Bluefish	VU	VH	0	0	0	0	0	0	0	0	0	0	0	0	0	0	0	0	0	0	0	0	1	0	0	0	1	1	0	0	0	1	1	0	0	0	1	0	1	0	1	2	5	4
Pomatoschistus bathi		LC	NA	0	0	0	1	1	0	0	0	0	0	0	0	0	0	0	0	0	0	0	0	0	0	0	0	0	0	0	0	0	0	0	0	0	0	0	0	0	0	0	0	1	1
Pomatoschistus knerii	Kner's goby	LC	NA	0	0	0	0	0	0	0	0	0	0	0	0	0	0	0	0	0	0	0	0	0	0	0	0	0	0	0	0	0	0	0	0	0	0	0	0	0	0	0	0	0	0
Pomatoschistus marmoratus	Marbled goby	LC	NA	0	0	0	2	2	0	0	0	0	0	0	0	0	0	0	0	0	0	0	0	0	0	0	0	0	0	0	0	0	0	0	0	0	0	0	0	0	0	0	0	2	1
Pomatoschistus microps	Common goby	LC	NA	0	0	0	0	0	0	0	0	0	0	0	0	0	0	0	0	0	0	0	0	0	0	0	0	0	0	0	0	0	0	0	0	0	0	0	0	0	0	0	0	0	0
Pomatoschistus minutus	Sand goby	LC	NA	0	0	0	1	1	0	0	0	0	0	0	0	0	0	0	0	0	0	0	0	0	0	0	0	0	0	0	0	0	0	0	0	0	0	0	0	0	0	0	0	1	1
Pomatoschistus pictus	Painted goby	LC	NA	0	0	0	0	0	0	0	0	0	0	0	0	0	0	0	0	0	0	0	0	0	0	0	0	0	0	0	0	0	0	0	0	0	0	0	0	0	0	0	0	0	0
Pomatoschistus quagga	Quagga goby	LC	NA	0	0	0	0	0	0	0	0	0	0	0	0	0	0	0	0	0	0	0	0	0	0	0	0	0	0	0	0	0	0	0	0	0	0	0	0	0	0	0	0	0	0
Pomatoschistus tortonesei	Tortonese's goby	EN	NA	0	0	0	0	0	0	0	0	0	0	0	0	0	0	0	0	0	0	0	0	0	0	0	0	0	0	0	0	0	0	0	0	0	0	0	0	0	0	0	0	0	0
Pontinus kuhlii	Offshore rockfish	DD	L	0	0	0	0	0	0	0	0	0	0	0	0	0	0	0	0	0	0	0	0	0	0	0	0	0	0	0	0	0	0	0	0	0	0	0	0	0	0	0	0	0	0
Priacanthus sagittarius	Arrow bulleye	LC	H	0	0	0	0	0	0	0	0	0	0	0	0	0	0	0	0	0	0	0	0	0	0	0	0	0	0	0	0	0	0	0	0	0	0	0	0	0	0	0	0	0	0
Prionace glauca	Blue shark	NT	M	1	0	0	0	1	0	0	0	0	0	0	0	0	0	0	0	0	0	0	0	0	0	0	0	0	0	0	0	0	0	0	0	0	0	0	0	0	0	0	0	1	1
Pristis pectinata	Smalltooth sawfish	CR	M	0	0	0	0	0	0	0	0	0	0	0	0	0	0	0	0	0	0	0	0	0	0	0	0	0	0	0	0	0	0	0	0	0	0	0	0	0	0	0	0	0	0
Pristis pristis	Common sawfish	CR	M	0	0	0	0	0	0	0	0	0	0	0	0	0	0	0	0	0	0	0	0	0	0	0	0	0	0	0	0	0	0	0	0	0	0	0	0	0	0	0	0	0	0
Psenes pellucidus	Bluefin driftfish	LC	NA	0	0	0	0	0	0	0	0	0	0	0	0	0	0	0	0	0	0	0	0	0	0	0	0	0	0	0	0	0	0	0	0	0	0	0	0	0	0	0	0	0	0
Pseudaphya ferreri	Ferrer's goby	LC	NA	0	0	0	0	0	0	0	0	0	0	0	0	0	0	0	0	0	0	0	0	0	0	0	0	0	0	0	0	0	0	0	0	0	0	0	0	0	0	0	0	0	0
Pseudocaranx dentex	White trevally	LC	VH	0	0	0	0	0	0	0	0	0	0	0	0	0	0	0	0	0	0	0	0	0	0	0	0	0	0	0	0	0	0	0	0	0	0	0	0	0	0	0	0	0	0
Pseudupeneus prayensis	West African goatfish	VU	H	0	0	0	0	0	0	0	0	0	0	0	0	0	0	0	0	0	0	0	0	0	0	0	0	0	0	0	0	0	0	0	0	0	0	0	0	0	0	0	0	0	0
Pteragogus trispilus		NA	NA	0	0	0	0	0	0	0	0	0	0	0	0	0	0	0	0	0	0	0	0	0	0	0	0	0	0	0	0	0	0	0	0	0	0	0	0	0	0	0	0	0	0
Pterois miles	Devil firefish	LC	NA	0	0	0	2	2	0	0	0	1	1	0	0	0	1	1	0	0	0	0	0	0	0	0	2	2	0	0	0	2	2	0	0	0	1	1	0	0	0	3	3	12	7
Pteroplatytrygon violacea	Pelagic stingray	LC	NA	0	0	0	0	0	0	0	0	0	0	0	0	0	0	0	0	0	0	0	0	0	0	0	0	0	0	0	0	0	0	0	0	0	0	0	0	0	1	0	1	1	1
Rachycentron canadum	Cobia	LC	H	0	0	0	0	0	0	0	0	0	0	0	0	0	0	0	0	0	0	0	0	0	0	0	0	0	0	0	0	0	0	0	0	0	0	0	0	0	0	0	0	0	0
Raja africana	African ray	NA	NA	0	0	0	0	0	0	0	0	0	0	0	0	0	0	0	0	0	0	0	0	0	0	0	0	0	0	0	0	0	0	0	0	0	0	0	0	0	0	0	0	0	0
Raja asterias	Mediterranean starry ray	NT	M	1	0	1	0	2	0	0	0	0	0	0	0	0	0	0	0	0	0	0	0	0	0	0	0	0	0	0	0	0	0	0	0	0	0	0	2	0	0	1	3	5	2
Raja brachyura	Blonde ray	NT	M	2	0	0	0	2	1	0	0	0	1	1	0	0	0	1	0	0	0	0	0	1	0	0	0	1	1	0	0	0	1	1	0	0	0	1	1	0	0	0	1	8	7
Raja clavata	Thornback ray	NT	M	3	1	1	5	10	2	1	2	1	6	2	1	1	1	5	0	0	0	0	0	0	0	0	1	1	1	0	1	1	3	0	0	0	1	1	4	0	0	3	7	33	7
Raja miraletus	Brown ray	LC	M	0	0	1	1	2	0	0	1	0	1	0	0	0	0	0	0	0	0	0	0	0	0	0	0	0	0	0	1	0	1	0	0	0	0	0	1	0	0	0	1	5	4
Raja montagui	Spotted ray	LC	M	1	0	1	0	2	0	0	0	0	0	0	0	0	0	0	0	0	0	0	0	0	0	0	0	0	0	0	0	0	0	0	0	0	0	0	1	0	0	0	1	3	2
Raja polystigma	Speckled ray	LC	NA	1	0	1	0	2	1	0	0	0	1	1	0	0	0	1	0	0	0	0	0	1	0	0	0	1	1	0	0	0	1	1	0	0	0	1	3	0	0	0	3	10	7
Raja radula	Rough ray	EN	M	0	0	1	2	3	0	0	0	0	0	0	0	0	0	0	0	0	0	0	0	0	0	0	0	0	0	0	0	0	0	0	0	0	0	0	0	0	0	0	0	3	1
Raja rondeleti	Rondelet's ray	NA	NA	0	0	0	0	0	0	0	0	0	0	0	0	0	0	0	0	0	0	0	0	0	0	0	0	0	0	0	0	0	0	0	0	0	0	0	0	0	0	0	0	0	0
Raja undulata	Undulate ray	EN	M	1	0	0	0	1	0	0	0	0	0	0	0	0	0	0	0	0	0	0	0	0	0	0	0	0	0	0	0	0	0	0	0	0	0	0	0	0	0	0	0	1	1
Ranzania laevis	Slender sunfish	LC	NA	0	0	0	0	0	0	0	0	0	0	0	0	0	0	0	0	0	0	0	0	0	0	0	0	0	0	0	0	0	0	0	0	0	0	0	0	0	0	0	0	0	0
Rastrelliger kanagurta	Indian mackerel	DD	VH	0	0	0	0	0	0	0	0	0	0	0	0	0	0	0	0	0	0	0	0	0	0	0	0	0	0	0	0	0	0	0	0	0	0	0	0	0	0	0	0	0	0
Regalecus glesne	King of herrings	LC	H	0	0	0	0	0	0	0	0	0	0	0	0	0	0	0	0	0	0	0	0	0	0	0	0	0	0	0	0	0	0	0	0	0	0	0	0	0	0	0	0	0	0
Remora brachyptera	Spearfish remora	LC	NA	0	0	0	0	0	0	0	0	0	0	0	0	0	0	0	0	0	0	0	0	0	0	0	0	0	0	0	0	0	0	0	0	0	0	0	0	0	0	0	0	0	0
Remora osteochir	Marlin sucker	LC	NA	0	0	1	0	1	0	0	1	0	1	0	0	1	0	1	0	0	0	0	0	0	0	0	0	0	0	0	0	0	0	0	0	0	0	0	0	0	0	0	0	3	3
Remora remora	Shark sucker	LC	H	0	0	0	0	0	0	0	0	0	0	0	0	0	0	0	0	0	0	0	0	0	0	0	0	0	0	0	0	0	0	0	0	0	0	0	0	0	0	0	0	0	0
Rhabdosargus haffara	Haffara seabream	LC	VH	0	0	0	0	0	0	0	0	0	0	0	0	0	0	0	0	0	0	0	0	0	0	0	0	0	0	0	0	0	0	0	0	0	0	0	0	0	0	0	0	0	0
Rhinobatos rhinobatos	Common guitarfish	EN	L	0	0	0	1	1	0	0	0	0	0	0	0	0	0	0	0	0	0	0	0	0	0	0	1	1	0	0	0	1	1	0	0	0	0	0	0	0	0	1	1	4	4
Rhinoptera marginata	Lusitanian cownose ray	NT	M	0	0	0	2	2	0	0	0	0	0	0	0	0	0	0	0	0	0	0	0	0	0	0	0	0	0	0	0	0	0	0	0	0	0	0	0	0	0	0	0	2	1
Rhynchoconger trewavasae		LC	NA	0	0	0	0	0	0	0	0	0	0	0	0	0	0	0	0	0	0	0	0	0	0	0	0	0	0	0	0	0	0	0	0	0	0	0	0	0	0	0	0	0	0
Rhynchogadus hepaticus		DD	NA	0	0	0	0	0	0	0	0	0	0	0	0	0	0	0	0	0	0	0	0	0	0	0	0	0	0	0	0	0	0	0	0	0	0	0	0	0	0	0	0	0	0
Rostroraja alba	White skate	EN	M	0	0	1	3	4	0	0	0	0	0	0	0	0	0	0	0	0	0	0	0	0	0	0	0	0	0	0	0	0	0	0	0	0	0	0	0	0	0	0	0	4	1
Ruvettus pretiosus	Oilfish	LC	M	0	0	0	0	0	0	0	0	1	1	0	0	0	1	1	0	0	0	0	0	0	0	0	0	0	0	0	0	0	0	0	0	0	0	0	0	0	0	0	0	2	2
Salaria basilisca		LC	NA	0	0	0	0	0	0	0	0	0	0	0	0	0	0	0	0	0	0	0	0	0	0	0	0	0	0	0	0	0	0	0	0	0	0	0	0	0	0	0	0	0	0
Salaria pavo	Peacock blenny	LC	NA	0	1	0	0	1	0	0	0	0	0	0	0	0	0	0	0	0	0	0	0	0	0	0	0	0	0	0	0	0	0	0	0	0	0	0	0	0	0	0	0	1	1
Salmo salar	Atlantic salmon	LC	VH	0	0	0	0	0	0	0	0	0	0	0	0	0	0	0	0	0	0	0	0	0	0	0	0	0	0	0	0	0	0	0	0	0	0	0	0	0	0	0	0	0	0
Salmo trutta	Sea trout	LC	VH	0	0	0	0	0	0	0	0	0	0	0	0	0	0	0	0	0	0	0	0	1	0	0	0	1	0	0	0	0	0	0	0	0	0	0	1	0	0	0	1	2	2
Sarda sarda	Atlantic bonito	LC	H	1	1	1	1	4	0	0	1	1	2	0	0	1	1	2	0	0	0	0	0	2	1	0	0	3	0	0	0	0	0	0	0	0	0	0	4	0	0	0	4	15	5
Sardina pilchardus	European pilchard	LC	L	1	1	1	2	5	1	2	0	0	3	2	1	0	0	3	1	1	0	0	2	5	2	1	0	8	3	0	1	0	4	1	0	0	0	1	10	6	1	0	17	43	8
Sardinella aurita	Round sardinella	LC	M	0	0	0	3	3	0	0	0	0	0	0	0	0	1	1	0	0	0	0	0	0	0	1	0	1	0	0	0	0	0	0	0	0	0	0	4	1	0	0	5	10	4
Sardinella maderensis	Madeiran sardinella	VU	M	0	0	0	0	0	0	0	0	0	0	1	0	0	0	1	0	0	0	0	0	0	0	0	0	0	0	0	0	0	0	0	0	0	0	0	0	0	0	0	0	1	1
Sargocentron praslin	Dark-striped squirrelfish	LC	M	0	0	0	0	0	0	0	0	0	0	0	0	0	0	0	0	0	0	0	0	0	0	0	0	0	0	0	0	0	0	0	0	0	0	0	0	0	0	0	0	0	0
Sargocentron rubrum	Redcoat	LC	M	0	0	0	3	3	0	0	0	1	1	0	0	0	1	1	0	0	0	2	2	0	0	0	1	1	0	0	0	1	1	0	0	0	0	0	0	0	0	0	0	9	6
Sarpa salpa	Salema	LC	M	2	2	0	3	7	1	0	0	0	1	1	0	0	0	1	1	0	0	0	1	1	0	0	0	1	1	0	0	0	1	0	0	0	0	0	7	0	1	0	8	20	7
Saurenchelys cancrivora	Slender sorcerer	NA	NA	0	0	0	0	0	0	0	0	0	0	0	0	0	0	0	0	0	0	0	0	0	0	0	0	0	0	0	0	0	0	0	0	0	0	0	0	0	0	0	0	0	0
Saurida lessepsianus		LC	NA	0	0	0	1	1	0	0	0	0	0	0	0	0	0	0	0	0	0	0	0	0	0	0	0	0	0	0	0	0	0	0	0	0	0	0	0	0	0	1	1	2	2
Scartella cristata	Molly miller	LC	NA	0	0	0	0	0	0	0	0	0	0	0	0	0	0	0	0	0	0	0	0	0	0	0	0	0	0	0	0	0	0	0	0	0	0	0	0	0	0	0	0	0	0
Scarus ghobban	Blue-barred parrotfish	LC	H	0	0	0	0	0	0	0	0	0	0	0	0	0	0	0	0	0	0	0	0	0	0	0	0	0	0	0	0	0	0	0	0	0	0	0	0	0	0	0	0	0	0
Scatophagus argus	Spotted scat	LC	L	0	0	0	0	0	0	0	0	0	0	0	0	0	0	0	0	0	0	0	0	0	0	0	0	0	0	0	0	0	0	0	0	0	0	0	0	0	0	0	0	0	0
Schedophilus medusophagus	Cornish blackfish	LC	NA	0	0	0	0	0	0	0	0	0	0	0	0	0	0	0	0	0	0	0	0	0	0	0	0	0	0	0	0	0	0	0	0	0	0	0	0	0	0	0	0	0	0
Schedophilus ovalis	Imperial blackfish	NA	VH	0	0	0	0	0	0	0	0	0	0	0	0	0	0	0	0	0	0	0	0	0	0	0	0	0	0	0	0	0	0	0	0	0	0	0	0	0	1	0	1	1	1
Sciaena umbra	Brown meagre	NT	VH	1	1	0	0	2	1	0	0	0	1	1	0	0	0	1	0	0	0	0	0	0	0	0	0	0	0	0	0	0	0	0	0	0	0	0	0	0	0	1	1	5	4
Sciaenops ocellatus	Red drum	LC	H	0	0	0	0	0	0	0	0	0	0	0	0	0	0	0	0	0	0	0	0	0	0	0	0	0	0	0	0	0	0	0	0	0	0	0	0	0	0	0	0	0	0
Scomber colias	Atlantic chub mackerel	LC	VH	1	0	0	0	1	1	0	0	0	1	1	0	0	0	1	1	0	0	0	1	0	0	0	0	0	0	0	0	0	0	0	0	0	0	0	1	0	0	1	2	6	5
Scomber scombrus	Atlantic mackerel	LC	M	0	0	0	1	1	0	0	0	0	0	0	0	0	0	0	0	0	0	0	0	0	0	0	1	1	0	0	0	1	1	0	0	0	1	1	1	0	0	1	2	6	5
Scomberesox saurus	Atlantic saury	LC	L	0	0	0	0	0	0	0	0	0	0	0	0	0	0	0	0	0	0	0	0	0	0	0	0	0	0	0	0	0	0	0	0	0	0	0	0	0	0	0	0	0	0
Scomberomorus commerson	Narrow-barred Spanish mackerel	NT	VH	0	0	0	0	0	0	0	0	0	0	0	0	0	0	0	0	0	0	0	0	1	0	0	0	1	0	0	0	0	0	0	0	0	0	0	0	0	0	1	1	2	2
Scomberomorus tritor	West African Spanish mackerel	LC	H	0	0	0	0	0	0	0	0	0	0	0	0	0	0	0	0	0	0	0	0	0	0	0	0	0	0	0	0	0	0	0	0	0	0	0	0	0	0	0	0	0	0
Scophthalmus maeoticus	Black Sea brill	NA	NA	0	0	0	0	0	0	0	0	0	0	0	0	0	0	0	0	0	0	0	0	0	0	0	0	0	0	0	0	0	0	0	0	0	0	0	0	0	0	0	0	0	0
Scophthalmus maximus	Turbot	NA	VH	0	0	0	0	0	0	0	0	0	0	0	0	0	0	0	0	0	0	0	0	0	0	0	0	0	0	0	0	0	0	0	0	0	0	0	0	0	0	0	0	0	0
Scophthalmus rhombus	Brill	NA	VH	0	0	0	0	0	0	0	0	0	0	0	0	0	0	0	0	0	0	0	0	0	0	0	0	0	0	0	0	0	0	0	0	0	0	0	0	0	0	0	0	0	0
Scorpaena elongata	Slender rockfish	LC	L	0	0	0	2	2	0	0	0	0	0	0	0	0	0	0	0	0	0	0	0	0	0	0	0	0	0	0	0	0	0	0	0	0	0	0	0	0	1	0	1	3	2
Scorpaena loppei	Cadenat's rockfish	LC	NA	0	0	0	0	0	0	0	0	0	0	0	0	0	0	0	0	0	0	0	0	0	0	0	0	0	0	0	0	0	0	0	0	0	0	0	0	0	0	0	0	0	0
Scorpaena maderensis	Madeira rockfish	LC	L	0	0	0	0	0	0	0	0	0	0	0	0	0	0	0	0	0	0	0	0	0	0	0	0	0	0	0	0	0	0	0	0	0	0	0	0	0	0	0	0	0	0
Scorpaena notata	Small red scorpionfish	LC	L	0	0	0	4	4	0	0	0	0	0	0	0	0	0	0	0	0	0	0	0	0	0	0	0	0	0	0	0	0	0	0	0	0	0	0	0	1	0	1	2	6	2
Scorpaena porcus	Black scorpionfish	LC	L	0	1	0	4	5	0	1	0	0	1	0	1	0	0	1	0	0	0	0	0	0	0	0	0	0	0	0	0	0	0	0	0	0	0	0	3	1	1	1	6	13	4
Scorpaena scrofa	Red scorpionfish	LC	L	0	1	1	3	5	0	1	0	0	1	0	1	0	0	1	0	0	0	0	0	0	0	0	0	0	0	1	0	0	1	0	0	0	0	0	0	0	0	0	0	8	4
Scorpaena stephanica	Spotted-fin rockfish	LC	L	0	0	0	0	0	0	0	0	0	0	0	0	0	0	0	0	0	0	0	0	0	0	0	0	0	0	0	0	0	0	0	0	0	0	0	0	0	0	0	0	0	0
Scorpaenodes arenai	Messina rockfish	DD	NA	0	0	0	0	0	0	0	0	0	0	0	0	0	0	0	0	0	0	0	0	0	0	0	0	0	0	0	0	0	0	0	0	0	0	0	0	0	0	0	0	0	0
Scyliorhinus canicula	Lesser spotted dogfish	LC	M	1	1	2	2	6	0	0	0	0	0	0	0	0	0	0	0	0	0	0	0	0	0	0	1	1	1	1	2	1	5	0	0	1	0	1	5	0	1	3	9	22	5
Scyliorhinus stellaris	Nursehound	ΝΤ	Μ	0	1	0	0	1	0	0	0	0	0	0	0	0	0	0	0	0	0	0	0	0	0	0	0	0	0	0	0	0	0	0	0	0	0	0	0	0	0	1	1	2	2
Seriola carpenteri	Guinean amberjack	LC	VH	0	0	0	0	0	0	0	0	0	0	0	0	0	0	0	0	0	0	0	0	0	0	0	0	0	0	0	0	0	0	0	0	0	0	0	0	0	0	0	0	0	0
Seriola dumerili	Greater amberjack	LC	H	0	0	0	0	0	0	0	0	0	0	0	0	0	0	0	0	0	0	0	0	1	0	0	0	1	0	0	0	0	0	0	0	0	0	0	0	1	1	0	2	3	2
Seriola fasciata	Lesser amberjack	LC	VH	0	0	0	0	0	0	0	0	0	0	0	0	0	0	0	0	0	0	0	0	0	0	0	0	0	0	0	0	0	0	0	0	0	0	0	0	0	0	0	0	0	0
Serranus atricauda	Blacktail comber	DD	M	0	0	0	0	0	0	0	0	0	0	0	0	0	0	0	0	0	0	0	0	0	0	0	0	0	0	0	0	0	0	0	0	0	0	0	0	0	0	0	0	0	0
Serranus cabrilla	Comber	LC	M	1	1	0	5	7	2	0	0	0	2	1	0	0	1	2	1	0	0	0	1	0	0	0	0	0	0	0	0	0	0	0	0	0	0	0	1	0	0	1	2	14	5
Serranus hepatus	Brown comber	LC	M	0	1	0	6	7	0	0	0	0	0	0	0	0	1	1	0	0	0	0	0	0	0	0	0	0	0	0	0	0	0	0	0	0	0	0	0	0	0	1	1	9	3
Serranus scriba	Painted comber	LC	M	0	2	1	4	7	0	0	0	0	0	0	0	0	0	0	0	0	0	0	0	0	0	0	0	0	0	0	0	0	0	0	0	0	0	0	0	0	0	1	1	8	2
Serrivomer lanceolatoides	Short-tooth sawpalate	LC	NA	0	0	0	0	0	0	0	0	0	0	0	0	0	0	0	0	0	0	0	0	0	0	0	0	0	0	0	0	0	0	0	0	0	0	0	0	0	0	0	0	0	0
Siganus luridus	Dusky spinefoot	LC	H	0	1	1	0	2	0	0	0	0	0	0	0	0	0	0	0	0	0	0	0	0	0	0	0	0	0	0	0	0	0	0	0	0	0	0	0	0	1	0	1	3	2
Siganus rivulatus	Marbled spinefoot	LC	H	0	0	0	4	4	0	0	0	1	1	0	0	0	1	1	0	0	0	0	0	0	0	0	3	3	0	0	0	1	1	0	0	0	1	1	0	0	0	0	0	11	6
Silhouettea aegyptia	Red Sea goby	LC	VH	0	0	0	0	0	0	0	0	0	0	0	0	0	0	0	0	0	0	0	0	0	0	0	0	0	0	0	0	0	0	0	0	0	0	0	0	0	0	0	0	0	0
Sillago suezensis		NA	NA	0	0	0	0	0	0	0	0	0	0	0	0	0	0	0	0	0	0	0	0	0	0	0	0	0	0	0	0	0	0	0	0	0	0	0	0	0	0	0	0	0	0
Solea aegyptiaca	Egyptian sole	LC	NA	0	0	0	0	0	0	0	0	1	1	0	0	0	0	0	0	0	0	0	0	0	0	1	0	1	0	0	1	0	1	0	0	1	0	1	0	0	0	0	0	4	4
Solea senegalensis	Senegalese sole	DD	VH	0	0	0	0	0	0	0	0	0	0	0	0	0	0	0	0	0	0	0	0	0	0	0	0	0	0	0	0	0	0	0	0	0	0	0	0	0	0	0	0	0	0
Solea solea	Common sole	DD	VH	0	0	0	5	5	0	0	0	0	0	0	0	0	0	0	0	0	0	0	0	0	0	0	1	1	0	0	0	1	1	0	0	0	1	1	0	0	0	0	0	8	4
Somniosus rostratus	Little sleeper shark	LC	NA	2	0	0	0	2	0	0	0	0	0	0	0	0	0	0	0	0	0	0	0	0	0	0	0	0	0	0	0	0	0	0	0	0	0	0	1	0	0	0	1	3	2
Sorsogona prionota	Halfspined flathead	LC	NA	0	0	0	0	0	0	0	0	0	0	0	0	0	0	0	0	0	0	0	0	0	0	0	0	0	0	0	0	0	0	0	0	0	0	0	0	0	0	0	0	0	0
Sparisoma cretense	Parrotfish	LC	VH	0	0	1	1	2	0	0	0	0	0	0	0	0	0	0	0	0	0	0	0	0	0	0	0	0	0	0	0	0	0	0	0	0	0	0	0	0	1	0	1	3	2
Sparus aurata	Gilthead seabream	LC	VH	0	1	0	4	5	0	0	0	1	1	0	0	0	1	1	0	0	0	1	1	0	0	0	0	0	0	0	0	0	0	0	0	0	0	0	2	0	0	0	2	10	5
Speleogobius trigloides	Grotto goby	LC	NA	0	0	0	0	0	0	0	0	0	0	0	0	0	0	0	0	0	0	0	0	0	0	0	0	0	0	0	0	0	0	0	0	0	0	0	0	0	0	0	0	0	0
Sphoeroides marmoratus	Guinean puffer	LC	VH	0	0	0	0	0	0	0	0	0	0	0	0	0	0	0	0	0	0	0	0	0	0	0	0	0	0	0	0	0	0	0	0	0	0	0	0	0	0	0	0	0	0
Sphoeroides pachygaster	Blunthead puffer	LC	VH	0	0	0	1	1	0	0	0	0	0	0	0	0	0	0	0	0	0	0	0	0	0	0	0	0	0	0	0	0	0	0	0	0	0	0	0	1	0	0	1	2	2
Sphyraena chrysotaenia	Yellowstripe barracuda	NA	NA	0	0	0	0	0	0	0	0	0	0	0	0	0	0	0	0	0	0	0	0	0	0	0	0	0	0	0	0	0	0	0	0	0	0	0	0	0	0	0	0	0	0
Sphyraena flavicauda	Yellowtail barracuda	NA	M	0	0	0	0	0	0	0	0	0	0	0	0	0	0	0	0	0	0	0	0	0	0	0	0	0	0	0	0	0	0	0	0	0	0	0	0	0	0	0	0	0	0
Sphyraena obtusata	Obtuse barracuda	NA	M	0	0	0	0	0	0	0	0	0	0	0	0	0	0	0	0	0	0	0	0	0	0	0	0	0	0	0	0	0	0	0	0	0	0	0	0	0	0	0	0	0	0
Sphyraena pinguis	Red barracuda	NA	M	0	0	0	0	0	0	0	0	0	0	0	0	0	0	0	0	0	0	0	0	0	0	0	0	0	0	0	0	0	0	0	0	0	0	0	0	0	0	0	0	0	0
Sphyraena sphyraena	European barracuda	LC	M	0	0	0	1	1	0	0	0	0	0	0	0	0	0	0	0	0	0	0	0	0	0	0	0	0	0	0	0	0	0	0	0	0	0	0	0	1	0	1	2	3	2
Sphyraena viridensis	Yellowmouth barracuda	LC	NA	1	0	0	0	1	1	0	0	0	1	1	0	0	0	1	1	0	0	0	1	0	0	0	0	0	0	0	0	0	0	0	0	0	0	0	0	0	0	0	0	4	4
Sphyrna lewini	Scalloped hammerhead	CR	M	0	0	0	0	0	0	0	0	0	0	0	0	0	0	0	0	0	0	0	0	0	0	0	0	0	0	0	0	0	0	0	0	0	0	0	0	0	0	0	0	0	0
Sphyrna mokarran	Great hammerhead	CR	H	0	0	0	0	0	0	0	0	0	0	0	0	0	0	0	0	0	0	0	0	0	0	0	0	0	0	0	0	0	0	0	0	0	0	0	0	0	0	0	0	0	0
Sphyrna tudes	Smalleye hammerhead	CR	H	0	0	0	0	0	0	0	0	0	0	0	0	0	0	0	0	0	0	0	0	0	0	0	0	0	0	0	0	0	0	0	0	0	0	0	0	0	0	0	0	0	0
Sphyrna zygaena	Smooth hammerhead	VU	L	0	0	0	0	0	0	0	0	0	0	0	0	0	0	0	0	0	0	0	0	0	0	0	0	0	0	0	0	0	0	0	0	0	0	0	0	0	0	0	0	0	0
Spicara maena	Blotched picarel	LC	NA	0	1	1	7	9	0	0	0	0	0	0	0	0	2	2	0	0	0	0	0	0	0	0	1	1	0	0	0	0	0	0	0	0	1	1	0	0	0	0	0	13	4
Spicara smaris	Picarel	LC	M	0	1	0	4	5	0	0	0	1	1	0	0	0	3	3	0	0	0	0	0	0	0	0	1	1	0	0	0	1	1	0	0	0	1	1	0	0	0	0	0	12	6
Spondyliosoma cantharus	Black seabream	LC	VH	2	0	1	2	5	1	0	0	0	1	2	0	0	0	2	0	0	0	0	0	1	0	0	0	1	1	0	0	0	1	0	0	0	0	0	0	0	1	0	1	11	6
Spratelloides delicatulus	Delicate round herring	LC	L	0	0	0	0	0	0	0	0	0	0	0	0	0	0	0	0	0	0	0	0	0	0	0	0	0	0	0	0	0	0	0	0	0	0	0	0	0	0	0	0	0	0
Sprattus sprattus	European sprat	LC	L	0	0	0	1	1	0	0	0	0	0	0	0	0	0	0	0	0	0	0	0	0	0	0	0	0	0	0	0	0	0	0	0	0	0	0	1	0	0	0	1	2	2
Squalus acanthias	Picked dogfish	VU	M	1	0	0	0	1	0	0	1	1	2	0	0	1	1	2	0	0	0	0	0	0	0	0	0	0	0	0	1	0	1	0	0	0	0	0	1	2	1	0	4	10	5
Squalus blainville	Longnose spurdog	DD	M	0	0	0	3	3	0	0	0	1	1	0	0	0	1	1	0	0	0	0	0	1	0	0	0	1	1	0	1	1	3	1	0	0	0	1	0	0	3	5	8	18	7
Squalus megalops	Shortnose spurdog	LC	M	0	0	1	0	1	1	0	0	0	1	0	0	1	0	1	0	0	0	0	0	0	0	0	0	0	0	0	1	0	1	0	0	0	0	0	0	0	1	0	1	5	5
Squatina aculeata	Sawback angelshark	CR	M	2	0	2	2	6	0	0	0	0	0	0	0	0	0	0	0	0	0	0	0	1	0	1	0	2	1	0	1	0	2	1	0	1	0	2	0	0	0	1	1	13	5
Squatina oculata	Smoothback angelshark	CR	M	0	0	1	1	2	0	0	0	0	0	0	0	0	0	0	0	0	0	0	0	0	0	0	0	0	0	0	0	0	0	0	0	0	0	0	0	0	1	0	1	3	2
Squatina squatina	Angelshark	CR	M	0	0	0	3	3	0	0	0	0	0	0	0	0	0	0	0	0	0	0	0	0	0	0	0	0	0	0	0	0	0	0	0	0	0	0	0	0	0	0	0	3	1
Stephanolepis diaspros	Reticulated leatherjacket	LC	NA	0	0	0	1	1	0	0	0	0	0	0	0	0	0	0	0	0	0	0	0	0	0	0	0	0	0	0	0	0	0	0	0	0	0	0	0	0	0	0	0	1	1
Stolephorus insularis	Hardenberg's anchovy	DD	L	0	0	0	0	0	0	0	0	0	0	0	0	0	0	0	0	0	0	0	0	0	0	0	0	0	0	0	0	0	0	0	0	0	0	0	0	0	0	0	0	0	0
Stomias boa boa	Boa dragonfish	LC	NA	0	0	0	0	0	0	0	0	0	0	0	0	0	0	0	0	0	0	0	0	0	0	0	0	0	0	0	0	0	0	0	0	0	0	0	0	0	0	0	0	0	0
Stromateus fiatola	Blue butterfish	LC	M	0	0	0	0	0	0	0	0	0	0	0	0	0	0	0	0	0	0	0	0	0	0	0	0	0	0	0	0	0	0	0	0	0	0	0	0	0	0	0	0	0	0
Sudis hyalina		DD	NA	0	0	0	0	0	0	0	0	0	0	0	0	0	0	0	0	0	0	0	0	0	0	0	0	0	0	0	0	0	0	0	0	0	0	0	0	0	1	0	1	1	1
Symbolophorus veranyi	Large-scale lantern fish	LC	NA	0	0	0	0	0	0	0	0	0	0	0	0	0	0	0	0	0	0	0	0	0	0	0	0	0	0	0	0	0	0	0	0	0	0	0	0	0	0	0	0	0	0
Symphodus bailloni	Baillon's wrasse	LC	NA	0	0	0	0	0	0	0	0	0	0	0	0	0	0	0	0	0	0	0	0	0	0	0	0	0	0	0	0	0	0	0	0	0	0	0	0	0	0	0	0	0	0
Symphodus cinereus	Grey wrasse	LC	VH	0	1	0	1	2	0	0	0	0	0	0	0	0	0	0	0	0	0	0	0	0	0	0	0	0	0	0	0	0	0	0	0	0	0	0	0	0	0	0	0	2	1
Symphodus doderleini		LC	NA	0	1	0	0	1	0	0	0	0	0	0	0	0	0	0	0	0	0	0	0	0	0	0	0	0	0	0	0	0	0	0	0	0	0	0	0	0	0	0	0	1	1
Symphodus mediterraneus	Axillary wrasse	LC	VH	0	1	0	1	2	0	1	0	0	1	0	1	0	0	1	0	0	0	0	0	0	0	0	0	0	0	0	0	0	0	0	0	0	0	0	0	0	0	0	0	4	3
Symphodus melops	Corkwing wrasse	LC	VH	0	0	0	0	0	0	0	0	0	0	0	0	0	0	0	0	0	0	0	0	0	0	0	0	0	0	0	0	0	0	0	0	0	0	0	0	0	0	0	0	0	0
Symphodus ocellatus		LC	NA	0	1	0	1	2	0	0	0	0	0	0	0	0	0	0	0	0	0	0	0	0	0	0	0	0	0	0	0	0	0	0	0	0	0	0	1	0	0	0	1	3	2
Symphodus roissali	Five-spotted wrasse	LC	VH	0	1	0	0	1	0	0	0	0	0	0	0	0	0	0	0	0	0	0	0	0	0	0	0	0	0	0	0	0	0	0	0	0	0	0	0	0	0	0	0	1	1
Symphodus rostratus		LC	NA	0	1	0	1	2	0	0	0	0	0	0	0	0	0	0	0	0	0	0	0	0	0	0	0	0	0	0	0	0	0	0	0	0	0	0	0	0	0	0	0	2	1
Symphodus tinca	East Atlantic peacock wrasse	LC	VH	0	1	1	2	4	0	0	0	0	0	0	0	0	0	0	0	0	0	0	0	1	0	0	0	1	1	0	0	0	1	1	0	0	0	1	2	0	0	1	3	10	5
Symphodus trutta	Emerald wrasse	LC	NA	0	0	0	0	0	0	0	0	0	0	0	0	0	0	0	0	0	0	0	0	0	0	0	0	0	0	0	0	0	0	0	0	0	0	0	0	0	0	0	0	0	0
Symphurus ligulatus	Elongate tonguesole	LC	VH	0	0	0	0	0	0	0	0	0	0	0	0	0	0	0	0	0	0	0	0	1	0	0	0	1	0	0	0	0	0	0	0	0	0	0	0	0	0	0	0	1	1
Symphurus nigrescens	Tonguesole	LC	VH	0	0	0	2	2	0	0	0	0	0	0	0	0	0	0	0	0	0	0	0	1	0	0	0	1	0	0	0	0	0	0	0	0	0	0	0	0	0	0	0	3	2
Synagrops japonicus	Blackmouth splitfin	LC	NA	0	0	0	0	0	0	0	0	0	0	0	0	0	0	0	0	0	0	0	0	0	0	0	0	0	0	0	0	0	0	0	0	0	0	0	0	0	0	0	0	0	0
Synapturichthys kleinii	Klein's sole	DD	VH	0	0	0	0	0	0	0	0	0	0	0	0	0	0	0	0	0	0	0	0	0	0	1	0	1	0	0	1	0	1	0	0	1	0	1	0	0	0	0	0	3	3
Synchiropus phaeton	Phaeton dragonet	LC	NA	0	0	0	1	1	0	0	0	1	1	0	0	0	1	1	0	0	0	0	0	0	0	0	0	0	0	0	0	0	0	0	0	0	0	0	0	0	0	0	0	3	3
Syngnathus abaster	Black-striped pipefish	LC	NA	0	0	0	2	2	0	0	0	0	0	0	0	0	0	0	0	0	0	0	0	1	0	0	1	2	0	0	0	0	0	0	0	0	1	1	1	0	0	0	1	6	4
Syngnathus acus	Greater pipefish	LC	NA	0	0	0	2	2	0	0	0	0	0	0	0	0	0	0	0	0	0	0	0	0	0	0	0	0	0	0	0	0	0	0	0	0	0	0	0	0	0	0	0	2	1
Syngnathus phlegon		DD	NA	0	0	0	0	0	0	0	0	0	0	0	0	0	0	0	0	0	0	0	0	0	0	0	0	0	0	0	0	0	0	0	0	0	0	0	0	0	0	0	0	0	0
Syngnathus rostellatus	Nilsson's pipefish	LC	NA	0	0	0	0	0	0	0	0	0	0	0	0	0	0	0	0	0	0	0	0	0	0	0	0	0	0	0	0	0	0	0	0	0	0	0	0	0	0	0	0	0	0
Syngnathus taenionotus		DD	NA	0	0	0	0	0	0	0	0	0	0	0	0	0	0	0	0	0	0	0	0	0	0	0	0	0	0	0	0	0	0	0	0	0	0	0	0	0	0	0	0	0	0
Syngnathus tenuirostris	Narrow-snouted pipefish	DD	NA	0	0	0	0	0	0	0	0	0	0	0	0	0	0	0	0	0	0	0	0	0	0	0	0	0	0	0	0	0	0	0	0	0	0	0	0	0	0	0	0	0	0
Syngnathus typhle	Broadnosed pipefish	LC	NA	0	0	0	2	2	0	0	0	0	0	0	0	0	0	0	0	0	0	0	0	1	0	0	0	1	0	0	0	0	0	0	0	0	0	0	1	0	0	0	1	4	3
Synodus saurus	Atlantic lizardfish	LC	M	0	0	1	1	2	0	0	0	0	0	0	0	0	0	0	0	0	0	0	0	0	0	0	0	0	0	0	0	0	0	0	0	0	0	0	0	0	0	1	1	3	2
Taeniura grabata	Round stingray	DD	L	0	0	0	1	1	0	0	0	0	0	0	0	0	0	0	0	0	0	0	0	0	0	0	0	0	0	0	0	0	0	0	0	0	0	0	0	0	0	0	0	1	1
Taurulus bubalis	Longspined bullhead	LC	NA	0	0	0	0	0	0	0	0	0	0	0	0	0	0	0	0	0	0	0	0	0	0	0	0	0	0	0	0	0	0	0	0	0	0	0	0	0	0	0	0	0	0
Terapon jarbua	Jarbua terapon	LC	NA	0	0	0	0	0	0	0	0	0	0	0	0	0	0	0	0	0	0	0	0	0	0	0	0	0	0	0	0	0	0	0	0	0	0	0	0	0	0	0	0	0	0
Terapon puta	Small-scaled terapon	NA	NA	0	0	0	2	2	0	0	0	1	1	0	0	0	2	2	0	0	0	1	1	0	0	0	0	0	0	0	0	0	0	0	0	0	0	0	0	0	0	0	0	6	4
Terapon theraps	Largescaled terapon	LC	NA	0	0	0	0	0	0	0	0	0	0	0	0	0	0	0	0	0	0	0	0	0	0	0	0	0	0	0	0	0	0	0	0	0	0	0	0	0	0	0	0	0	0
Tetragonurus cuvieri	Smalleye squaretail	LC	NA	0	0	0	0	0	0	0	0	0	0	0	0	0	0	0	0	0	0	0	0	0	0	0	0	0	0	0	0	0	0	0	0	0	0	0	0	0	0	0	0	0	0
Tetrapturus belone	Mediterranean spearfish	LC	H	0	0	0	0	0	0	0	0	0	0	0	0	0	0	0	0	0	0	0	0	0	0	0	0	0	0	0	0	0	0	0	0	0	0	0	0	0	0	0	0	0	0
Tetrapturus georgii	Roundscale spearfish	DD	NA	0	0	0	0	0	0	0	0	0	0	0	0	0	0	0	0	0	0	0	0	0	0	0	0	0	0	0	0	0	0	0	0	0	0	0	0	0	0	0	0	0	0
Tetronarce nobiliana	Electric ray	DD	NA	3	0	1	1	5	0	0	0	1	1	1	0	0	1	2	0	0	0	0	0	1	0	0	0	1	0	0	0	0	0	1	0	0	0	1	2	0	0	0	2	12	6
Thalassoma pavo	Ornate wrasse	LC	VH	0	0	0	0	0	0	0	0	0	0	0	0	0	0	0	0	0	0	0	0	0	0	0	0	0	0	0	0	0	0	0	0	0	0	0	1	0	0	0	1	1	1
Thorogobius ephippiatus	Leopard-spotted goby	LC	NA	0	0	0	0	0	0	0	0	0	0	0	0	0	0	0	0	0	0	0	0	0	0	0	0	0	0	0	0	0	0	0	0	0	0	0	0	0	0	0	0	0	0
Thorogobius macrolepis	Large-scaled goby	LC	NA	0	0	0	0	0	0	0	0	0	0	0	0	0	0	0	0	0	0	0	0	0	0	0	0	0	0	0	0	0	0	0	0	0	0	0	0	0	0	0	0	0	0
Thunnus alalunga	Albacore	NT	H	0	0	0	0	0	0	0	0	0	0	0	0	0	0	0	0	0	0	0	0	2	0	0	1	3	1	0	0	1	2	0	0	0	0	0	1	0	0	0	1	6	3
Thunnus thynnus	Atlantic bluefin tuna	EN	VH	2	2	2	0	6	0	1	1	0	2	1	1	5	0	7	0	0	0	0	0	4	0	0	0	4	1	1	1	0	3	2	0	0	0	2	10	0	1	1	12	36	7
Thymallus thymallus	Grayling	LC	VH	0	0	0	0	0	0	0	0	0	0	0	0	0	0	0	0	0	0	0	0	0	0	0	0	0	0	0	0	0	0	0	0	0	0	0	1	0	0	0	1	1	1
Torpedo marmorata	Marbled electric ray	DD	NA	2	0	2	3	7	1	0	0	0	1	1	0	0	0	1	0	0	0	0	0	1	0	1	1	3	1	0	1	1	3	0	0	1	1	2	2	0	1	0	3	20	7
Torpedo torpedo	Common torpedo	DD	NA	2	0	2	0	4	1	0	0	0	1	1	0	0	0	1	0	0	0	0	0	1	0	0	0	1	0	0	1	0	1	0	0	1	0	1	2	0	1	0	3	12	7
Torquigener flavimaculosus	Yellowspotted puffer	LC	NA	0	0	0	3	3	0	0	0	0	0	0	0	0	0	0	0	0	0	0	0	0	0	0	0	0	0	0	0	0	0	0	0	0	0	0	0	0	0	0	0	3	1
Trachinotus ovatus	Pompano	LC	L	1	0	1	2	4	0	0	1	0	1	0	0	1	0	1	0	0	0	0	0	2	0	0	0	2	1	0	0	0	1	1	0	0	0	1	0	1	1	0	2	12	7
Trachinus araneus	Spotted weever	LC	L	0	0	0	0	0	0	0	0	0	0	0	0	0	0	0	0	0	0	0	0	0	0	0	0	0	0	0	0	0	0	0	0	0	0	0	0	0	0	0	0	0	0
Trachinus draco	Greater weever	LC	L	0	2	0	5	7	0	0	0	1	1	0	0	0	2	2	0	0	0	0	0	0	1	0	0	1	0	0	0	0	0	0	0	0	0	0	0	0	0	1	1	12	5
Trachinus radiatus	Starry weever	LC	L	1	1	2	0	4	1	0	0	0	1	0	0	0	0	0	0	0	0	0	0	0	0	0	0	0	1	0	0	0	1	0	0	0	0	0	0	0	0	0	0	6	3
Trachipterus arcticus	Dealfish	LC	NA	0	0	0	0	0	0	0	0	0	0	0	0	0	0	0	0	0	0	0	0	0	0	0	0	0	0	0	0	0	0	0	0	0	0	0	0	0	0	0	0	0	0
Trachipterus trachypterus	Mediterranean dealfish	LC	H	0	0	0	0	0	0	0	0	0	0	0	0	0	0	0	0	0	0	0	0	0	0	0	0	0	0	0	0	0	0	0	0	0	0	0	0	0	0	0	0	0	0
Trachurus mediterraneus	Mediterranean horse mackerel	LC	L	1	0	0	3	4	0	0	0	1	1	0	0	0	2	2	0	0	0	0	0	0	0	0	0	0	0	0	0	1	1	0	0	0	0	0	1	1	0	2	4	12	5
Trachurus picturatus	Blue jack mackerel	LC	L	1	1	0	2	4	0	0	0	0	0	0	0	0	1	1	0	0	0	0	0	0	0	0	0	0	0	0	0	0	0	0	0	0	0	0	0	0	1	0	1	6	3
Trachurus trachurus	Atlantic horse mackerel	VU	M	3	1	1	2	7	0	0	0	1	1	0	0	0	2	2	0	0	0	1	1	1	0	0	0	1	1	0	0	0	1	0	0	0	0	0	1	1	1	1	4	17	7
Trachyrincus scabrus	Roughsnout grenadier	LC	M	0	0	0	0	0	0	0	0	0	0	1	0	0	0	1	0	0	0	0	0	1	0	0	0	1	1	0	0	0	1	0	0	0	0	0	3	0	0	0	3	6	4
Trachyscorpia cristulata echinata	Spiny scorpionfish	DD	NA	0	0	0	0	0	0	0	0	0	0	0	0	0	0	0	0	0	0	0	0	0	0	0	0	0	0	0	0	0	0	0	0	0	0	0	0	0	0	0	0	0	0
Trichiurus lepturus	Largehead hairtail	LC	H	0	0	0	0	0	0	0	0	0	0	0	0	0	0	0	0	0	0	0	0	0	0	0	0	0	0	0	0	0	0	0	0	0	0	0	0	0	0	0	0	0	0
Tridentiger trigonocephalus	Chameleon goby	LC	NA	0	0	0	0	0	0	0	0	0	0	0	0	0	0	0	0	0	0	0	0	0	0	0	0	0	0	0	0	0	0	0	0	0	0	0	0	0	0	0	0	0	0
Trigla lyra	Piper gurnard	LC	L	0	0	0	3	3	0	0	0	0	0	0	0	0	1	1	0	0	0	0	0	0	0	0	0	0	0	0	0	0	0	0	0	0	0	0	0	0	0	0	0	4	2
Tripterygion delaisi	Black-faced blenny	LC	NA	0	0	0	0	0	0	0	0	0	0	0	0	0	0	0	0	0	0	0	0	0	0	0	0	0	0	0	0	0	0	0	0	0	0	0	0	0	0	0	0	0	0
Tripterygion melanurum		LC	NA	0	0	0	0	0	0	0	0	0	0	0	0	0	0	0	0	0	0	0	0	0	0	0	0	0	0	0	0	0	0	0	0	0	0	0	0	0	0	0	0	0	0
Tripterygion tripteronotum		LC	NA	0	0	0	0	0	0	0	0	0	0	0	0	0	0	0	0	0	0	0	0	0	0	0	0	0	0	0	0	0	0	0	0	0	0	0	0	0	0	0	0	0	0
Trisopterus capelanus		LC	NA	0	0	0	2	2	0	0	0	0	0	0	0	0	0	0	0	0	0	0	0	0	0	0	0	0	0	0	0	0	0	0	0	0	0	0	0	0	0	1	1	3	2
Trisopterus luscus	Pouting	NA	L	0	0	0	0	0	0	0	0	0	0	0	0	0	0	0	0	0	0	0	0	0	0	0	0	0	0	0	0	0	0	0	0	0	0	0	0	0	0	0	0	0	0
Trypauchen vagina		LC	VH	0	0	0	0	0	0	0	0	0	0	0	0	0	0	0	0	0	0	0	0	0	0	0	0	0	0	0	0	0	0	0	0	0	0	0	0	0	0	0	0	0	0
Tylerius spinosissimus	Spiny blaasop	LC	NA	0	0	0	3	3	0	0	0	0	0	0	0	0	0	0	0	0	0	0	0	0	0	0	0	0	0	0	0	0	0	0	0	0	0	0	0	0	0	0	0	3	1
Tylosurus acus acus	Agujon needlefish	LC	Μ	0	0	0	0	0	0	0	0	0	0	0	0	0	0	0	0	0	0	0	0	0	0	0	0	0	0	0	0	0	0	0	0	0	0	0	0	0	0	0	0	0	0
Tylosurus acus imperialis		LC	NA	0	0	0	1	1	0	0	0	0	0	0	0	0	0	0	0	0	0	0	0	0	0	0	0	0	0	0	0	0	0	0	0	0	0	0	0	0	0	0	0	1	1
Tylosurus choram	Red Sea houndfish	NA	M	0	0	0	0	0	0	0	0	0	0	0	0	0	0	0	0	0	0	0	0	0	0	0	0	0	0	0	0	0	0	0	0	0	0	0	0	0	0	0	0	0	0
Umbrina canariensis	Canary drum	LC	L	0	0	0	0	0	0	0	0	0	0	0	0	0	0	0	0	0	0	0	0	0	0	0	0	0	0	0	0	0	0	0	0	0	0	0	0	0	0	0	0	0	0
Umbrina cirrosa	Shi drum	VU	VH	0	0	0	0	0	0	0	0	0	0	0	0	0	0	0	0	0	0	0	0	0	0	0	0	0	0	0	0	0	0	0	0	0	0	0	0	0	0	0	0	0	0
Umbrina ronchus	Fusca drum	DD	M	0	0	0	0	0	0	0	0	0	0	0	0	0	0	0	0	0	0	0	0	0	0	0	0	0	0	0	0	0	0	0	0	0	0	0	0	0	0	0	0	0	0
Upeneus moluccensis	Goldband goatfish	LC	H	0	0	0	3	3	0	0	0	1	1	0	0	0	2	2	0	0	0	1	1	0	0	0	0	0	0	0	0	1	1	0	0	0	0	0	0	0	0	3	3	11	6
Upeneus pori	Por's goatfish	LC	NA	0	0	1	3	4	0	0	0	1	1	0	0	0	2	2	0	0	0	1	1	0	0	0	0	0	0	0	0	1	1	0	0	0	0	0	0	0	0	2	2	11	6
Uranoscopus scaber	Stargazer	LC	NA	0	0	1	6	7	0	0	0	1	1	0	0	0	1	1	0	0	0	0	0	0	0	0	0	0	0	0	0	1	1	0	0	0	0	0	0	0	0	1	1	11	5
Valenciennellus tripunctulatus	Constellationfish	LC	NA	0	0	0	0	0	0	0	0	0	0	0	0	0	0	0	0	0	0	0	0	0	0	0	0	0	0	0	0	0	0	0	0	0	0	0	0	0	0	0	0	0	0
Vanderhorstia mertensi	Mertens' prawn-goby	LC	NA	0	0	0	0	0	0	0	0	0	0	0	0	0	0	0	0	0	0	0	0	0	0	0	0	0	0	0	0	0	0	0	0	0	0	0	0	0	0	0	0	0	0
Vanneaugobius dollfusi		NA	NA	0	0	0	0	0	0	0	0	0	0	0	0	0	0	0	0	0	0	0	0	0	0	0	0	0	0	0	0	0	0	0	0	0	0	0	0	0	0	0	0	0	0
Vanneaugobius pruvoti		LC	NA	0	0	0	0	0	0	0	0	0	0	0	0	0	0	0	0	0	0	0	0	0	0	0	0	0	0	0	0	0	0	0	0	0	0	0	0	0	0	0	0	0	0
Vinciguerria attenuata	Slender lightfish	LC	NA	0	0	0	0	0	0	0	0	0	0	0	0	0	0	0	0	0	0	0	0	0	0	0	0	0	0	0	0	0	0	0	0	0	0	0	0	0	0	0	0	0	0
Vinciguerria poweriae	Power's deep-water bristle-mouth fish	LC	NA	0	0	0	0	0	0	0	0	0	0	0	0	0	0	0	0	0	0	0	0	0	0	0	0	0	0	0	0	0	0	0	0	0	0	0	0	0	0	0	0	0	0
Xiphias gladius	Swordfish	LC	VH	0	0	0	0	0	0	0	0	0	0	0	0	0	0	0	0	0	0	0	0	2	0	1	0	3	1	0	1	0	2	0	0	0	0	0	3	0	1	0	4	9	3
Xyrichtys novacula	Pearly razorfish	LC	VH	0	0	1	2	3	0	0	0	0	0	0	0	0	0	0	0	0	0	0	0	0	0	0	0	0	0	0	0	0	0	0	0	0	0	0	0	0	0	1	1	4	2
Zebrus zebrus		LC	NA	0	0	0	0	0	0	0	0	0	0	0	0	0	0	0	0	0	0	0	0	0	0	0	0	0	0	0	0	0	0	0	0	0	0	0	0	0	0	0	0	0	0
Zenopsis conchifer	Silvery John dory	LC	L	0	0	0	0	0	0	0	0	0	0	0	0	0	0	0	0	0	0	0	0	0	0	0	0	0	0	0	0	0	0	0	0	0	0	0	0	0	0	0	0	0	0
Zeugopterus punctatus	Topknot	NA	NA	0	0	0	0	0	0	0	0	0	0	0	0	0	0	0	0	0	0	0	0	0	0	0	0	0	0	0	0	0	0	0	0	0	0	0	0	0	0	0	0	0	0
Zeugopterus regius	Eckström's topknot	NA	VH	0	0	0	0	0	0	0	0	0	0	0	0	0	0	0	0	0	0	0	0	0	0	0	0	0	0	0	0	0	0	0	0	0	0	0	0	0	0	0	0	0	0
Zeus faber	John dory	DD	M	0	0	0	0	0	0	0	0	0	0	0	0	0	0	0	0	0	0	0	0	0	0	0	0	0	0	0	0	0	0	0	0	0	0	0	0	0	0	0	0	0	0
Zosterisessor ophiocephalus	Grass goby	LC	VH	0	1	0	2	3	0	1	0	0	1	0	1	0	0	1	0	1	0	0	1	0	0	0	0	0	0	0	0	0	0	0	0	0	0	0	0	0	0	0	0	6	4
Zu cristatus	Scalloped ribbonfish	LC	NA	0	0	0	0	0	0	0	0	0	0	1	0	0	0	1	0	0	0	0	0	0	0	0	0	0	0	0	0	0	0	0	0	0	0	0	1	0	0	0	1	2	2
SUM				121	86	85	416	708	36	12	24	60	132	47	11	30	99	187	10	3	1	23	37	97	20	21	52	190	55	12	30	46	143	24	8	9	21	62	243	46	66	112	467	1926
COUNTIF				74	78	76	193	257	31	11	22	54	98	36	11	25	71	114	10	3	1	21	31	74	14	20	44	120	43	10	27	39	86	23	6	9	20	49	120	32	55	86	203

## Sheet: Total Records
Species	Common Name	Family	IUCN	Val	LWR_Total_2021	Growth_Total_2021	Tmax_Total_2021	M_Total_2021	Spawn_Total_2021	Mat_Total_2021	Fec_Total_2021	Diet_Total_2021	Total Records_2021	Total characteristics_2021
Abudefduf saxatilis	Sergeant-major	Pomacentridae	LC	NA	0	0	0	0	0	0	0	0	0	0
Abudefduf vaigiensis	Indo-Pacific sergeant	Pomacentridae	LC	NA	0	0	0	0	0	0	0	0	0	0
Acanthocybium solandri	Wahoo	Scombridae	LC	VH	0	0	0	0	0	0	0	0	0	0
Acantholabrus palloni	Scale-rayed wrasse	Labridae	LC	VH	0	0	0	0	0	0	0	0	0	0
Acanthopagrus bifasciatus	Twobar seabream	Sparidae	LC	H	0	0	0	0	0	0	0	0	0	0
Acanthurus monroviae	Monrovia doctorfish	Acanthuridae	LC	M	0	0	0	0	0	0	0	0	0	0
Acipenser naccarii	Adriatic sturgeon	Acipenseridae	CR	NA	0	0	0	0	1	0	0	0	1	1
Acipenser stellatus	Starry sturgeon	Acipenseridae	CR	NA	0	0	0	0	1	0	0	0	1	1
Acipenser sturio	Sturgeon	Acipenseridae	CR	NA	0	0	0	0	0	0	0	0	0	0
Aetomylaeus bovinus	Bull ray	Myliobatidae	CR	M	4	1	1	0	2	0	1	2	11	6
Aidablennius sphynx		Blenniidae	LC	NA	1	0	0	0	1	0	1	1	4	4
Alectis alexandrina	Alexandria pompano	Carangidae	LC	H	0	0	0	0	0	0	0	0	0	0
Alepes djedaba	Shrimp scad	Carangidae	LC	M	4	1	2	1	1	1	1	0	11	7
Alepisaurus ferox	Long snouted lancetfish	Alepisauridae	LC	NA	0	0	0	0	0	0	0	0	0	0
Alepocephalus rostratus	Risso's smooth-head	Alepocephalidae	LC	NA	2	1	1	0	3	3	0	3	13	6
Alopias superciliosus	Bigeye thresher	Alopiidae	VU	L	8	0	0	0	0	0	0	0	8	1
Alopias vulpinus	Thresher	Alopiidae	VU	H	1	0	0	0	0	0	0	1	2	2
Alosa algeriensis	North African shad	Clupeidae	DD	NA	0	0	0	0	0	0	0	0	0	0
Alosa alosa	Allis shad	Clupeidae	LC	L	1	0	0	0	0	0	0	0	1	1
Alosa fallax	Twaite shad	Clupeidae	LC	L	1	0	0	0	0	1	0	3	5	3
Aluterus monoceros	Unicorn leatherjacket filefish	Monacanthidae	LC	NA	0	0	0	0	0	0	0	0	0	0
Ammodytes tobianus	Small sandeel	Ammodytidae	DD	L	0	0	0	0	0	0	0	0	0	0
Anarchias euryurus		Muraenidae	NA	NA	0	0	0	0	0	0	0	0	0	0
Anguilla anguilla	European eel	Anguillidae	CR	NA	13	7	3	2	0	1	3	3	32	7
Anthias anthias	Swallowtail seaperch	Serranidae	LC	VH	1	0	0	0	1	0	0	2	4	3
Aphanius dispar	Arabian pupfish	Cyprinodontidae	LC	NA	0	0	0	0	2	0	0	0	2	1
Aphanius fasciatus	Mediterranean banded killifish	Cyprinodontidae	LC	NA	11	2	2	0	8	4	3	1	31	7
Aphia minuta	Transparent goby	Gobiidae	NA	VH	3	1	2	1	4	1	1	2	15	8
Apletodon dentatus	Small-headed clingfish	Gobiesocidae	NA	NA	0	0	0	0	0	0	0	1	1	1
Apletodon incognitus		Gobiesocidae	LC	NA	0	0	0	0	0	0	0	0	0	0
Apogon imberbis	Cardinal fish	Apogonidae	LC	NA	5	2	1	0	2	1	0	5	16	6
Apogonichthyoides pharaonis	Pharaoh cardinalfish	Apogonidae	NA	NA	1	0	0	0	0	0	0	0	1	1
Apterichtus anguiformis	Slender finless eel	Ophichthidae	LC	NA	0	0	0	0	0	0	0	0	0	0
Apterichtus caecus	European finless eel	Ophichthidae	LC	NA	0	0	0	0	2	0	0	0	2	1
Arctozenus risso	Spotted barracudina	Paralepididae	LC	NA	0	0	0	0	0	0	0	0	0	0
Argentina sphyraena	Argentine	Argentinidae	NA	H	6	2	2	1	2	0	1	0	14	6
Argyropelecus hemigymnus	Half-naked hatchetfish	Sternoptychidae	LC	NA	2	0	0	0	1	0	0	3	6	3
Argyropelecus olfersii		Sternoptychidae	LC	NA	0	0	0	0	0	0	0	0	0	0
Argyrosomus regius	Meagre	Sciaenidae	LC	M	2	1	1	0	3	1	0	1	9	6
Ariosoma balearicum	Bandtooth conger	Congridae	LC	M	5	0	3	0	0	0	0	0	8	2
Arnoglossus grohmanni		Bothidae	DD	NA	0	0	0	0	0	0	0	0	0	0
Arnoglossus imperialis	Imperial scaldfish	Bothidae	LC	VH	1	0	0	0	1	0	0	0	2	2
Arnoglossus kessleri	Scaldback	Bothidae	LC	NA	4	0	0	0	1	0	0	0	5	2
Arnoglossus laterna	Mediterranean scaldfish	Bothidae	LC	NA	16	5	2	2	2	2	0	5	34	7
Arnoglossus rueppelii	Rüppell's scaldback	Bothidae	LC	NA	3	0	0	0	1	0	0	0	4	2
Arnoglossus thori	Thor's scaldfish	Bothidae	DD	VH	7	0	0	0	1	0	0	2	10	3
Atherina boyeri	Big-scale sand smelt	Atherinidae	LC	H	21	7	4	1	9	2	2	4	50	8
Atherina hepsetus	Mediterranean sand smelt	Atherinidae	NA	M	8	1	1	1	3	0	0	0	14	5
Atherina presbyter	Sand smelt	Atherinidae	LC	M	0	0	0	0	0	0	0	0	0	0
Atherinomorus forskalii	Red Sea hardyhead silverside	Atherinidae	NA	NA	0	0	0	0	0	0	0	0	0	0
Atherinomorus lacunosus	Wide-banded hardyhead silverside	Atherinidae	NA	M	0	0	0	0	0	0	0	0	0	0
Aulopus filamentosus	Royal flagfin	Aulopidae	LC	NA	5	0	0	0	0	0	0	1	6	2
Aulotrachichthys sajademalensis	Saya de Malha luminous roughy	Trachichthyidae	LC	NA	0	0	0	0	0	0	0	0	0	0
Auxis rochei	Bullet tuna	Scombridae	LC	VH	7	4	1	0	2	0	0	0	14	4
Balistes capriscus	Grey triggerfish	Balistidae	VU	H	3	2	1	0	0	0	0	0	6	3
Bathophilus nigerrimus	Scaleless dragonfish	Stomiidae	LC	NA	0	0	0	0	0	0	0	0	0	0
Bathophilus vaillanti		Stomiidae	LC	NA	0	0	0	0	0	0	0	0	0	0
Bathygobius soporator	Frillfin goby	Gobiidae	LC	NA	0	0	0	0	0	0	0	0	0	0
Bathypterois dubius	Spiderfish	Ipnopidae	LC	NA	1	2	1	0	1	1	0	1	7	6
Bathypterois grallator	Tripodfish	Ipnopidae	LC	NA	0	0	0	0	0	0	0	0	0	0
Bathysaurus mollis	Highfin lizardfish	Bathysauridae	LC	NA	0	0	0	0	0	0	0	0	0	0
Bathysolea profundicola	Deepwater sole	Soleidae	LC	VH	0	1	0	0	1	1	0	0	3	3
Bellottia apoda		Bythitidae	LC	NA	0	0	0	0	1	0	1	0	2	2
Belone belone	Garfish	Belonidae	LC	H	14	4	2	1	5	2	2	5	35	8
Belone svetovidovi		Belonidae	NA	NA	0	0	0	0	0	0	0	0	0	0
Benthocometes robustus		Ophidiidae	LC	NA	0	0	0	0	0	0	0	0	0	0
Benthophilus stellatus	Stellate tadpole-goby	Gobiidae	LC	NA	0	0	0	0	0	0	0	0	0	0
Benthosema glaciale	Glacier lantern fish	Myctophidae	LC	H	0	0	0	0	1	0	0	2	3	2
Beryx decadactylus	Alfonsino	Berycidae	LC	M	0	0	0	0	0	0	0	0	0	0
Beryx splendens	Splendid alfonsino	Berycidae	LC	H	0	0	0	0	1	0	0	1	2	2
Blennius ocellaris	Butterfly blenny	Blenniidae	LC	NA	7	0	0	0	2	0	0	1	10	3
Boops boops	Bogue	Sparidae	LC	H	36	19	10	3	15	9	3	5	100	8
Borostomias antarcticus	Snaggletooth	Stomiidae	LC	NA	0	0	0	0	0	0	0	0	0	0
Bothus podas	Wide-eyed flounder	Bothidae	LC	VH	12	1	2	0	1	1	0	4	21	6
Brama brama	Atlantic pomfret	Bramidae	LC	L	1	0	0	0	1	0	0	1	3	3
Bregmaceros nectabanus	Smallscale codlet	Bregmacerotidae	LC	NA	1	0	0	0	0	0	0	0	1	1
Buenia affinis	De Buen's goby	Gobiidae	LC	NA	0	1	0	0	1	1	0	0	3	3
Buenia lombartei		Gobiidae	NA	NA	0	0	0	0	0	0	0	0	0	0
Buglossidium luteum	Solenette	Soleidae	LC	VH	3	2	1	0	1	2	0	2	11	6
Callanthias ruber	Parrot seaperch	Callanthiidae	LC	NA	4	0	0	0	1	0	0	0	5	2
Callionymus fasciatus	Banded dragonet	Callionymidae	LC	NA	1	0	0	0	0	0	0	0	1	1
Callionymus filamentosus	Blotchfin dragonet	Callionymidae	NA	NA	5	1	2	1	0	0	0	0	9	4
Callionymus lyra	Dragonet	Callionymidae	LC	NA	1	0	0	0	1	0	0	0	2	2
Callionymus maculatus		Callionymidae	LC	NA	3	0	0	0	0	0	0	0	3	1
Callionymus pusillus	Sailfin dragonet	Callionymidae	LC	NA	1	0	0	0	0	0	0	0	1	1
Callionymus reticulatus	Reticulated dragonet	Callionymidae	LC	NA	1	0	0	0	0	0	0	0	1	1
Callionymus risso	Risso’s dragonet	Callionymidae	LC	NA	5	0	0	0	0	0	0	1	6	2
Campogramma glaycos	Vadigo	Carangidae	LC	M	0	0	0	0	0	0	0	0	0	0
Capros aper	Boarfish	Caproidae	LC	NA	10	3	3	0	2	1	0	5	24	6
Caranx crysos	Blue runner	Carangidae	LC	L	4	1	2	0	2	2	0	1	12	6
Caranx hippos	Crevalle jack	Carangidae	LC	M	0	0	0	0	0	0	0	0	0	0
Caranx rhonchus	False scad	Carangidae	LC	L	0	1	1	0	2	1	0	4	9	5
Carapus acus	Pearl fish	Carapidae	LC	NA	0	0	0	0	1	0	0	0	1	1
Carcharhinus altimus	Bignose shark	Carcharhinidae	NT	M	1	0	0	0	1	0	0	0	2	2
Carcharhinus amboinensis	Pigeye shark	Carcharhinidae	DD	M	0	0	0	0	0	0	0	0	0	0
Carcharhinus brachyurus	Copper shark	Carcharhinidae	VU	H	1	0	0	0	0	0	0	0	1	1
Carcharhinus brevipinna	Spinner shark	Carcharhinidae	VU	M	1	0	0	0	0	1	0	0	2	2
Carcharhinus falciformis	Silky shark	Carcharhinidae	VU	H	1	0	0	0	0	0	0	0	1	1
Carcharhinus limbatus	Blacktip shark	Carcharhinidae	NT	M	0	0	0	0	1	4	0	0	5	2
Carcharhinus longimanus	Oceanic whitetip shark	Carcharhinidae	CR	M	0	0	0	0	0	0	0	0	0	0
Carcharhinus obscurus	Dusky shark	Carcharhinidae	EN	M	0	0	0	0	0	0	0	0	0	0
Carcharhinus plumbeus	Sandbar shark	Carcharhinidae	VU	M	2	0	0	0	3	1	0	0	6	3
Carcharias taurus	Sand tiger shark	Carchariidae	VU	NA	1	0	0	0	0	0	0	0	1	1
Carcharodon carcharias	Great white shark	Lamnidae	VU	L	2	0	0	0	0	0	0	3	5	2
Carlarius parkii	Guinean sea catfish	Ariidae	LC	M	0	0	0	0	0	0	0	0	0	0
Cataetyx alleni		Bythitidae	LC	NA	0	1	0	0	2	1	1	2	7	5
Cataetyx laticeps		Bythitidae	LC	NA	0	0	0	0	1	0	1	3	5	3
Centracanthus cirrus	Curled picarel	Sparidae	LC	NA	3	1	0	0	1	0	0	0	5	3
Centrolabrus exoletus	Rock cook	Labridae	LC	NA	0	0	1	0	0	0	0	0	1	1
Centrolabrus melanocercus		Labridae	LC	NA	2	0	0	0	0	0	0	1	3	2
Centrolophus niger	Rudderfish	Centrolophidae	LC	VH	0	0	0	0	0	0	0	0	0	0
Centrophorus granulosus	Gulper shark	Centrophoridae	EN	H	1	0	0	0	1	0	0	3	5	3
Centrophorus uyato	Little gulper shark	Centrophoridae	EN	NA	2	0	0	0	1	1	0	1	5	4
Centroscymnus coelolepis	Portuguese dogfish	Somniosidae	NT	L	1	0	0	0	1	1	0	5	8	4
Cephalopholis taeniops	Bluespotted seabass	Serranidae	LC	VH	0	0	0	0	0	0	0	0	0	0
Cepola macrophthalma	Red bandfish	Cepolidae	LC	NA	7	2	3	1	3	2	0	5	23	7
Ceratoscopelus maderensis	Madeira lantern fish	Myctophidae	LC	NA	0	1	1	0	0	0	0	2	4	3
Cetorhinus maximus	Basking shark	Cetorhinidae	EN	L	1	0	0	0	0	0	0	0	1	1
Chaetodon larvatus	Hooded butterflyfish	Chaetodontidae	LC	NA	0	0	0	0	0	0	0	0	0	0
Champsodon nudivittis		Champsodontidae	NA	NA	6	2	2	0	0	0	0	0	10	3
Champsodon vorax		Champsodontidae	NA	NA	0	0	0	0	0	0	0	0	0	0
Chanos chanos	Milkfish	Chanidae	LC	NA	0	0	0	0	0	0	0	0	0	0
Chauliodus sloani	Sloane's viperfish	Stomiidae	LC	NA	1	0	0	0	0	0	0	1	2	2
Chaunax suttkusi		Chaunacidae	LC	NA	0	0	0	0	0	0	0	0	0	0
Cheilopogon exsiliens	Bandwing flyingfish	Exocoetidae	LC	M	0	0	0	0	0	0	0	0	0	0
Cheilopogon heterurus	Mediterranean flyingfish	Exocoetidae	LC	M	0	0	0	0	0	0	0	0	0	0
Chelidonichthys cuculus	Red gurnard	Triglidae	LC	VH	5	2	3	0	2	2	0	3	17	6
Chelidonichthys lastoviza	Streaked gurnard	Triglidae	LC	M	12	4	1	0	2	3	2	5	29	7
Chelidonichthys lucerna	Tub gurnard	Triglidae	LC	M	15	8	5	1	6	6	3	9	53	8
Chelidonichthys obscurus	Longfin gurnard	Triglidae	LC	VH	3	0	0	0	1	0	0	4	8	3
Chelon auratus	Golden grey mullet	Mugilidae	LC	M	22	11	5	3	4	2	2	2	51	8
Chelon caeruleus		Mugilidae	NA	NA	0	0	0	0	0	0	0	0	0	0
Chelon labrosus	Thicklip grey mullet	Mugilidae	LC	L	16	5	1	2	4	3	1	1	33	8
Chelon ramada	Thinlip grey mullet	Mugilidae	LC	M	16	5	2	1	5	8	5	2	44	8
Chelon saliens	Leaping mullet	Mugilidae	LC	M	13	7	2	2	5	3	2	1	35	8
Chimaera monstrosa	Rabbit fish	Chimaeridae	VU	L	4	0	0	0	3	1	0	4	12	4
Chlopsis bicolor	Bicolor eel	Chlopsidae	LC	NA	0	0	0	0	0	0	0	0	0	0
Chlorophthalmus agassizi	Shortnose greeneye	Chlorophthalmidae	LC	NA	4	3	2	1	2	2	1	0	15	7
Chromis chromis	Damselfish	Pomacentridae	LC	NA	11	1	0	0	1	1	0	5	19	5
Chromis viridis	Blue green damselfish	Pomacentridae	NA	NA	0	0	0	0	0	0	0	0	0	0
Chromogobius quadrivittatus	Chestnut goby	Gobiidae	LC	NA	0	0	0	0	0	0	0	0	0	0
Chromogobius zebratus	Kolombatovic's goby	Gobiidae	LC	NA	0	0	0	0	0	0	0	0	0	0
Citharus linguatula	Spotted flounder	Citharidae	LC	VH	18	4	2	0	2	2	0	7	35	6
Clinitrachus argentatus	Cline	Clinidae	LC	NA	1	0	0	0	0	0	0	1	2	2
Coelorinchus caelorhincus	Hollowsnout grenadier	Macrouridae	LC	M	6	6	2	0	2	1	1	3	21	7
Coelorinchus mediterraneus		Macrouridae	LC	NA	0	0	0	0	2	1	0	1	4	3
Coelorinchus occa	Swordsnout grenadier	Macrouridae	LC	M	0	0	0	0	0	0	0	0	0	0
Conger conger	European conger	Congridae	LC	M	13	1	1	0	2	0	0	11	28	5
Corcyrogobius liechtensteini	Liechtenstein's goby	Gobiidae	LC	NA	0	0	0	0	0	0	0	0	0	0
Coregonus lavaretus	European whitefish	Salmonidae	VU	H	0	0	0	0	0	0	0	0	0	0
Coris julis	Mediterranean rainbow wrasse	Labridae	LC	VH	13	2	1	1	5	0	1	11	34	7
Coryogalops ocheticus		Gobiidae	EN	NA	0	0	0	0	0	0	0	0	0	0
Coryphaena equiselis	Pompano dolphinfish	Coryphaenidae	LC	NA	0	1	0	1	0	0	0	0	2	2
Coryphaena hippurus	Common dolphinfish	Coryphaenidae	LC	H	3	4	2	0	4	3	2	6	24	7
Coryphaenoides guentheri	Günther's grenadier	Macrouridae	LC	NA	0	1	0	0	0	0	0	2	3	2
Coryphaenoides mediterraneus	Mediterranean grenadier	Macrouridae	LC	NA	0	1	0	0	0	0	0	1	2	2
Coryphoblennius galerita	Montagu's blenny	Blenniidae	LC	NA	0	0	0	0	0	0	0	1	1	1
Crenidens crenidens	Karanteen seabream	Sparidae	LC	VH	0	0	0	0	0	0	0	0	0	0
Crystallogobius linearis	Crystal goby	Gobiidae	LC	NA	1	0	1	0	1	1	1	0	5	5
Ctenolabrus rupestris	Goldsinny-wrasse	Labridae	LC	VH	0	0	0	0	1	0	0	1	2	2
Cubiceps capensis	Cape fathead	Nomeidae	LC	NA	0	0	0	0	0	0	0	0	0	0
Cubiceps gracilis	Driftfish	Nomeidae	LC	NA	0	0	0	0	0	0	0	0	0	0
Cyclichthys spilostylus	Spotbase burrfish	Diodontidae	NA	NA	0	0	0	0	0	0	0	0	0	0
Cyclothone braueri	Garrick	Gonostomatidae	LC	NA	0	0	0	0	1	0	0	2	3	2
Cyclothone microdon	Veiled anglemouth	Gonostomatidae	LC	NA	0	0	0	0	0	0	0	0	0	0
Cyclothone pygmaea		Gonostomatidae	LC	NA	0	0	0	0	1	0	1	1	3	3
Cynoglossus sinusarabici	Red Sea tonguesole	Cynoglossidae	LC	NA	5	0	0	0	0	0	0	0	5	1
Cynoponticus ferox	Guinean pike conger	Muraenesocidae	LC	NA	0	0	0	0	0	0	0	0	0	0
Dactylopterus volitans	Flying gurnard	Dactylopteridae	LC	NA	1	0	0	0	0	0	0	0	1	1
Dagetichthys lusitanicus	Portuguese sole	Soleidae	DD	VH	0	0	0	0	0	0	0	1	1	1
Dalatias licha	Kitefin shark	Dalatiidae	VU	M	3	0	0	0	1	1	0	6	11	4
Dalophis imberbis	Armless snake eel	Ophichthidae	NA	NA	0	0	0	0	1	0	0	0	1	1
Dasyatis chrysonota	Blue stingray	Dasyatidae	NT	NA	1	0	0	0	1	0	0	0	2	2
Dasyatis marmorata	Marbled stingray	Dasyatidae	DD	NA	4	1	1	0	0	2	1	1	10	6
Dasyatis pastinaca	Common stingray	Dasyatidae	DD	H	11	5	3	0	3	6	2	5	35	7
Dasyatis tortonesei	Tortonese's stingray	Dasyatidae	NA	NA	1	0	0	0	0	1	1	0	3	3
Decapterus macarellus	Mackerel scad	Carangidae	LC	M	0	0	0	0	0	0	0	0	0	0
Decapterus punctatus	Round scad	Carangidae	LC	M	0	0	0	0	0	0	0	0	0	0
Decapterus russelli	Indian scad	Carangidae	LC	L	1	0	0	0	0	0	0	1	2	2
Deltentosteus collonianus	Toothed goby	Gobiidae	LC	NA	0	0	0	0	0	0	0	0	0	0
Deltentosteus quadrimaculatus	Four-spotted goby	Gobiidae	NA	NA	5	1	1	0	2	2	0	3	14	6
Dentex dentex	Common dentex	Sparidae	VU	VH	15	4	4	0	6	5	2	3	39	7
Dentex gibbosus	Pink dentex	Sparidae	LC	M	1	0	0	0	2	1	1	0	5	4
Dentex macrophthalmus	Large-eye dentex	Sparidae	LC	VH	2	1	2	1	6	1	0	0	13	6
Dentex maroccanus	Morocco dentex	Sparidae	LC	M	6	3	3	0	2	4	0	1	19	6
Diaphus holti	Small lantern fish	Myctophidae	LC	NA	0	0	0	0	1	0	0	0	1	1
Diaphus metopoclampus	Spothead lantern fish	Myctophidae	LC	NA	2	0	0	0	0	0	0	1	3	2
Diaphus rafinesquii	White-spotted lantern fish	Myctophidae	LC	NA	0	0	0	0	1	1	0	0	2	2
Dicentrarchus labrax	European seabass	Moronidae	LC	VH	19	6	2	1	8	3	3	1	43	8
Dicentrarchus punctatus	Spotted seabass	Moronidae	LC	M	1	1	0	0	2	0	0	0	4	3
Dicologlossa cuneata	Wedge sole	Soleidae	LC	VH	1	2	0	1	1	0	0	0	5	4
Dicologlossa hexophthalma	Ocellated wedge sole	Soleidae	LC	VH	0	0	0	0	0	0	0	0	0	0
Didogobius bentuvii	Ben-Tuvia's goby	Gobiidae	DD	NA	0	0	0	0	0	0	0	0	0	0
Didogobius schlieweni		Gobiidae	LC	NA	0	0	0	0	0	0	0	0	0	0
Didogobius splechtnai		Gobiidae	LC	NA	0	0	0	0	0	0	0	0	0	0
Diogenichthys atlanticus	Longfin lanternfish	Myctophidae	LC	NA	0	0	0	0	0	0	0	0	0	0
Diplecogaster bimaculata	Two-spotted clingfish	Gobiesocidae	LC	NA	0	0	0	0	0	0	0	0	0	0
Diplecogaster umutturali		Gobiesocidae	NA	NA	0	0	0	0	0	0	0	0	0	0
Diplodus annularis	Annular seabream	Sparidae	LC	L	57	13	8	2	17	7	4	7	115	8
Diplodus bellottii	Senegal seabream	Sparidae	LC	H	0	0	0	0	0	0	0	0	0	0
Diplodus cervinus	Zebra seabream	Sparidae	LC	L	3	1	1	0	1	1	0	0	7	5
Diplodus puntazzo	Sharpsnout seabream	Sparidae	LC	L	15	1	0	0	2	2	0	5	25	5
Diplodus sargus	White seabream	Sparidae	LC	VH	24	4	4	1	10	7	3	11	64	8
Diplodus vulgaris	Common two-banded seabream	Sparidae	LC	L	30	8	7	3	10	7	1	14	80	8
Dipturus batis	Blue skate	Rajidae	CR	M	0	0	0	0	0	0	0	0	0	0
Dipturus oxyrinchus	Longnosed skate	Rajidae	NT	M	8	4	2	1	3	5	2	7	32	8
Dussumieria elopsoides	Slender rainbow sardine	Dussumieriidae	LC	L	3	0	0	0	0	0	0	0	3	1
Dysomma brevirostre	Pignosed arrowtooth eel	Synaphobranchidae	LC	NA	0	0	0	0	0	0	0	0	0	0
Echelus myrus	Painted eel	Ophichthidae	LC	NA	3	0	0	0	1	0	0	0	4	2
Echeneis naucrates	Live sharksucker	Echeneidae	LC	H	1	0	0	0	0	0	0	0	1	1
Echiichthys vipera	Lesser weever	Trachinidae	NA	NA	1	0	0	0	0	0	0	0	1	1
Echinorhinus brucus	Bramble shark	Echinorhinidae	DD	NA	2	0	0	0	0	0	0	0	2	1
Echiodon dentatus		Carapidae	LC	NA	0	0	0	0	0	0	0	0	0	0
Echiodon drummondii		Carapidae	LC	NA	0	0	0	0	0	0	0	0	0	0
Elagatis bipinnulata	Rainbow runner	Carangidae	LC	M	0	0	0	0	0	0	0	0	0	0
Electrona risso	Electric lantern fish	Myctophidae	LC	NA	0	0	0	0	0	0	0	1	1	1
Enchelycore anatina	Fangtooth moray	Muraenidae	LC	M	0	0	0	0	0	0	0	0	0	0
Encrasicholina gloria	Red Sea anchovy	Engraulidae	DD	NA	0	0	0	0	0	0	0	0	0	0
Engraulis albidus		Engraulidae	DD	NA	0	0	0	0	0	0	0	0	0	0
Engraulis encrasicolus	European anchovy	Engraulidae	LC	M	39	23	13	4	23	10	7	23	142	8
Entelurus aequoreus	Snake pipefish	Syngnathidae	NA	NA	0	0	0	0	0	0	0	0	0	0
Ephippion guttifer	Prickly puffer	Tetraodontidae	LC	VH	0	0	0	0	0	0	0	0	0	0
Epigonus constanciae		Epigonidae	LC	NA	1	0	0	0	0	0	0	0	1	1
Epigonus denticulatus	Pencil cardinal	Epigonidae	LC	NA	1	0	0	0	1	0	0	0	2	2
Epigonus telescopus	Black cardinal fish	Epigonidae	LC	M	0	0	0	0	0	0	0	2	2	1
Epinephelus aeneus	White grouper	Serranidae	NT	VH	7	2	1	1	2	0	1	2	16	7
Epinephelus caninus	Dogtooth grouper	Serranidae	DD	VH	1	1	1	0	0	0	0	1	4	4
Epinephelus coioides	Orange-spotted grouper	Serranidae	LC	H	0	0	0	0	0	0	0	0	0	0
Epinephelus costae	Goldblotch grouper	Serranidae	DD	VH	6	2	0	0	0	0	0	2	10	3
Epinephelus malabaricus	Malabar grouper	Serranidae	LC	VH	0	0	0	0	0	0	0	0	0	0
Epinephelus marginatus	Dusky grouper	Serranidae	VU	VH	8	3	4	1	6	4	1	8	35	8
Equulites klunzingeri	Klunzinger's ponyfish	Leiognathidae	NA	NA	5	1	1	0	2	1	1	0	11	6
Equulites popei	Pope's ponyfish	Leiognathidae	NA	H	0	0	0	0	0	0	0	0	0	0
Eretmophorus kleinenbergi		Moridae	LC	NA	0	0	0	0	0	0	0	0	0	0
Etmopterus spinax	Velvet belly	Etmopteridae	LC	NA	6	0	0	0	4	5	1	10	26	5
Etrumeus golanii		Dussumieriidae	DD	NA	1	1	0	0	3	1	2	1	9	6
Eutelichthys leptochirus		Liparidae	DD	NA	0	0	0	0	0	0	1	0	1	1
Euthynnus alletteratus	Little tunny	Scombridae	LC	M	7	4	2	2	3	2	0	7	27	7
Eutrigla gurnardus	Grey gurnard	Triglidae	NA	H	6	1	0	0	2	2	0	4	15	5
Evermannella balbo	Balbo sabretooth	Evermannellidae	LC	NA	0	0	0	0	0	0	0	0	0	0
Evynnis ehrenbergii		Sparidae	NA	NA	0	0	0	0	0	0	0	0	0	0
Exocoetus obtusirostris	Oceanic two-wing flyingfish	Exocoetidae	LC	NA	0	0	0	0	0	0	0	0	0	0
Exocoetus volitans	Tropical two-wing flyingfish	Exocoetidae	LC	M	0	0	0	0	0	0	0	0	0	0
Facciolella oxyrhyncha	Facciola's sorcerer	Nettastomatidae	NA	NA	0	0	0	0	0	0	0	0	0	0
Favonigobius melanobranchus	Blackthroat goby	Gobiidae	NT	NA	0	0	0	0	0	0	0	0	0	0
Fistularia commersonii	Bluespotted cornetfish	Fistulariidae	LC	NA	4	2	2	0	0	1	0	7	16	5
Fistularia petimba	Red cornetfish	Fistulariidae	LC	NA	0	0	0	0	0	0	0	0	0	0
Gadella maraldi	Gadella	Moridae	LC	M	0	0	0	0	1	0	0	0	1	1
Gadiculus argenteus	Silvery pout	Gadidae	NA	VH	5	1	0	1	1	0	0	2	10	5
Gadus morhua	Atlantic cod	Gadidae	VU	M	0	0	0	0	0	0	0	0	0	0
Gaidropsarus biscayensis	Mediterranean bigeye rockling	Lotidae	NA	M	0	0	0	0	1	0	0	5	6	2
Gaidropsarus granti	Azores rockling	Lotidae	DD	M	1	0	0	0	1	0	0	1	3	3
Gaidropsarus mediterraneus	Shore rockling	Lotidae	NA	M	4	1	0	0	1	0	0	4	10	4
Gaidropsarus vulgaris	Three-bearded rockling	Lotidae	LC	M	0	0	0	0	1	0	0	2	3	2
Galeocerdo cuvier	Tiger shark	Carcharhinidae	NT	M	1	0	0	0	0	0	0	1	2	2
Galeoides decadactylus	Lesser African threadfin	Polynemidae	ΝΤ	Η	0	0	0	0	0	0	0	0	0	0
Galeorhinus galeus	Tope shark	Triakidae	CR	M	0	1	0	0	0	1	1	1	4	4
Galeus atlanticus	Atlantic sawtail cat shark	Pentanchidae	NT	NA	0	0	0	0	0	0	0	0	0	0
Galeus melastomus	Blackmouth catshark	Pentanchidae	LC	H	10	1	0	0	8	15	2	18	54	6
Gammogobius steinitzi	Steinitz's goby	Gobiidae	LC	NA	0	0	0	0	0	0	0	0	0	0
Gasterosteus aculeatus	Three-spined stickleback	Gasterosteidae	LC	NA	1	0	0	0	1	0	0	0	2	2
Gephyroberyx darwinii	Darwin's slimehead	Trachichthyidae	LC	L	1	0	0	0	0	0	0	0	1	1
Glaucostegus cemiculus	Blackchin guitarfish	Glaucostegidae	CR	L	4	2	2	0	1	0	0	1	10	5
Glaucostegus halavi	Halavi ray	Glaucostegidae	CR	NA	1	0	0	0	0	0	0	0	1	1
Glossanodon leioglossus	Smalltoothed argentine	Argentinidae	LC	NA	2	0	0	0	0	0	0	0	2	1
Gnathophis mystax	Thinlip conger	Congridae	LC	M	4	0	0	0	2	1	0	4	11	4
Gobius ater	Bellotti's goby	Gobiidae	LC	NA	1	0	0	0	0	0	0	0	1	1
Gobius auratus	Golden goby	Gobiidae	LC	NA	1	0	0	0	0	0	0	1	2	2
Gobius bucchichi	Bucchich's goby	Gobiidae	LC	NA	2	0	0	0	0	0	0	1	3	2
Gobius cobitis	Giant goby	Gobiidae	NA	VH	4	0	3	0	2	0	0	0	9	3
Gobius couchi	Couch's goby	Gobiidae	LC	NA	0	0	0	0	0	0	0	0	0	0
Gobius cruentatus	Red-mouthed goby	Gobiidae	LC	NA	4	0	0	0	1	0	0	1	6	3
Gobius fallax	Sarato's goby	Gobiidae	LC	NA	1	0	0	0	0	0	0	1	2	2
Gobius gasteveni	Steven's goby	Gobiidae	LC	NA	0	0	0	0	0	0	0	0	0	0
Gobius geniporus	Slender goby	Gobiidae	LC	NA	4	0	0	0	2	0	0	1	7	3
Gobius incognitus		Gobiidae	NA	NA	1	0	0	0	0	0	0	1	2	2
Gobius kolombatovici		Gobiidae	NA	NA	0	0	0	0	0	0	0	0	0	0
Gobius niger	Black goby	Gobiidae	LC	NA	14	4	6	0	3	0	1	4	32	6
Gobius paganellus	Rock goby	Gobiidae	LC	VH	7	0	4	0	2	1	0	1	15	5
Gobius roulei	Roule's goby	Gobiidae	LC	NA	0	1	1	0	0	0	0	0	2	2
Gobius strictus	Schmidt's goby	Gobiidae	DD	NA	0	0	0	0	0	0	0	0	0	0
Gobius vittatus	Striped goby	Gobiidae	LC	NA	0	1	0	1	1	1	1	1	6	6
Gobius xanthocephalus		Gobiidae	LC	NA	0	0	0	0	0	0	0	0	0	0
Gonichthys cocco	Cocco’s lanternfish	Myctophidae	LC	NA	0	0	0	0	0	0	0	0	0	0
Gonostoma denudatum		Gonostomatidae	LC	NA	0	0	0	0	0	0	0	0	0	0
Gouania willdenowi	Blunt-snouted clingfish	Gobiesocidae	LC	NA	0	0	0	0	0	0	0	0	0	0
Grammonus ater		Bythitidae	LC	NA	0	0	0	0	0	0	0	0	0	0
Guttigadus latifrons		Moridae	NA	NA	0	0	0	0	0	0	0	0	0	0
Gymnammodytes cicerelus	Mediterranean sand eel	Ammodytidae	LC	NA	2	0	0	0	1	0	0	0	3	2
Gymnammodytes semisquamatus	Smooth sandeel	Ammodytidae	LC	NA	0	0	0	0	0	0	0	0	0	0
Gymnesigobius medits		Gobiidae	NA	NA	0	0	0	0	0	0	0	0	0	0
Gymnothorax reticularis		Muraenidae	NA	NA	0	0	0	0	0	0	0	0	0	0
Gymnothorax unicolor	Brown moray	Muraenidae	LC	NA	0	0	0	0	0	0	0	0	0	0
Gymnura altavela	Spiny butterfly ray	Gymnuridae	VU	H	3	1	1	1	0	1	1	2	10	7
Halobatrachus didactylus	Lusitanian toadfish	Batrachoididae	LC	NA	0	0	0	0	0	0	0	0	0	0
Halosaurus ovenii		Halosauridae	LC	NA	0	0	0	0	0	0	0	0	0	0
Helicolenus dactylopterus	Blackbelly rosefish	Sebastidae	LC	L	10	6	3	0	7	2	3	6	37	7
Hemiramphus far	Black-barred halfbeak	Hemiramphidae	NA	M	0	0	0	0	0	0	0	0	0	0
Heptranchias perlo	Sharpnose sevengill shark	Hexanchidae	NT	NA	4	0	0	0	1	1	1	1	8	5
Herklotsichthys punctatus	Spotback herring	Clupeidae	LC	L	1	0	1	0	0	0	0	0	2	2
Hexanchus griseus	Bluntnose sixgill shark	Hexanchidae	NT	NA	4	0	0	0	1	1	1	4	11	5
Hexanchus nakamurai	Bigeyed sixgill shark	Hexanchidae	DD	NA	1	0	0	0	0	0	0	0	1	1
Himantura uarnak	Honeycomb stingray	Dasyatidae	VU	L	1	0	0	0	0	0	0	0	1	1
Hippocampus fuscus	Sea pony	Syngnathidae	NA	NA	0	0	0	0	0	0	0	0	0	0
Hippocampus guttulatus	Long-snouted seahorse	Syngnathidae	DD	NA	4	0	0	0	2	0	1	1	8	4
Hippocampus hippocampus	Short snouted seahorse	Syngnathidae	DD	NA	4	0	0	0	1	0	0	2	7	3
Hirundichthys rondeletii	Black wing flyingfish	Exocoetidae	LC	M	0	0	0	0	1	0	1	0	2	2
Hirundichthys speculiger	Mirrorwing flyingfish	Exocoetidae	LC	M	0	0	0	0	0	0	0	0	0	0
Holacanthus ciliaris	Queen angelfish	Pomacanthidae	LC	H	0	0	0	0	0	0	0	0	0	0
Hoplostethus mediterraneus	Mediterranean slimehead	Trachichthyidae	LC	NA	4	2	1	1	1	1	0	1	11	7
Huso huso	Beluga	Acipenseridae	CR	NA	0	0	0	0	0	0	0	0	0	0
Hygophum benoiti	Benoit's lanternfish	Myctophidae	LC	NA	0	0	0	0	0	1	0	2	3	2
Hygophum hygomii	Bermuda lantern fish	Myctophidae	LC	NA	0	0	0	0	0	0	0	1	1	1
Hymenocephalus italicus	Glasshead grenadier	Macrouridae	LC	NA	6	2	1	0	2	2	0	3	16	6
Hyperoglyphe perciformis	Barrelfish	Centrolophidae	LC	VH	0	0	0	0	0	0	0	0	0	0
Hypleurochilus bananensis		Blenniidae	LC	NA	0	0	0	0	1	0	0	0	1	1
Hyporhamphus affinis	Tropical halfbeak	Hemiramphidae	NA	NA	0	0	0	0	0	0	0	0	0	0
Hyporhamphus picarti	African halfbeak	Hemiramphidae	LC	NA	1	0	0	0	0	0	0	0	1	1
Hyporthodus haifensis	Haifa grouper	Serranidae	LC	VH	1	0	0	0	0	0	0	0	1	1
Ichthyococcus ovatus	Lightfish	Phosichthyidae	LC	NA	0	0	0	0	0	0	0	0	0	0
Iniistius pavo	Peacock wrasse	Labridae	LC	VH	0	0	0	0	0	0	0	0	0	0
Istiophorus albicans	Atlantic sailfish	Istiophoridae	NA	H	0	0	0	0	1	0	0	0	1	1
Isurus oxyrinchus	Shortfin mako	Lamnidae	NT	M	1	0	0	0	0	0	0	0	1	1
Jaydia queketti	Spotfin cardinal	Apogonidae	NA	NA	4	0	0	0	0	0	0	0	4	1
Jaydia smithi	Smith's cardinalfish	Apogonidae	NA	NA	2	0	0	0	0	0	0	1	3	2
Kajikia albida	Atlantic white marlin	Istiophoridae	VU	H	0	0	0	0	0	0	0	0	0	0
Katsuwonus pelamis	Skipjack tuna	Scombridae	LC	H	0	0	0	0	1	0	0	1	2	2
Knipowitschia caucasica	Caucasian dwarf goby	Gobiidae	LC	NA	2	0	0	0	0	0	0	0	2	1
Kyphosus sectatrix	Bermuda sea chub	Kyphosidae	LC	H	0	0	0	0	0	0	0	0	0	0
Labrus merula	Brown wrasse	Labridae	LC	VH	6	2	3	1	2	0	0	3	17	6
Labrus mixtus	Cuckoo wrasse	Labridae	LC	VH	2	2	2	0	3	2	0	1	12	6
Labrus viridis		Labridae	VU	NA	2	0	1	0	1	0	0	4	8	4
Lagocephalus lagocephalus	Oceanic puffer	Tetraodontidae	LC	VH	1	0	0	0	0	0	0	0	1	1
Lagocephalus sceleratus	Silver-cheeked toadfish	Tetraodontidae	LC	NA	5	3	2	0	3	3	2	5	23	7
Lagocephalus spadiceus	Half-smooth golden pufferfish	Tetraodontidae	LC	NA	4	1	1	0	0	0	0	0	6	3
Lagocephalus suezensis		Tetraodontidae	LC	NA	8	1	0	1	0	0	0	0	10	3
Lamna nasus	Porbeagle	Lamnidae	VU	M	3	0	0	0	0	0	0	0	3	1
Lampanyctus crocodilus	Jewel lanternfish	Myctophidae	NA	H	3	0	0	0	2	0	0	2	7	3
Lampanyctus pusillus	Pygmy lanternfish	Myctophidae	LC	NA	1	0	0	0	0	0	0	2	3	2
Lampetra fluviatilis	River lamprey	Petromyzontidae	LC	NA	0	0	0	0	0	0	0	0	0	0
Lampris guttatus	Opah	Lampridae	LC	VH	0	0	0	0	0	0	0	0	0	0
Lappanella fasciata		Labridae	LC	NA	0	0	0	0	1	0	0	0	1	1
Lebetus guilleti	Guillet's goby	Gobiidae	LC	NA	0	0	0	0	0	0	0	0	0	0
Lebetus patzneri		Gobiidae	NA	NA	0	0	0	0	0	0	0	0	0	0
Lepadogaster candolii	Connemarra clingfish	Gobiesocidae	NA	NA	0	0	0	0	0	0	0	0	0	0
Lepadogaster lepadogaster	Shore clingfish	Gobiesocidae	LC	NA	1	0	0	0	0	0	0	0	1	1
Lepadogaster purpurea	Cornish sucker	Gobiesocidae	LC	NA	0	0	0	0	0	0	0	0	0	0
Lepidion guentheri		Moridae	LC	NA	0	0	0	0	0	0	0	0	0	0
Lepidion lepidion	Mediterranean codling	Moridae	LC	M	2	1	0	0	2	2	0	1	8	5
Lepidopus caudatus	Silver scabbardfish	Trichiuridae	DD	M	4	1	1	0	3	2	0	3	14	6
Lepidorhombus boscii	Four-spot megrim	Scophthalmidae	NA	VH	11	7	1	0	5	2	1	5	32	7
Lepidorhombus whiffiagonis	Megrim	Scophthalmidae	NA	VH	4	1	1	0	2	0	0	1	9	5
Lepidotrigla cavillone	Large-scaled gurnard	Triglidae	NA	L	12	4	4	1	5	3	1	6	36	8
Lepidotrigla dieuzeidei	Spiny gurnard	Triglidae	LC	VH	3	2	2	0	1	1	1	0	10	6
Lestidiops jayakari	Pacific barracudina	Paralepididae	LC	NA	0	0	0	0	0	0	0	0	0	0
Lestidiops pseudosphyraenoides		Paralepididae	NA	NA	0	0	0	0	0	0	0	0	0	0
Lestidiops sphyrenoides		Paralepididae	LC	NA	0	0	0	0	0	0	0	0	0	0
Lestidium atlanticum	Atlantic barracudina	Paralepididae	LC	NA	0	0	0	0	0	0	0	0	0	0
Lesueurigobius friesii	Fries's goby	Gobiidae	LC	NA	4	0	1	0	0	0	0	0	5	2
Lesueurigobius sanzi	Sanzo's goby	Gobiidae	LC	NA	0	0	0	0	0	0	0	0	0	0
Lesueurigobius suerii	Lesueur's goby	Gobiidae	NA	NA	4	0	0	0	1	0	0	2	7	3
Leucoraja circularis	Sandy ray	Rajidae	EN	M	4	0	1	0	1	0	0	1	7	4
Leucoraja fullonica	Shagreen ray	Rajidae	VU	L	1	0	0	0	0	0	0	0	1	1
Leucoraja melitensis	Maltese ray	Rajidae	CR	NA	3	0	0	0	1	0	1	0	5	3
Leucoraja naevus	Cuckoo ray	Rajidae	LC	M	2	0	0	0	0	0	0	2	4	2
Lichia amia	Leerfish	Carangidae	LC	M	3	0	0	0	0	0	0	1	4	2
Lipophrys pholis	Shanny	Blenniidae	LC	NA	0	0	0	0	0	0	0	0	0	0
Lipophrys trigloides		Blenniidae	LC	NA	1	0	0	0	0	0	0	1	2	2
Lithognathus mormyrus	Sand steenbras	Sparidae	LC	M	27	8	6	2	8	7	0	7	65	7
Liza carinata	Keeled mullet	Mugilidae	NA	M	1	0	0	0	0	0	0	0	1	1
Lobianchia dofleini	Dofleini's lantern fish	Myctophidae	LC	NA	0	0	0	0	0	0	0	1	1	1
Lobianchia gemellarii	Cocco's lantern fish	Myctophidae	LC	NA	0	0	0	0	0	0	0	0	0	0
Lobotes surinamensis	Tripletail	Lobotidae	LC	VH	0	0	0	0	0	0	0	0	0	0
Lophius budegassa	Blackbellied angler	Lophiidae	LC	M	9	4	1	0	2	2	2	9	29	7
Lophius piscatorius	Angler	Lophiidae	LC	H	9	1	1	1	2	2	1	4	21	8
Lophotus lacepede	Crested oarfish	Lophotidae	LC	NA	1	0	1	0	0	0	0	2	4	3
Lutjanus argentimaculatus	Mangrove red snapper	Lutjanidae	LC	VH	0	0	0	0	0	0	0	0	0	0
Lutjanus jocu	Dog snapper	Lutjanidae	DD	H	0	0	0	0	0	0	0	0	0	0
Luvarus imperialis	Luvar	Luvaridae	LC	NA	0	0	0	0	2	0	0	0	2	1
Macroramphosus scolopax	Longspine snipefish	Centriscidae	LC	NA	6	0	0	0	0	0	0	1	7	2
Makaira nigricans	Blue marlin	Istiophoridae	VU	H	0	0	0	0	0	0	0	0	0	0
Maurolicus muelleri	Silvery lightfish	Sternoptychidae	LC	NA	0	0	0	0	1	0	0	0	1	1
Melanostigma atlanticum	Atlantic soft pout	Zoarcidae	LC	NA	0	0	0	0	1	0	1	1	3	3
Merlangius merlangus	Whiting	Gadidae	LC	M	4	0	1	0	4	1	0	2	12	5
Merluccius merluccius	European hake	Merlucciidae	LC	H	59	58	15	9	24	23	10	29	227	8
Microchirus azevia		Soleidae	DD	NA	0	0	0	0	1	0	0	0	1	1
Microchirus boscanion	Lusitanian sole	Soleidae	DD	VH	0	0	0	0	0	0	0	0	0	0
Microchirus ocellatus	Foureyed sole	Soleidae	DD	VH	2	0	0	0	1	0	0	0	3	2
Microchirus variegatus	Thickback sole	Soleidae	LC	VH	2	0	0	0	3	0	0	1	6	3
Microichthys coccoi		Epigonidae	LC	NA	0	0	0	0	0	0	0	0	0	0
Microichthys sanzoi		Epigonidae	DD	NA	0	0	0	0	0	0	0	0	0	0
Microlipophrys adriaticus		Blenniidae	LC	NA	0	0	0	0	1	0	0	1	2	2
Microlipophrys canevae		Blenniidae	LC	NA	1	0	0	0	0	0	0	1	2	2
Microlipophrys dalmatinus		Blenniidae	LC	NA	1	0	0	0	1	0	0	1	3	3
Microlipophrys nigriceps	Black-headed blenny	Blenniidae	LC	NA	0	0	0	0	0	0	0	1	1	1
Micromesistius poutassou	Blue whiting	Gadidae	NA	L	12	11	3	1	5	3	1	8	44	8
Microstoma microstoma	Slender argentine	Microstomatidae	LC	NA	0	0	0	0	0	0	0	0	0	0
Millerigobius macrocephalus		Gobiidae	LC	NA	0	0	0	0	0	0	0	0	0	0
Minyichthys sentus		Syngnathidae	LC	NA	0	0	0	0	0	0	0	0	0	0
Mobula mobular	Devil fish	Mobulidae	EN	NA	4	0	0	0	0	0	0	0	4	1
Mola mola	Ocean sunfish	Molidae	VU	NA	0	0	0	0	0	0	0	0	0	0
Molva dypterygia	Blue ling	Lotidae	NA	L	0	0	0	0	1	0	0	0	1	1
Molva macrophthalma	Spanish ling	Lotidae	NA	L	2	0	0	0	0	0	0	3	5	2
Molva molva	Ling	Lotidae	NA	L	0	0	0	0	1	0	1	0	2	2
Monochirus hispidus	Whiskered sole	Soleidae	LC	VH	1	2	0	0	1	2	0	1	7	5
Mora moro	Common mora	Moridae	LC	M	4	0	0	0	3	2	0	3	12	4
Mugil cephalus	Flathead grey mullet	Mugilidae	LC	VH	14	7	1	1	5	2	1	1	32	8
Mullus barbatus barbatus	Red mullet	Mullidae	LC	M	49	47	13	4	12	12	7	19	163	8
Mullus surmuletus	Surmullet	Mullidae	LC	VH	48	17	7	3	18	8	0	14	115	7
Muraena helena	Mediterranean moray	Muraenidae	LC	L	5	2	2	0	3	1	0	2	15	6
Muraenesox cinereus	Daggertooth pike conger	Muraenesocidae	NA	VH	0	0	0	0	0	0	0	0	0	0
Mustelus asterias	Starry smooth-hound	Triakidae	LC	M	1	0	0	0	0	1	1	0	3	3
Mustelus mustelus	Smooth-hound	Triakidae	VU	M	5	1	1	0	1	3	1	6	18	7
Mustelus punctulatus	Blackspotted smooth-hound	Triakidae	DD	M	2	0	0	0	2	2	1	5	12	5
Mycteroperca fusca	Island grouper	Serranidae	VU	H	0	0	0	0	0	0	0	0	0	0
Mycteroperca rubra	Mottled grouper	Serranidae	LC	H	4	2	0	0	1	0	0	0	7	3
Myctophum punctatum	Spotted lanternfish	Myctophidae	LC	NA	1	2	1	0	0	0	0	1	5	4
Myliobatis aquila	Common eagle ray	Myliobatidae	DD	H	5	0	0	0	2	0	1	3	11	4
Mystriophis crosnieri		Ophichthidae	LC	NA	0	0	0	0	0	0	0	0	0	0
Myxine glutinosa	Atlantic hagfish	Myxinidae	LC	NA	0	0	0	0	0	0	0	0	0	0
Nansenia iberica		Microstomatidae	DD	NA	0	0	0	0	0	0	0	0	0	0
Nansenia oblita		Microstomatidae	NA	NA	0	0	0	0	0	0	0	0	0	0
Naucrates ductor	Pilotfish	Carangidae	LC	M	1	2	0	0	1	0	0	2	6	4
Nemichthys scolopaceus	Slender snipe eel	Nemichthyidae	LC	NA	0	0	0	0	0	0	0	0	0	0
Nemipterus japonicus	Japanese threadfin bream	Nemipteridae	LC	H	2	1	2	0	1	0	0	0	6	4
Nemipterus randalli	Randall's threadfin bream	Nemipteridae	LC	H	7	5	4	0	2	2	0	4	24	6
Nerophis lumbriciformis	Worm pipefish	Syngnathidae	LC	NA	0	0	0	0	0	0	0	0	0	0
Nerophis maculatus		Syngnathidae	DD	NA	0	0	0	0	0	0	0	1	1	1
Nerophis ophidion	Straightnose pipefish	Syngnathidae	LC	NA	7	0	0	0	1	0	0	1	9	3
Nettastoma melanura	Blackfin sorcerer	Nettastomatidae	LC	NA	3	0	0	0	1	2	1	3	10	5
Netuma thalassina	Giant catfish	Ariidae	NA	M	0	0	0	0	0	0	0	0	0	0
Nezumia aequalis	Common Atlantic grenadier	Macrouridae	LC	M	3	2	0	0	3	2	1	3	14	6
Nezumia sclerorhynchus	Roughtip grenadier	Macrouridae	LC	M	0	4	1	0	1	1	0	0	7	4
Notacanthus bonaparte	Shortfin spiny eel	Notacanthidae	NA	NA	2	0	0	0	1	0	0	1	4	3
Notoscopelus bolini		Myctophidae	LC	NA	0	0	0	0	0	0	0	0	0	0
Notoscopelus elongatus		Myctophidae	LC	NA	0	0	0	0	0	0	0	1	1	1
Notoscopelus kroyeri	Lancet fish	Myctophidae	LC	NA	0	0	0	0	0	0	0	0	0	0
Oblada melanura	Saddled seabream	Sparidae	LC	VH	10	4	3	3	5	2	1	6	34	8
Odondebuenia balearica	Coralline goby	Gobiidae	LC	NA	0	0	0	0	0	0	0	0	0	0
Odontaspis ferox	Smalltooth sand tiger	Odontaspididae	VU	NA	1	0	0	0	0	0	0	0	1	1
Oedalechilus labeo	Boxlip mullet	Mugilidae	NA	NA	4	1	1	0	1	1	0	0	8	5
Omobranchus punctatus	Muzzled blenny	Blenniidae	LC	NA	0	0	0	0	0	0	0	0	0	0
Opeatogenys gracilis		Gobiesocidae	LC	NA	0	0	0	0	0	0	0	0	0	0
Ophichthus ophis	Spotted snake eel	Ophichthidae	LC	NA	0	0	0	0	0	0	0	0	0	0
Ophichthus rufus	Rufus snake-eel	Ophichthidae	LC	NA	0	0	0	0	2	0	1	1	4	3
Ophidion barbatum	Snake blenny	Ophidiidae	LC	NA	3	0	0	0	0	0	0	2	5	2
Ophidion rochei		Ophidiidae	DD	NA	0	0	0	0	0	0	0	0	0	0
Ophisurus serpens	Serpent eel	Ophichthidae	LC	NA	1	0	0	0	1	0	0	0	2	2
Oplegnathus fasciatus	Barred knifejaw	Oplegnathidae	NA	NA	0	0	0	0	0	0	0	0	0	0
Orcynopsis unicolor	Plain bonito	Scombridae	LC	M	0	0	0	0	1	0	0	0	1	1
Ostorhinchus fasciatus	Broadbanded cardinalfish	Apogonidae	NA	NA	2	0	0	0	0	0	0	0	2	1
Ostracion cubicus	Yellow boxfish	Ostraciidae	NA	H	0	0	0	0	0	0	0	0	0	0
Oxynotus centrina	Angular roughshark	Oxynotidae	VU	H	5	0	0	0	2	1	1	2	11	5
Oxyurichthys papuensis	Frogface goby	Gobiidae	LC	NA	2	0	0	0	0	0	0	0	2	1
Oxyurichthys petersii		Gobiidae	LC	NA	1	0	0	0	0	0	0	0	1	1
Pagellus acarne	Axillary seabream	Sparidae	LC	M	28	7	7	2	9	8	4	2	67	8
Pagellus bellottii	Red pandora	Sparidae	LC	H	0	0	0	0	1	0	1	0	2	2
Pagellus bogaraveo	Blackspot seabream	Sparidae	NT	M	11	5	4	0	3	1	1	7	32	7
Pagellus erythrinus	Common pandora	Sparidae	LC	M	49	17	15	1	13	12	3	14	124	8
Pagrus auriga	Redbanded seabream	Sparidae	LC	L	0	0	0	0	1	0	0	1	2	2
Pagrus caeruleostictus	Bluespotted seabream	Sparidae	LC	H	3	1	0	0	3	2	2	2	13	6
Pagrus major	Red seabream	Sparidae	LC	H	0	0	0	0	0	0	0	0	0	0
Pagrus pagrus	Red porgy	Sparidae	LC	VH	11	2	2	0	2	1	0	5	23	6
Pampus argenteus	Silver pomfret	Stromateidae	NA	H	0	0	0	0	0	0	0	0	0	0
Panturichthys fowleri		Heterenchelyidae	DD	NA	0	0	0	0	0	0	0	0	0	0
Papilloculiceps longiceps	Tentacled flathead	Platycephalidae	LC	H	0	0	0	0	0	0	0	0	0	0
Parablennius gattorugine	Tompot blenny	Blenniidae	LC	NA	4	0	0	0	2	0	0	4	10	3
Parablennius incognitus		Blenniidae	LC	NA	1	0	0	0	0	0	0	2	3	2
Parablennius pilicornis	Ringneck blenny	Blenniidae	LC	NA	0	0	0	0	0	0	0	0	0	0
Parablennius rouxi		Blenniidae	LC	NA	0	0	0	0	0	0	0	2	2	1
Parablennius sanguinolentus	Rusty blenny	Blenniidae	LC	NA	5	0	0	0	1	0	0	1	7	3
Parablennius tentacularis	Tentacled blenny	Blenniidae	LC	NA	2	0	0	0	1	0	0	2	5	3
Parablennius thysanius	Tasseled blenny	Blenniidae	LC	NA	0	0	0	0	0	0	0	0	0	0
Parablennius zvonimiri		Blenniidae	LC	NA	0	0	0	0	1	0	0	1	2	2
Paralepis coregonoides	Sharpchin barracudina	Paralepididae	LC	NA	0	0	0	0	0	0	0	0	0	0
Paralepis speciosa		Paralepididae	LC	NA	0	0	0	0	0	0	0	0	0	0
Paraliparis murieli		Liparidae	DD	NA	0	0	0	0	0	0	0	0	0	0
Parapristipoma octolineatum	African striped grunt	Haemulidae	LC	NA	0	0	0	0	0	0	0	0	0	0
Parexocoetus mento	African sailfin flyingfish	Exocoetidae	NA	M	0	0	0	0	0	0	0	0	0	0
Parophidion vassali		Ophidiidae	DD	NA	0	0	0	0	0	0	0	1	1	1
Pegusa impar	Adriatic sole	Soleidae	NA	VH	1	2	0	0	1	0	0	1	5	4
Pegusa lascaris	Sand sole	Soleidae	LC	VH	3	1	0	0	3	1	0	2	10	5
Pegusa nasuta	Blackhand sole	Soleidae	NA	NA	1	0	0	0	0	0	0	0	1	1
Pelates quadrilineatus	Fourlined terapon	Terapontidae	NA	NA	1	0	0	0	1	0	0	0	2	2
Pempheris mangula	Indian sweeper	Pempheridae	NA	NA	0	0	0	0	0	0	0	0	0	0
Pempheris rhomboidea		Pempheridae	NA	NA	0	0	0	0	0	0	0	0	0	0
Peristedion cataphractum	African armoured searobin	Peristediidae	LC	NA	2	3	1	0	2	0	0	0	8	4
Petromyzon marinus	Sea lamprey	Petromyzontidae	LC	H	0	0	0	0	0	0	0	0	0	0
Petroscirtes ancylodon	Arabian fangblenny	Blenniidae	LC	NA	0	0	0	0	0	0	0	0	0	0
Phycis blennoides	Greater forkbeard	Phycidae	NA	M	12	7	3	1	2	2	0	9	36	7
Phycis phycis	Forkbeard	Phycidae	LC	VH	7	1	1	0	2	1	0	1	13	6
Physiculus dalwigki	Black codling	Moridae	LC	M	0	0	0	0	1	0	0	0	1	1
Planiliza haematocheila	So-iuy mullet	Mugilidae	NA	M	0	0	0	0	0	0	0	0	0	0
Platax teira	Longfin batfish	Ephippidae	LC	L	0	0	0	0	0	0	0	0	0	0
Platichthys flesus	European flounder	Pleuronectidae	LC	VH	6	2	0	0	2	0	0	0	10	3
Platycephalus indicus	Bartail flathead	Platycephalidae	DD	VH	0	0	0	0	0	0	0	0	0	0
Plectorhinchus mediterraneus	Rubberlip grunt	Haemulidae	DD	L	0	0	0	0	0	0	0	0	0	0
Plotosus lineatus	Striped eel catfish	Plotosidae	NA	L	1	0	0	0	0	0	0	0	1	1
Polyacanthonotus rissoanus	Smallmouth spiny eel	Notacanthidae	NA	NA	0	0	0	0	1	0	0	1	2	2
Polyprion americanus	Wreckfish	Polyprionidae	CR	L	2	2	2	0	2	1	0	1	10	6
Pomacanthus imperator	Emperor angelfish	Pomacanthidae	LC	H	0	0	0	0	0	0	0	0	0	0
Pomacanthus maculosus	Yellowbar angelfish	Pomacanthidae	LC	H	0	0	0	0	0	0	0	0	0	0
Pomadasys incisus	Bastard grunt	Haemulidae	LC	M	4	3	2	0	3	3	0	0	15	5
Pomadasys stridens	Striped piggy	Haemulidae	LC	M	3	0	0	0	1	0	0	0	4	2
Pomatomus saltatrix	Bluefish	Pomatomidae	VU	VH	1	0	1	0	5	2	1	4	14	6
Pomatoschistus bathi		Gobiidae	LC	NA	1	0	0	0	0	0	0	1	2	2
Pomatoschistus knerii	Kner's goby	Gobiidae	LC	NA	0	0	0	0	0	0	0	0	0	0
Pomatoschistus marmoratus	Marbled goby	Gobiidae	LC	NA	9	0	0	0	4	2	3	0	18	4
Pomatoschistus microps	Common goby	Gobiidae	LC	NA	0	0	0	0	2	2	3	0	7	3
Pomatoschistus minutus	Sand goby	Gobiidae	LC	NA	3	0	0	0	1	0	0	0	4	2
Pomatoschistus pictus	Painted goby	Gobiidae	LC	NA	1	0	0	0	0	0	0	0	1	1
Pomatoschistus quagga	Quagga goby	Gobiidae	LC	NA	0	0	0	0	0	0	0	1	1	1
Pomatoschistus tortonesei	Tortonese's goby	Gobiidae	EN	NA	0	0	0	0	0	0	0	0	0	0
Pontinus kuhlii	Offshore rockfish	Scorpaenidae	DD	L	0	0	0	0	0	0	0	0	0	0
Priacanthus sagittarius	Arrow bulleye	Priacanthidae	LC	H	0	0	0	0	0	0	0	0	0	0
Prionace glauca	Blue shark	Carcharhinidae	NT	M	1	2	2	0	1	0	0	0	6	4
Pristis pectinata	Smalltooth sawfish	Pristidae	CR	M	0	0	0	0	0	0	0	0	0	0
Pristis pristis	Common sawfish	Pristidae	CR	M	0	0	0	0	0	0	0	0	0	0
Psenes pellucidus	Bluefin driftfish	Nomeidae	LC	NA	0	0	0	0	0	0	0	0	0	0
Pseudaphya ferreri	Ferrer's goby	Gobiidae	LC	NA	1	0	0	0	0	0	0	0	1	1
Pseudocaranx dentex	White trevally	Carangidae	LC	VH	0	0	0	0	0	0	0	0	0	0
Pseudupeneus prayensis	West African goatfish	Mullidae	VU	H	0	0	0	0	0	0	0	0	0	0
Pteragogus trispilus		Labridae	NA	NA	0	0	0	0	0	0	0	0	0	0
Pterois miles	Devil firefish	Scorpaenidae	LC	NA	2	1	1	0	2	2	1	3	12	7
Pteroplatytrygon violacea	Pelagic stingray	Dasyatidae	LC	NA	0	0	0	0	0	0	1	3	4	2
Rachycentron canadum	Cobia	Rachycentridae	LC	H	0	0	0	0	0	0	0	0	0	0
Raja africana	African ray	Rajidae	NA	NA	0	0	0	0	0	0	0	0	0	0
Raja asterias	Mediterranean starry ray	Rajidae	NT	M	5	0	0	0	0	2	1	7	15	4
Raja brachyura	Blonde ray	Rajidae	NT	M	2	1	1	0	1	1	1	3	10	7
Raja clavata	Thornback ray	Rajidae	NT	M	18	8	6	0	2	6	3	12	55	7
Raja miraletus	Brown ray	Rajidae	LC	M	8	3	1	1	3	3	1	6	26	8
Raja montagui	Spotted ray	Rajidae	LC	M	2	0	0	0	0	0	0	1	3	2
Raja polystigma	Speckled ray	Rajidae	LC	NA	3	1	1	0	1	1	2	4	13	7
Raja radula	Rough ray	Rajidae	EN	M	7	1	1	0	1	1	1	3	15	7
Raja rondeleti	Rondelet's ray	Rajidae	NA	NA	0	0	0	0	0	0	0	0	0	0
Raja undulata	Undulate ray	Rajidae	EN	M	1	0	0	0	0	0	0	0	1	1
Ranzania laevis	Slender sunfish	Molidae	LC	NA	0	0	0	0	0	0	0	0	0	0
Rastrelliger kanagurta	Indian mackerel	Scombridae	DD	VH	0	0	0	0	0	0	0	0	0	0
Regalecus glesne	King of herrings	Regalecidae	LC	H	0	0	0	0	0	0	0	0	0	0
Remora brachyptera	Spearfish remora	Echeneidae	LC	NA	0	0	0	0	0	0	0	0	0	0
Remora osteochir	Marlin sucker	Echeneidae	LC	NA	1	1	1	0	1	0	0	0	4	4
Remora remora	Shark sucker	Echeneidae	LC	H	0	0	0	0	0	0	0	0	0	0
Rhabdosargus haffara	Haffara seabream	Sparidae	LC	VH	0	0	0	0	0	0	0	0	0	0
Rhinobatos rhinobatos	Common guitarfish	Rhinobatidae	EN	L	4	1	1	0	3	5	3	4	21	7
Rhinoptera marginata	Lusitanian cownose ray	Rhinopteridae	NT	M	2	0	0	0	0	0	0	0	2	1
Rhynchoconger trewavasae		Congridae	LC	NA	0	0	0	0	0	0	0	0	0	0
Rhynchogadus hepaticus		Moridae	DD	NA	0	0	0	0	0	0	0	0	0	0
Rostroraja alba	White skate	Rajidae	EN	M	7	0	0	0	0	0	1	0	8	2
Ruvettus pretiosus	Oilfish	Gempylidae	LC	M	0	1	1	0	1	0	0	1	4	4
Salaria basilisca		Blenniidae	LC	NA	0	0	0	0	0	0	0	0	0	0
Salaria pavo	Peacock blenny	Blenniidae	LC	NA	3	1	0	0	2	0	1	1	8	5
Salmo salar	Atlantic salmon	Salmonidae	LC	VH	0	0	0	0	0	0	0	0	0	0
Salmo trutta	Sea trout	Salmonidae	LC	VH	0	0	0	0	1	0	0	1	2	2
Sarda sarda	Atlantic bonito	Scombridae	LC	H	9	8	3	0	7	0	0	7	34	5
Sardina pilchardus	European pilchard	Clupeidae	LC	L	24	29	10	5	19	11	5	22	125	8
Sardinella aurita	Round sardinella	Clupeidae	LC	M	20	12	4	0	7	6	4	10	63	7
Sardinella maderensis	Madeiran sardinella	Clupeidae	VU	M	2	1	1	0	0	1	0	0	5	4
Sargocentron praslin	Dark-striped squirrelfish	Holocentridae	LC	M	0	0	0	0	0	0	0	0	0	0
Sargocentron rubrum	Redcoat	Holocentridae	LC	M	5	2	2	2	3	1	1	2	18	8
Sarpa salpa	Salema	Sparidae	LC	M	28	2	2	1	6	4	0	12	55	7
Saurenchelys cancrivora	Slender sorcerer	Nettastomatidae	NA	NA	0	0	0	0	0	0	0	0	0	0
Saurida lessepsianus		Synodontidae	LC	NA	1	0	0	0	0	0	0	1	2	2
Scartella cristata	Molly miller	Blenniidae	LC	NA	0	0	0	0	0	0	0	0	0	0
Scarus ghobban	Blue-barred parrotfish	Scaridae	LC	H	0	0	0	0	0	0	0	0	0	0
Scatophagus argus	Spotted scat	Scatophagidae	LC	L	0	0	0	0	0	0	0	0	0	0
Schedophilus medusophagus	Cornish blackfish	Centrolophidae	LC	NA	0	0	0	0	0	0	0	0	0	0
Schedophilus ovalis	Imperial blackfish	Centrolophidae	NA	VH	0	0	0	0	0	0	0	1	1	1
Sciaena umbra	Brown meagre	Sciaenidae	NT	VH	11	4	2	2	7	3	1	4	34	8
Sciaenops ocellatus	Red drum	Sciaenidae	LC	H	0	0	0	0	0	0	0	0	0	0
Scomber colias	Atlantic chub mackerel	Scombridae	LC	VH	13	5	3	2	3	2	1	3	32	8
Scomber scombrus	Atlantic mackerel	Scombridae	LC	M	10	4	0	0	5	2	1	4	26	6
Scomberesox saurus	Atlantic saury	Scomberesocidae	LC	L	0	1	0	0	1	0	0	0	2	2
Scomberomorus commerson	Narrow-barred Spanish mackerel	Scombridae	NT	VH	1	0	0	0	1	0	0	1	3	3
Scomberomorus tritor	West African Spanish mackerel	Scombridae	LC	H	0	0	0	0	0	0	0	0	0	0
Scophthalmus maeoticus	Black Sea brill	Scophthalmidae	NA	NA	0	0	0	0	1	0	0	0	1	1
Scophthalmus maximus	Turbot	Scophthalmidae	NA	VH	4	3	1	0	1	1	1	0	11	6
Scophthalmus rhombus	Brill	Scophthalmidae	NA	VH	5	2	1	0	2	1	0	0	11	5
Scorpaena elongata	Slender rockfish	Scorpaenidae	LC	L	4	1	0	0	0	1	0	1	7	4
Scorpaena loppei	Cadenat's rockfish	Scorpaenidae	LC	NA	1	1	1	0	0	0	0	0	3	3
Scorpaena maderensis	Madeira rockfish	Scorpaenidae	LC	L	2	1	0	0	1	0	0	0	4	3
Scorpaena notata	Small red scorpionfish	Scorpaenidae	LC	L	19	3	2	0	3	2	1	8	38	7
Scorpaena porcus	Black scorpionfish	Scorpaenidae	LC	L	29	6	5	0	7	5	1	15	68	7
Scorpaena scrofa	Red scorpionfish	Scorpaenidae	LC	L	17	3	3	0	2	2	0	5	32	6
Scorpaena stephanica	Spotted-fin rockfish	Scorpaenidae	LC	L	0	0	0	0	0	0	0	0	0	0
Scorpaenodes arenai	Messina rockfish	Scorpaenidae	DD	NA	0	0	0	0	0	0	0	0	0	0
Scyliorhinus canicula	Lesser spotted dogfish	Scyliorhinidae	LC	M	12	1	0	0	2	8	6	16	45	6
Scyliorhinus stellaris	Nursehound	Scyliorhinidae	ΝΤ	Μ	2	0	0	0	1	1	1	1	6	5
Seriola carpenteri	Guinean amberjack	Carangidae	LC	VH	0	0	0	0	0	0	0	0	0	0
Seriola dumerili	Greater amberjack	Carangidae	LC	H	5	2	2	1	3	2	0	5	20	7
Seriola fasciata	Lesser amberjack	Carangidae	LC	VH	0	0	0	0	0	0	0	0	0	0
Serranus atricauda	Blacktail comber	Serranidae	DD	M	0	0	0	0	0	0	0	0	0	0
Serranus cabrilla	Comber	Serranidae	LC	M	35	8	7	3	9	4	0	8	74	7
Serranus hepatus	Brown comber	Serranidae	LC	M	26	5	1	0	3	2	0	7	44	6
Serranus scriba	Painted comber	Serranidae	LC	M	22	3	1	0	7	3	0	5	41	6
Serrivomer lanceolatoides	Short-tooth sawpalate	Serrivomeridae	LC	NA	0	0	0	0	0	0	0	0	0	0
Siganus luridus	Dusky spinefoot	Siganidae	LC	H	7	2	1	0	2	1	2	5	20	7
Siganus rivulatus	Marbled spinefoot	Siganidae	LC	H	10	5	2	0	7	4	3	2	33	7
Silhouettea aegyptia	Red Sea goby	Gobiidae	LC	VH	0	0	0	0	1	1	1	0	3	3
Sillago suezensis		Sillaginidae	NA	NA	1	0	0	0	0	0	0	0	1	1
Solea aegyptiaca	Egyptian sole	Soleidae	LC	NA	2	3	2	2	2	2	2	0	15	7
Solea senegalensis	Senegalese sole	Soleidae	DD	VH	0	0	0	0	0	0	0	0	0	0
Solea solea	Common sole	Soleidae	DD	VH	18	9	1	0	7	3	1	5	44	7
Somniosus rostratus	Little sleeper shark	Somniosidae	LC	NA	2	0	0	0	0	0	0	1	3	2
Sorsogona prionota	Halfspined flathead	Platycephalidae	LC	NA	0	0	0	0	0	0	0	0	0	0
Sparisoma cretense	Parrotfish	Scaridae	LC	VH	2	2	1	0	2	1	0	1	9	6
Sparus aurata	Gilthead seabream	Sparidae	LC	VH	26	11	5	4	6	4	0	3	59	7
Speleogobius trigloides	Grotto goby	Gobiidae	LC	NA	0	0	0	0	0	0	0	0	0	0
Sphoeroides marmoratus	Guinean puffer	Tetraodontidae	LC	VH	0	0	0	0	0	0	0	0	0	0
Sphoeroides pachygaster	Blunthead puffer	Tetraodontidae	LC	VH	2	0	0	0	1	0	1	1	5	4
Sphyraena chrysotaenia	Yellowstripe barracuda	Sphyraenidae	NA	NA	4	1	0	0	2	2	1	0	10	5
Sphyraena flavicauda	Yellowtail barracuda	Sphyraenidae	NA	M	0	1	0	0	0	0	0	0	1	1
Sphyraena obtusata	Obtuse barracuda	Sphyraenidae	NA	M	0	0	0	0	0	0	0	0	0	0
Sphyraena pinguis	Red barracuda	Sphyraenidae	NA	M	0	0	0	0	0	0	0	0	0	0
Sphyraena sphyraena	European barracuda	Sphyraenidae	LC	M	9	1	1	0	2	2	2	2	19	7
Sphyraena viridensis	Yellowmouth barracuda	Sphyraenidae	LC	NA	3	2	1	1	1	2	1	0	11	7
Sphyrna lewini	Scalloped hammerhead	Sphyrnidae	CR	M	0	0	0	0	0	0	0	0	0	0
Sphyrna mokarran	Great hammerhead	Sphyrnidae	CR	H	0	0	0	0	0	0	0	0	0	0
Sphyrna tudes	Smalleye hammerhead	Sphyrnidae	CR	H	0	0	0	0	0	0	0	0	0	0
Sphyrna zygaena	Smooth hammerhead	Sphyrnidae	VU	L	0	0	0	0	0	0	0	0	0	0
Spicara maena	Blotched picarel	Sparidae	LC	NA	28	8	4	0	5	4	2	5	56	7
Spicara smaris	Picarel	Sparidae	LC	M	25	10	5	2	4	2	2	3	53	8
Spondyliosoma cantharus	Black seabream	Sparidae	LC	VH	15	6	5	0	5	4	2	4	41	7
Spratelloides delicatulus	Delicate round herring	Clupeidae	LC	L	0	0	0	0	0	0	0	0	0	0
Sprattus sprattus	European sprat	Clupeidae	LC	L	4	1	0	0	1	0	0	1	7	4
Squalus acanthias	Picked dogfish	Squalidae	VU	M	5	2	2	0	2	5	2	6	24	7
Squalus blainville	Longnose spurdog	Squalidae	DD	M	9	5	2	0	3	7	2	9	37	7
Squalus megalops	Shortnose spurdog	Squalidae	LC	M	1	1	1	0	0	1	0	1	5	5
Squatina aculeata	Sawback angelshark	Squatinidae	CR	M	6	0	0	0	3	3	3	1	16	5
Squatina oculata	Smoothback angelshark	Squatinidae	CR	M	2	0	0	0	1	0	1	1	5	4
Squatina squatina	Angelshark	Squatinidae	CR	M	3	0	0	0	1	1	1	0	6	4
Stephanolepis diaspros	Reticulated leatherjacket	Monacanthidae	LC	NA	5	0	0	0	1	2	1	0	9	4
Stolephorus insularis	Hardenberg's anchovy	Engraulidae	DD	L	0	0	0	0	0	0	0	0	0	0
Stomias boa boa	Boa dragonfish	Stomiidae	LC	NA	3	0	0	0	0	0	0	0	3	1
Stromateus fiatola	Blue butterfish	Stromateidae	LC	M	0	0	0	0	0	0	0	0	0	0
Sudis hyalina		Sudidae	DD	NA	0	0	0	0	0	0	0	1	1	1
Symbolophorus veranyi	Large-scale lantern fish	Myctophidae	LC	NA	0	0	0	0	0	0	0	0	0	0
Symphodus bailloni	Baillon's wrasse	Labridae	LC	NA	0	0	0	0	0	0	0	0	0	0
Symphodus cinereus	Grey wrasse	Labridae	LC	VH	10	1	3	0	1	1	0	3	19	6
Symphodus doderleini		Labridae	LC	NA	4	0	0	0	1	0	0	0	5	2
Symphodus mediterraneus	Axillary wrasse	Labridae	LC	VH	7	2	4	0	2	1	0	1	17	6
Symphodus melops	Corkwing wrasse	Labridae	LC	VH	0	0	2	0	1	0	0	0	3	2
Symphodus ocellatus		Labridae	LC	NA	9	1	3	0	1	1	0	5	20	6
Symphodus roissali	Five-spotted wrasse	Labridae	LC	VH	3	2	3	1	3	0	0	1	13	6
Symphodus rostratus		Labridae	LC	NA	7	2	3	0	2	0	0	3	17	5
Symphodus tinca	East Atlantic peacock wrasse	Labridae	LC	VH	16	5	1	0	4	3	1	7	37	7
Symphodus trutta	Emerald wrasse	Labridae	LC	NA	0	0	0	0	0	0	0	0	0	0
Symphurus ligulatus	Elongate tonguesole	Cynoglossidae	LC	VH	1	1	0	0	2	0	0	0	4	3
Symphurus nigrescens	Tonguesole	Cynoglossidae	LC	VH	5	0	0	0	2	0	0	2	9	3
Synagrops japonicus	Blackmouth splitfin	Acropomatidae	LC	NA	0	0	0	0	0	0	0	0	0	0
Synapturichthys kleinii	Klein's sole	Soleidae	DD	VH	4	1	0	0	2	3	1	0	11	5
Synchiropus phaeton	Phaeton dragonet	Callionymidae	LC	NA	4	1	1	0	0	0	0	0	6	3
Syngnathus abaster	Black-striped pipefish	Syngnathidae	LC	NA	9	0	0	0	4	0	1	2	16	4
Syngnathus acus	Greater pipefish	Syngnathidae	LC	NA	14	0	0	0	1	1	1	2	19	5
Syngnathus phlegon		Syngnathidae	DD	NA	0	0	0	0	1	0	1	0	2	2
Syngnathus rostellatus	Nilsson's pipefish	Syngnathidae	LC	NA	0	0	0	0	0	0	0	0	0	0
Syngnathus taenionotus		Syngnathidae	DD	NA	0	0	0	0	1	0	0	0	1	1
Syngnathus tenuirostris	Narrow-snouted pipefish	Syngnathidae	DD	NA	0	0	0	0	0	0	0	0	0	0
Syngnathus typhle	Broadnosed pipefish	Syngnathidae	LC	NA	13	0	0	0	2	0	0	3	18	3
Synodus saurus	Atlantic lizardfish	Synodontidae	LC	M	7	1	1	0	1	0	0	3	13	5
Taeniura grabata	Round stingray	Dasyatidae	DD	L	1	0	0	0	0	0	0	0	1	1
Taurulus bubalis	Longspined bullhead	Cottidae	LC	NA	0	0	0	0	0	0	0	0	0	0
Terapon jarbua	Jarbua terapon	Terapontidae	LC	NA	0	0	0	0	0	0	0	0	0	0
Terapon puta	Small-scaled terapon	Terapontidae	NA	NA	3	1	2	1	1	0	0	0	8	5
Terapon theraps	Largescaled terapon	Terapontidae	LC	NA	0	0	0	0	0	0	0	0	0	0
Tetragonurus cuvieri	Smalleye squaretail	Tetragonuridae	LC	NA	0	0	0	0	0	0	0	0	0	0
Tetrapturus belone	Mediterranean spearfish	Istiophoridae	LC	H	0	0	0	0	0	0	0	0	0	0
Tetrapturus georgii	Roundscale spearfish	Istiophoridae	DD	NA	0	0	0	0	0	0	0	0	0	0
Tetronarce nobiliana	Electric ray	Torpedinidae	DD	NA	8	1	2	0	1	0	1	2	15	6
Thalassoma pavo	Ornate wrasse	Labridae	LC	VH	0	0	0	0	1	0	0	1	2	2
Thorogobius ephippiatus	Leopard-spotted goby	Gobiidae	LC	NA	0	0	0	0	0	0	1	0	1	1
Thorogobius macrolepis	Large-scaled goby	Gobiidae	LC	NA	0	0	0	0	0	0	0	0	0	0
Thunnus alalunga	Albacore	Scombridae	NT	H	10	4	2	0	7	5	1	1	30	7
Thunnus thynnus	Atlantic bluefin tuna	Scombridae	EN	VH	14	14	8	3	10	5	3	16	73	8
Thymallus thymallus	Grayling	Salmonidae	LC	VH	0	0	0	0	0	0	0	0	0	0
Torpedo marmorata	Marbled electric ray	Torpedinidae	DD	NA	14	2	1	0	3	5	4	5	34	7
Torpedo torpedo	Common torpedo	Torpedinidae	DD	NA	4	2	1	0	1	3	3	6	20	7
Torquigener flavimaculosus	Yellowspotted puffer	Tetraodontidae	LC	NA	4	0	0	0	0	0	0	0	4	1
Trachinotus ovatus	Pompano	Carangidae	LC	L	8	1	1	0	2	1	1	2	16	7
Trachinus araneus	Spotted weever	Trachinidae	LC	L	1	0	0	0	0	0	0	0	1	1
Trachinus draco	Greater weever	Trachinidae	LC	L	18	3	3	0	1	0	0	2	27	5
Trachinus radiatus	Starry weever	Trachinidae	LC	L	7	2	0	0	0	2	0	0	11	3
Trachipterus arcticus	Dealfish	Trachipteridae	LC	NA	0	0	0	0	0	0	0	0	0	0
Trachipterus trachypterus	Mediterranean dealfish	Trachipteridae	LC	H	0	0	0	0	0	0	0	0	0	0
Trachurus mediterraneus	Mediterranean horse mackerel	Carangidae	LC	L	25	7	4	2	4	2	1	12	57	8
Trachurus picturatus	Blue jack mackerel	Carangidae	LC	L	5	0	1	0	0	0	0	1	7	3
Trachurus trachurus	Atlantic horse mackerel	Carangidae	VU	M	25	8	5	3	6	11	1	11	70	8
Trachyrincus scabrus	Roughsnout grenadier	Macrouridae	LC	M	0	3	2	0	2	1	0	6	14	5
Trachyscorpia cristulata echinata	Spiny scorpionfish	Sebastidae	DD	NA	0	0	0	0	0	0	0	0	0	0
Trichiurus lepturus	Largehead hairtail	Trichiuridae	LC	H	2	0	0	0	0	0	0	0	2	1
Tridentiger trigonocephalus	Chameleon goby	Gobiidae	LC	NA	0	0	0	0	0	0	0	0	0	0
Trigla lyra	Piper gurnard	Triglidae	LC	L	11	2	2	1	2	2	0	3	23	7
Tripterygion delaisi	Black-faced blenny	Tripterygiidae	LC	NA	1	0	0	0	1	0	0	2	4	3
Tripterygion melanurum		Tripterygiidae	LC	NA	0	0	0	0	4	0	0	0	4	1
Tripterygion tripteronotum		Tripterygiidae	LC	NA	1	0	0	0	1	0	0	0	2	2
Trisopterus capelanus		Gadidae	LC	NA	12	2	2	0	5	3	0	3	27	6
Trisopterus luscus	Pouting	Gadidae	NA	L	1	0	0	0	2	0	1	0	4	3
Trypauchen vagina		Gobiidae	LC	VH	0	0	0	0	0	0	0	0	0	0
Tylerius spinosissimus	Spiny blaasop	Tetraodontidae	LC	NA	3	0	0	0	0	0	0	0	3	1
Tylosurus acus acus	Agujon needlefish	Belonidae	LC	Μ	0	0	0	0	0	0	0	0	0	0
Tylosurus acus imperialis		Belonidae	LC	NA	1	0	0	0	0	0	0	0	1	1
Tylosurus choram	Red Sea houndfish	Belonidae	NA	M	0	0	0	0	0	0	0	0	0	0
Umbrina canariensis	Canary drum	Sciaenidae	LC	L	0	0	0	0	0	0	0	0	0	0
Umbrina cirrosa	Shi drum	Sciaenidae	VU	VH	4	2	0	0	2	0	0	1	9	4
Umbrina ronchus	Fusca drum	Sciaenidae	DD	M	0	0	0	0	0	0	0	0	0	0
Upeneus moluccensis	Goldband goatfish	Mullidae	LC	H	12	3	2	1	1	4	2	5	30	8
Upeneus pori	Por's goatfish	Mullidae	LC	NA	9	4	3	1	2	3	1	3	26	8
Uranoscopus scaber	Stargazer	Uranoscopidae	LC	NA	20	4	2	1	3	4	2	6	42	8
Valenciennellus tripunctulatus	Constellationfish	Sternoptychidae	LC	NA	0	0	0	0	0	0	0	0	0	0
Vanderhorstia mertensi	Mertens' prawn-goby	Gobiidae	LC	NA	0	0	0	0	0	0	0	0	0	0
Vanneaugobius dollfusi		Gobiidae	NA	NA	0	0	0	0	0	0	0	0	0	0
Vanneaugobius pruvoti		Gobiidae	LC	NA	0	0	0	0	0	0	0	0	0	0
Vinciguerria attenuata	Slender lightfish	Phosichthyidae	LC	NA	0	0	0	0	0	0	0	0	0	0
Vinciguerria poweriae	Power's deep-water bristle-mouth fish	Phosichthyidae	LC	NA	0	0	0	0	1	0	0	0	1	1
Xiphias gladius	Swordfish	Xiphiidae	LC	VH	4	10	5	0	7	4	1	8	39	7
Xyrichtys novacula	Pearly razorfish	Labridae	LC	VH	5	3	1	0	2	1	0	5	17	6
Zebrus zebrus		Gobiidae	LC	NA	1	0	0	0	0	0	0	0	1	1
Zenopsis conchifer	Silvery John dory	Zeidae	LC	L	0	0	0	0	0	0	0	0	0	0
Zeugopterus punctatus	Topknot	Scophthalmidae	NA	NA	0	0	0	0	0	0	0	0	0	0
Zeugopterus regius	Eckström's topknot	Scophthalmidae	NA	VH	0	0	0	0	0	0	0	0	0	0
Zeus faber	John dory	Zeidae	DD	M	13	3	1	0	1	1	0	3	22	6
Zosterisessor ophiocephalus	Grass goby	Gobiidae	LC	VH	10	4	3	2	4	2	2	1	28	8
Zu cristatus	Scalloped ribbonfish	Trachipteridae	LC	NA	0	0	1	0	0	0	0	1	2	2
					2446	823	470	122	860	536	246	1030	6533	452

## Sheet: Total Records_ecoregions
Species	Name	IUCN	Comm	LWR			LWR_Total_2021	Growth			Growth_Total_2021	Tmax			Tmax_Total_2021	Mortality			M_Total_2021	Spawn			Spawn_Total_21	Maturity			Mat_Total_2021	Fecundity			Fec_Total_2021	Diet			Diet_Total_2021	Total Records_2021	Total characteristics_2021
				W	C	E		W	C	E		W	C	E		W	C	E		W	C	E		W	C	E		W	C	E		W	C	E
Abudefduf saxatilis	Sergeant-major	LC	NA	0	0	0	0	0	0	0	0	0	0	0	0	0	0	0	0	0	0	0	0	0	0	0	0	0	0	0	0	0	0	0	0	0	0
Abudefduf vaigiensis	Indo-Pacific sergeant	LC	NA	0	0	0	0	0	0	0	0	0	0	0	0	0	0	0	0	0	0	0	0	0	0	0	0	0	0	0	0	0	0	0	0	0	0
Acanthocybium solandri	Wahoo	LC	VH	0	0	0	0	0	0	0	0	0	0	0	0	0	0	0	0	0	0	0	0	0	0	0	0	0	0	0	0	0	0	0	0	0	0
Acantholabrus palloni	Scale-rayed wrasse	LC	VH	0	0	0	0	0	0	0	0	0	0	0	0	0	0	0	0	0	0	0	0	0	0	0	0	0	0	0	0	0	0	0	0	0	0
Acanthopagrus bifasciatus	Twobar seabream	LC	H	0	0	0	0	0	0	0	0	0	0	0	0	0	0	0	0	0	0	0	0	0	0	0	0	0	0	0	0	0	0	0	0	0	0
Acanthurus monroviae	Monrovia doctorfish	LC	M	0	0	0	0	0	0	0	0	0	0	0	0	0	0	0	0	0	0	0	0	0	0	0	0	0	0	0	0	0	0	0	0	0	0
Acipenser naccarii	Adriatic sturgeon	CR	NA	0	0	0	0	0	0	0	0	0	0	0	0	0	0	0	0	0	1	0	1	0	0	0	0	0	0	0	0	0	0	0	0	1	1
Acipenser stellatus	Starry sturgeon	CR	NA	0	0	0	0	0	0	0	0	0	0	0	0	0	0	0	0	0	0	1	1	0	0	0	0	0	0	0	0	0	0	0	0	1	1
Acipenser sturio	Sturgeon	CR	NA	0	0	0	0	0	0	0	0	0	0	0	0	0	0	0	0	0	0	0	0	0	0	0	0	0	0	0	0	0	0	0	0	0	0
Aetomylaeus bovinus	Bull ray	CR	M	3	0	1	4	0	0	1	1	0	0	1	1	0	0	0	0	1	0	1	2	0	0	0	0	1	0	0	1	2	0	0	2	11	6
Aidablennius sphynx		LC	NA	0	0	1	1	0	0	0	0	0	0	0	0	0	0	0	0	1	0	0	1	0	0	0	0	1	0	0	1	0	1	0	1	4	4
Alectis alexandrina	Alexandria pompano	LC	H	0	0	0	0	0	0	0	0	0	0	0	0	0	0	0	0	0	0	0	0	0	0	0	0	0	0	0	0	0	0	0	0	0	0
Alepes djedaba	Shrimp scad	LC	M	0	0	4	4	0	0	1	1	0	0	2	2	0	0	1	1	0	0	1	1	0	0	1	1	0	0	1	1	0	0	0	0	11	7
Alepisaurus ferox	Long snouted lancetfish	LC	NA	0	0	0	0	0	0	0	0	0	0	0	0	0	0	0	0	0	0	0	0	0	0	0	0	0	0	0	0	0	0	0	0	0	0
Alepocephalus rostratus	Risso's smooth-head	LC	NA	2	0	0	2	1	0	0	1	1	0	0	1	0	0	0	0	3	0	0	3	3	0	0	3	0	0	0	0	3	0	0	3	13	6
Alopias superciliosus	Bigeye thresher	VU	L	3	2	3	8	0	0	0	0	0	0	0	0	0	0	0	0	0	0	0	0	0	0	0	0	0	0	0	0	0	0	0	0	8	1
Alopias vulpinus	Thresher	VU	H	0	0	1	1	0	0	0	0	0	0	0	0	0	0	0	0	0	0	0	0	0	0	0	0	0	0	0	0	0	1	0	1	2	2
Alosa algeriensis	North African shad	DD	NA	0	0	0	0	0	0	0	0	0	0	0	0	0	0	0	0	0	0	0	0	0	0	0	0	0	0	0	0	0	0	0	0	0	0
Alosa alosa	Allis shad	LC	L	1	0	0	1	0	0	0	0	0	0	0	0	0	0	0	0	0	0	0	0	0	0	0	0	0	0	0	0	0	0	0	0	1	1
Alosa fallax	Twaite shad	LC	L	0	0	1	1	0	0	0	0	0	0	0	0	0	0	0	0	0	0	0	0	1	0	0	1	0	0	0	0	0	0	3	3	5	3
Aluterus monoceros	Unicorn leatherjacket filefish	LC	NA	0	0	0	0	0	0	0	0	0	0	0	0	0	0	0	0	0	0	0	0	0	0	0	0	0	0	0	0	0	0	0	0	0	0
Ammodytes tobianus	Small sandeel	DD	L	0	0	0	0	0	0	0	0	0	0	0	0	0	0	0	0	0	0	0	0	0	0	0	0	0	0	0	0	0	0	0	0	0	0
Anarchias euryurus		NA	NA	0	0	0	0	0	0	0	0	0	0	0	0	0	0	0	0	0	0	0	0	0	0	0	0	0	0	0	0	0	0	0	0	0	0
Anguilla anguilla	European eel	CR	NA	4	4	5	13	2	4	1	7	1	1	1	3	1	0	1	2	0	0	0	0	1	0	0	1	0	2	1	3	3	0	0	3	32	7
Anthias anthias	Swallowtail seaperch	LC	VH	0	0	1	1	0	0	0	0	0	0	0	0	0	0	0	0	1	0	0	1	0	0	0	0	0	0	0	0	0	0	2	2	4	3
Aphanius dispar	Arabian pupfish	LC	NA	0	0	0	0	0	0	0	0	0	0	0	0	0	0	0	0	0	0	2	2	0	0	0	0	0	0	0	0	0	0	0	0	2	1
Aphanius fasciatus	Mediterranean banded killifish	LC	NA	2	2	7	11	2	0	0	2	2	0	0	2	0	0	0	0	4	2	2	8	2	2	0	4	1	1	1	3	0	0	1	1	31	7
Aphia minuta	Transparent goby	NA	VH	3	0	0	3	1	0	0	1	2	0	0	2	1	0	0	1	3	1	0	4	1	0	0	1	1	0	0	1	0	2	0	2	15	8
Apletodon dentatus	Small-headed clingfish	NA	NA	0	0	0	0	0	0	0	0	0	0	0	0	0	0	0	0	0	0	0	0	0	0	0	0	0	0	0	0	1	0	0	1	1	1
Apletodon incognitus		LC	NA	0	0	0	0	0	0	0	0	0	0	0	0	0	0	0	0	0	0	0	0	0	0	0	0	0	0	0	0	0	0	0	0	0	0
Apogon imberbis	Cardinal fish	LC	NA	3	0	2	5	2	0	0	2	1	0	0	1	0	0	0	0	1	1	0	2	1	0	0	1	0	0	0	0	3	0	2	5	16	6
Apogonichthyoides pharaonis	Pharaoh cardinalfish	NA	NA	0	0	1	1	0	0	0	0	0	0	0	0	0	0	0	0	0	0	0	0	0	0	0	0	0	0	0	0	0	0	0	0	1	1
Apterichtus anguiformis	Slender finless eel	LC	NA	0	0	0	0	0	0	0	0	0	0	0	0	0	0	0	0	0	0	0	0	0	0	0	0	0	0	0	0	0	0	0	0	0	0
Apterichtus caecus	European finless eel	LC	NA	0	0	0	0	0	0	0	0	0	0	0	0	0	0	0	0	0	1	1	2	0	0	0	0	0	0	0	0	0	0	0	0	2	1
Arctozenus risso	Spotted barracudina	LC	NA	0	0	0	0	0	0	0	0	0	0	0	0	0	0	0	0	0	0	0	0	0	0	0	0	0	0	0	0	0	0	0	0	0	0
Argentina sphyraena	Argentine	NA	H	1	1	4	6	1	1	0	2	1	1	0	2	1	0	0	1	1	1	0	2	0	0	0	0	1	0	0	1	0	0	0	0	14	6
Argyropelecus hemigymnus	Half-naked hatchetfish	LC	NA	0	0	2	2	0	0	0	0	0	0	0	0	0	0	0	0	0	1	0	1	0	0	0	0	0	0	0	0	3	0	0	3	6	3
Argyropelecus olfersii		LC	NA	0	0	0	0	0	0	0	0	0	0	0	0	0	0	0	0	0	0	0	0	0	0	0	0	0	0	0	0	0	0	0	0	0	0
Argyrosomus regius	Meagre	LC	M	0	0	2	2	0	0	1	1	0	0	1	1	0	0	0	0	1	1	1	3	0	0	1	1	0	0	0	0	1	0	0	1	9	6
Ariosoma balearicum	Bandtooth conger	LC	M	1	0	4	5	0	0	0	0	0	0	3	3	0	0	0	0	0	0	0	0	0	0	0	0	0	0	0	0	0	0	0	0	8	2
Arnoglossus grohmanni		DD	NA	0	0	0	0	0	0	0	0	0	0	0	0	0	0	0	0	0	0	0	0	0	0	0	0	0	0	0	0	0	0	0	0	0	0
Arnoglossus imperialis	Imperial scaldfish	LC	VH	1	0	0	1	0	0	0	0	0	0	0	0	0	0	0	0	1	0	0	1	0	0	0	0	0	0	0	0	0	0	0	0	2	2
Arnoglossus kessleri	Scaldback	LC	NA	0	0	4	4	0	0	0	0	0	0	0	0	0	0	0	0	0	1	0	1	0	0	0	0	0	0	0	0	0	0	0	0	5	2
Arnoglossus laterna	Mediterranean scaldfish	LC	NA	1	3	12	16	0	2	3	5	0	1	1	2	0	1	1	2	0	0	2	2	0	1	1	2	0	0	0	0	1	1	3	5	34	7
Arnoglossus rueppelii	Rüppell's scaldback	LC	NA	1	1	1	3	0	0	0	0	0	0	0	0	0	0	0	0	1	0	0	1	0	0	0	0	0	0	0	0	0	0	0	0	4	2
Arnoglossus thori	Thor's scaldfish	DD	VH	2	1	4	7	0	0	0	0	0	0	0	0	0	0	0	0	0	1	0	1	0	0	0	0	0	0	0	0	1	0	1	2	10	3
Atherina boyeri	Big-scale sand smelt	LC	H	4	4	13	21	3	2	2	7	2	1	1	4	0	1	0	1	4	2	3	9	1	1	0	2	1	0	1	2	4	0	0	4	50	8
Atherina hepsetus	Mediterranean sand smelt	NA	M	0	3	5	8	0	1	0	1	0	1	0	1	0	1	0	1	1	1	1	3	0	0	0	0	0	0	0	0	0	0	0	0	14	5
Atherina presbyter	Sand smelt	LC	M	0	0	0	0	0	0	0	0	0	0	0	0	0	0	0	0	0	0	0	0	0	0	0	0	0	0	0	0	0	0	0	0	0	0
Atherinomorus forskalii	Red Sea hardyhead silverside	NA	NA	0	0	0	0	0	0	0	0	0	0	0	0	0	0	0	0	0	0	0	0	0	0	0	0	0	0	0	0	0	0	0	0	0	0
Atherinomorus lacunosus	Wide-banded hardyhead silverside	NA	M	0	0	0	0	0	0	0	0	0	0	0	0	0	0	0	0	0	0	0	0	0	0	0	0	0	0	0	0	0	0	0	0	0	0
Aulopus filamentosus	Royal flagfin	LC	NA	1	0	4	5	0	0	0	0	0	0	0	0	0	0	0	0	0	0	0	0	0	0	0	0	0	0	0	0	1	0	0	1	6	2
Aulotrachichthys sajademalensis	Saya de Malha luminous roughy	LC	NA	0	0	0	0	0	0	0	0	0	0	0	0	0	0	0	0	0	0	0	0	0	0	0	0	0	0	0	0	0	0	0	0	0	0
Auxis rochei	Bullet tuna	LC	VH	3	2	2	7	2	0	2	4	0	0	1	1	0	0	0	0	1	0	1	2	0	0	0	0	0	0	0	0	0	0	0	0	14	4
Balistes capriscus	Grey triggerfish	VU	H	0	1	2	3	0	1	1	2	0	1	0	1	0	0	0	0	0	0	0	0	0	0	0	0	0	0	0	0	0	0	0	0	6	3
Bathophilus nigerrimus	Scaleless dragonfish	LC	NA	0	0	0	0	0	0	0	0	0	0	0	0	0	0	0	0	0	0	0	0	0	0	0	0	0	0	0	0	0	0	0	0	0	0
Bathophilus vaillanti		LC	NA	0	0	0	0	0	0	0	0	0	0	0	0	0	0	0	0	0	0	0	0	0	0	0	0	0	0	0	0	0	0	0	0	0	0
Bathygobius soporator	Frillfin goby	LC	NA	0	0	0	0	0	0	0	0	0	0	0	0	0	0	0	0	0	0	0	0	0	0	0	0	0	0	0	0	0	0	0	0	0	0
Bathypterois dubius	Spiderfish	LC	NA	1	0	0	1	1	1	0	2	1	0	0	1	0	0	0	0	1	0	0	1	1	0	0	1	0	0	0	0	1	0	0	1	7	6
Bathypterois grallator	Tripodfish	LC	NA	0	0	0	0	0	0	0	0	0	0	0	0	0	0	0	0	0	0	0	0	0	0	0	0	0	0	0	0	0	0	0	0	0	0
Bathysaurus mollis	Highfin lizardfish	LC	NA	0	0	0	0	0	0	0	0	0	0	0	0	0	0	0	0	0	0	0	0	0	0	0	0	0	0	0	0	0	0	0	0	0	0
Bathysolea profundicola	Deepwater sole	LC	VH	0	0	0	0	1	0	0	1	0	0	0	0	0	0	0	0	1	0	0	1	1	0	0	1	0	0	0	0	0	0	0	0	3	3
Bellottia apoda		LC	NA	0	0	0	0	0	0	0	0	0	0	0	0	0	0	0	0	0	1	0	1	0	0	0	0	0	1	0	1	0	0	0	0	2	2
Belone belone	Garfish	LC	H	0	4	10	14	0	3	1	4	0	1	1	2	0	1	0	1	1	2	2	5	0	1	1	2	0	1	1	2	0	1	4	5	35	8
Belone svetovidovi		NA	NA	0	0	0	0	0	0	0	0	0	0	0	0	0	0	0	0	0	0	0	0	0	0	0	0	0	0	0	0	0	0	0	0	0	0
Benthocometes robustus		LC	NA	0	0	0	0	0	0	0	0	0	0	0	0	0	0	0	0	0	0	0	0	0	0	0	0	0	0	0	0	0	0	0	0	0	0
Benthophilus stellatus	Stellate tadpole-goby	LC	NA	0	0	0	0	0	0	0	0	0	0	0	0	0	0	0	0	0	0	0	0	0	0	0	0	0	0	0	0	0	0	0	0	0	0
Benthosema glaciale	Glacier lantern fish	LC	H	0	0	0	0	0	0	0	0	0	0	0	0	0	0	0	0	1	0	0	1	0	0	0	0	0	0	0	0	2	0	0	2	3	2
Beryx decadactylus	Alfonsino	LC	M	0	0	0	0	0	0	0	0	0	0	0	0	0	0	0	0	0	0	0	0	0	0	0	0	0	0	0	0	0	0	0	0	0	0
Beryx splendens	Splendid alfonsino	LC	H	0	0	0	0	0	0	0	0	0	0	0	0	0	0	0	0	1	0	0	1	0	0	0	0	0	0	0	0	1	0	0	1	2	2
Blennius ocellaris	Butterfly blenny	LC	NA	1	0	6	7	0	0	0	0	0	0	0	0	0	0	0	0	1	1	0	2	0	0	0	0	0	0	0	0	0	0	1	1	10	3
Boops boops	Bogue	LC	H	9	8	19	36	8	4	7	19	2	1	7	10	1	0	2	3	4	5	6	15	4	2	3	9	1	1	1	3	2	1	2	5	100	8
Borostomias antarcticus	Snaggletooth	LC	NA	0	0	0	0	0	0	0	0	0	0	0	0	0	0	0	0	0	0	0	0	0	0	0	0	0	0	0	0	0	0	0	0	0	0
Bothus podas	Wide-eyed flounder	LC	VH	1	2	9	12	1	0	0	1	0	0	2	2	0	0	0	0	0	1	0	1	0	1	0	1	0	0	0	0	1	1	2	4	21	6
Brama brama	Atlantic pomfret	LC	L	0	1	0	1	0	0	0	0	0	0	0	0	0	0	0	0	1	0	0	1	0	0	0	0	0	0	0	0	0	1	0	1	3	3
Bregmaceros nectabanus	Smallscale codlet	LC	NA	0	0	1	1	0	0	0	0	0	0	0	0	0	0	0	0	0	0	0	0	0	0	0	0	0	0	0	0	0	0	0	0	1	1
Buenia affinis	De Buen's goby	LC	NA	0	0	0	0	0	1	0	1	0	0	0	0	0	0	0	0	0	1	0	1	0	1	0	1	0	0	0	0	0	0	0	0	3	3
Buenia lombartei		NA	NA	0	0	0	0	0	0	0	0	0	0	0	0	0	0	0	0	0	0	0	0	0	0	0	0	0	0	0	0	0	0	0	0	0	0
Buglossidium luteum	Solenette	LC	VH	0	2	1	3	0	1	1	2	0	0	1	1	0	0	0	0	1	0	0	1	0	1	1	2	0	0	0	0	1	1	0	2	11	6
Callanthias ruber	Parrot seaperch	LC	NA	0	0	4	4	0	0	0	0	0	0	0	0	0	0	0	0	0	1	0	1	0	0	0	0	0	0	0	0	0	0	0	0	5	2
Callionymus fasciatus	Banded dragonet	LC	NA	0	0	1	1	0	0	0	0	0	0	0	0	0	0	0	0	0	0	0	0	0	0	0	0	0	0	0	0	0	0	0	0	1	1
Callionymus filamentosus	Blotchfin dragonet	NA	NA	0	0	5	5	0	0	1	1	0	0	2	2	0	0	1	1	0	0	0	0	0	0	0	0	0	0	0	0	0	0	0	0	9	4
Callionymus lyra	Dragonet	LC	NA	0	0	1	1	0	0	0	0	0	0	0	0	0	0	0	0	0	0	1	1	0	0	0	0	0	0	0	0	0	0	0	0	2	2
Callionymus maculatus		LC	NA	2	0	1	3	0	0	0	0	0	0	0	0	0	0	0	0	0	0	0	0	0	0	0	0	0	0	0	0	0	0	0	0	3	1
Callionymus pusillus	Sailfin dragonet	LC	NA	1	0	0	1	0	0	0	0	0	0	0	0	0	0	0	0	0	0	0	0	0	0	0	0	0	0	0	0	0	0	0	0	1	1
Callionymus reticulatus	Reticulated dragonet	LC	NA	0	0	1	1	0	0	0	0	0	0	0	0	0	0	0	0	0	0	0	0	0	0	0	0	0	0	0	0	0	0	0	0	1	1
Callionymus risso	Risso’s dragonet	LC	NA	0	1	4	5	0	0	0	0	0	0	0	0	0	0	0	0	0	0	0	0	0	0	0	0	0	0	0	0	1	0	0	1	6	2
Campogramma glaycos	Vadigo	LC	M	0	0	0	0	0	0	0	0	0	0	0	0	0	0	0	0	0	0	0	0	0	0	0	0	0	0	0	0	0	0	0	0	0	0
Capros aper	Boarfish	LC	NA	2	2	6	10	0	1	2	3	0	1	2	3	0	0	0	0	1	0	1	2	0	0	1	1	0	0	0	0	2	2	1	5	24	6
Caranx crysos	Blue runner	LC	L	0	1	3	4	0	1	0	1	0	1	1	2	0	0	0	0	1	0	1	2	0	1	1	2	0	0	0	0	0	1	0	1	12	6
Caranx hippos	Crevalle jack	LC	M	0	0	0	0	0	0	0	0	0	0	0	0	0	0	0	0	0	0	0	0	0	0	0	0	0	0	0	0	0	0	0	0	0	0
Caranx rhonchus	False scad	LC	L	0	0	0	0	0	1	0	1	0	1	0	1	0	0	0	0	1	1	0	2	0	1	0	1	0	0	0	0	0	1	3	4	9	5
Carapus acus	Pearl fish	LC	NA	0	0	0	0	0	0	0	0	0	0	0	0	0	0	0	0	0	1	0	1	0	0	0	0	0	0	0	0	0	0	0	0	1	1
Carcharhinus altimus	Bignose shark	NT	M	0	0	1	1	0	0	0	0	0	0	0	0	0	0	0	0	1	0	0	1	0	0	0	0	0	0	0	0	0	0	0	0	2	2
Carcharhinus amboinensis	Pigeye shark	DD	M	0	0	0	0	0	0	0	0	0	0	0	0	0	0	0	0	0	0	0	0	0	0	0	0	0	0	0	0	0	0	0	0	0	0
Carcharhinus brachyurus	Copper shark	VU	H	1	0	0	1	0	0	0	0	0	0	0	0	0	0	0	0	0	0	0	0	0	0	0	0	0	0	0	0	0	0	0	0	1	1
Carcharhinus brevipinna	Spinner shark	VU	M	0	0	1	1	0	0	0	0	0	0	0	0	0	0	0	0	0	0	0	0	0	1	0	1	0	0	0	0	0	0	0	0	2	2
Carcharhinus falciformis	Silky shark	VU	H	1	0	0	1	0	0	0	0	0	0	0	0	0	0	0	0	0	0	0	0	0	0	0	0	0	0	0	0	0	0	0	0	1	1
Carcharhinus limbatus	Blacktip shark	NT	M	0	0	0	0	0	0	0	0	0	0	0	0	0	0	0	0	0	1	0	1	3	1	0	4	0	0	0	0	0	0	0	0	5	2
Carcharhinus longimanus	Oceanic whitetip shark	CR	M	0	0	0	0	0	0	0	0	0	0	0	0	0	0	0	0	0	0	0	0	0	0	0	0	0	0	0	0	0	0	0	0	0	0
Carcharhinus obscurus	Dusky shark	EN	M	0	0	0	0	0	0	0	0	0	0	0	0	0	0	0	0	0	0	0	0	0	0	0	0	0	0	0	0	0	0	0	0	0	0
Carcharhinus plumbeus	Sandbar shark	VU	M	1	1	0	2	0	0	0	0	0	0	0	0	0	0	0	0	0	3	0	3	0	1	0	1	0	0	0	0	0	0	0	0	6	3
Carcharias taurus	Sand tiger shark	VU	NA	0	0	1	1	0	0	0	0	0	0	0	0	0	0	0	0	0	0	0	0	0	0	0	0	0	0	0	0	0	0	0	0	1	1
Carcharodon carcharias	Great white shark	VU	L	1	1	0	2	0	0	0	0	0	0	0	0	0	0	0	0	0	0	0	0	0	0	0	0	0	0	0	0	1	1	1	3	5	2
Carlarius parkii	Guinean sea catfish	LC	M	0	0	0	0	0	0	0	0	0	0	0	0	0	0	0	0	0	0	0	0	0	0	0	0	0	0	0	0	0	0	0	0	0	0
Cataetyx alleni		LC	NA	0	0	0	0	1	0	0	1	0	0	0	0	0	0	0	0	2	0	0	2	1	0	0	1	1	0	0	1	2	0	0	2	7	5
Cataetyx laticeps		LC	NA	0	0	0	0	0	0	0	0	0	0	0	0	0	0	0	0	1	0	0	1	0	0	0	0	1	0	0	1	3	0	0	3	5	3
Centracanthus cirrus	Curled picarel	LC	NA	1	1	1	3	0	0	1	1	0	0	0	0	0	0	0	0	1	0	0	1	0	0	0	0	0	0	0	0	0	0	0	0	5	3
Centrolabrus exoletus	Rock cook	LC	NA	0	0	0	0	0	0	0	0	1	0	0	1	0	0	0	0	0	0	0	0	0	0	0	0	0	0	0	0	0	0	0	0	1	1
Centrolabrus melanocercus		LC	NA	0	0	2	2	0	0	0	0	0	0	0	0	0	0	0	0	0	0	0	0	0	0	0	0	0	0	0	0	1	0	0	1	3	2
Centrolophus niger	Rudderfish	LC	VH	0	0	0	0	0	0	0	0	0	0	0	0	0	0	0	0	0	0	0	0	0	0	0	0	0	0	0	0	0	0	0	0	0	0
Centrophorus granulosus	Gulper shark	EN	H	1	0	0	1	0	0	0	0	0	0	0	0	0	0	0	0	0	1	0	1	0	0	0	0	0	0	0	0	1	1	1	3	5	3
Centrophorus uyato	Little gulper shark	EN	NA	1	0	1	2	0	0	0	0	0	0	0	0	0	0	0	0	1	0	0	1	1	0	0	1	0	0	0	0	1	0	0	1	5	4
Centroscymnus coelolepis	Portuguese dogfish	NT	L	1	0	0	1	0	0	0	0	0	0	0	0	0	0	0	0	1	0	0	1	1	0	0	1	0	0	0	0	5	0	0	5	8	4
Cephalopholis taeniops	Bluespotted seabass	LC	VH	0	0	0	0	0	0	0	0	0	0	0	0	0	0	0	0	0	0	0	0	0	0	0	0	0	0	0	0	0	0	0	0	0	0
Cepola macrophthalma	Red bandfish	LC	NA	0	1	6	7	0	0	2	2	0	1	2	3	0	0	1	1	1	1	1	3	0	1	1	2	0	0	0	0	0	0	5	5	23	7
Ceratoscopelus maderensis	Madeira lantern fish	LC	NA	0	0	0	0	1	0	0	1	1	0	0	1	0	0	0	0	0	0	0	0	0	0	0	0	0	0	0	0	2	0	0	2	4	3
Cetorhinus maximus	Basking shark	EN	L	0	0	1	1	0	0	0	0	0	0	0	0	0	0	0	0	0	0	0	0	0	0	0	0	0	0	0	0	0	0	0	0	1	1
Chaetodon larvatus	Hooded butterflyfish	LC	NA	0	0	0	0	0	0	0	0	0	0	0	0	0	0	0	0	0	0	0	0	0	0	0	0	0	0	0	0	0	0	0	0	0	0
Champsodon nudivittis		NA	NA	0	0	6	6	0	0	2	2	0	0	2	2	0	0	0	0	0	0	0	0	0	0	0	0	0	0	0	0	0	0	0	0	10	3
Champsodon vorax		NA	NA	0	0	0	0	0	0	0	0	0	0	0	0	0	0	0	0	0	0	0	0	0	0	0	0	0	0	0	0	0	0	0	0	0	0
Chanos chanos	Milkfish	LC	NA	0	0	0	0	0	0	0	0	0	0	0	0	0	0	0	0	0	0	0	0	0	0	0	0	0	0	0	0	0	0	0	0	0	0
Chauliodus sloani	Sloane's viperfish	LC	NA	0	0	1	1	0	0	0	0	0	0	0	0	0	0	0	0	0	0	0	0	0	0	0	0	0	0	0	0	0	1	0	1	2	2
Chaunax suttkusi		LC	NA	0	0	0	0	0	0	0	0	0	0	0	0	0	0	0	0	0	0	0	0	0	0	0	0	0	0	0	0	0	0	0	0	0	0
Cheilopogon exsiliens	Bandwing flyingfish	LC	M	0	0	0	0	0	0	0	0	0	0	0	0	0	0	0	0	0	0	0	0	0	0	0	0	0	0	0	0	0	0	0	0	0	0
Cheilopogon heterurus	Mediterranean flyingfish	LC	M	0	0	0	0	0	0	0	0	0	0	0	0	0	0	0	0	0	0	0	0	0	0	0	0	0	0	0	0	0	0	0	0	0	0
Chelidonichthys cuculus	Red gurnard	LC	VH	3	1	1	5	0	1	1	2	2	0	1	3	0	0	0	0	1	1	0	2	1	1	0	2	0	0	0	0	2	1	0	3	17	6
Chelidonichthys lastoviza	Streaked gurnard	LC	M	2	2	8	12	2	0	2	4	0	0	1	1	0	0	0	0	0	1	1	2	1	1	1	3	0	1	1	2	1	1	3	5	29	7
Chelidonichthys lucerna	Tub gurnard	LC	M	2	2	11	15	2	1	5	8	0	0	5	5	0	0	1	1	0	1	5	6	0	2	4	6	0	0	3	3	2	5	2	9	53	8
Chelidonichthys obscurus	Longfin gurnard	LC	VH	1	1	1	3	0	0	0	0	0	0	0	0	0	0	0	0	1	0	0	1	0	0	0	0	0	0	0	0	3	1	0	4	8	3
Chelon auratus	Golden grey mullet	LC	M	5	9	8	22	3	5	3	11	0	3	2	5	1	1	1	3	0	1	3	4	1	1	0	2	0	1	1	2	1	0	1	2	51	8
Chelon caeruleus		NA	NA	0	0	0	0	0	0	0	0	0	0	0	0	0	0	0	0	0	0	0	0	0	0	0	0	0	0	0	0	0	0	0	0	0	0
Chelon labrosus	Thicklip grey mullet	LC	L	2	6	8	16	1	1	3	5	0	0	1	1	0	1	1	2	2	0	2	4	3	0	0	3	1	0	0	1	0	0	1	1	33	8
Chelon ramada	Thinlip grey mullet	LC	M	4	6	6	16	1	3	1	5	0	2	0	2	1	0	0	1	2	1	2	5	3	1	4	8	1	1	3	5	1	0	1	2	44	8
Chelon saliens	Leaping mullet	LC	M	1	6	6	13	2	2	3	7	0	0	2	2	0	1	1	2	0	2	3	5	1	1	1	3	0	1	1	2	0	0	1	1	35	8
Chimaera monstrosa	Rabbit fish	VU	L	2	0	2	4	0	0	0	0	0	0	0	0	0	0	0	0	3	0	0	3	0	1	0	1	0	0	0	0	3	0	1	4	12	4
Chlopsis bicolor	Bicolor eel	LC	NA	0	0	0	0	0	0	0	0	0	0	0	0	0	0	0	0	0	0	0	0	0	0	0	0	0	0	0	0	0	0	0	0	0	0
Chlorophthalmus agassizi	Shortnose greeneye	LC	NA	1	1	2	4	0	3	0	3	0	2	0	2	0	1	0	1	1	1	0	2	1	1	0	2	0	1	0	1	0	0	0	0	15	7
Chromis chromis	Damselfish	LC	NA	2	4	5	11	0	1	0	1	0	0	0	0	0	0	0	0	0	1	0	1	0	1	0	1	0	0	0	0	3	0	2	5	19	5
Chromis viridis	Blue green damselfish	NA	NA	0	0	0	0	0	0	0	0	0	0	0	0	0	0	0	0	0	0	0	0	0	0	0	0	0	0	0	0	0	0	0	0	0	0
Chromogobius quadrivittatus	Chestnut goby	LC	NA	0	0	0	0	0	0	0	0	0	0	0	0	0	0	0	0	0	0	0	0	0	0	0	0	0	0	0	0	0	0	0	0	0	0
Chromogobius zebratus	Kolombatovic's goby	LC	NA	0	0	0	0	0	0	0	0	0	0	0	0	0	0	0	0	0	0	0	0	0	0	0	0	0	0	0	0	0	0	0	0	0	0
Citharus linguatula	Spotted flounder	LC	VH	1	5	12	18	1	1	2	4	0	1	1	2	0	0	0	0	0	2	0	2	0	1	1	2	0	0	0	0	4	0	3	7	35	6
Clinitrachus argentatus	Cline	LC	NA	0	0	1	1	0	0	0	0	0	0	0	0	0	0	0	0	0	0	0	0	0	0	0	0	0	0	0	0	0	0	1	1	2	2
Coelorinchus caelorhincus	Hollowsnout grenadier	LC	M	1	2	3	6	2	3	1	6	0	2	0	2	0	0	0	0	1	1	0	2	0	1	0	1	0	1	0	1	2	0	1	3	21	7
Coelorinchus mediterraneus		LC	NA	0	0	0	0	0	0	0	0	0	0	0	0	0	0	0	0	2	0	0	2	1	0	0	1	0	0	0	0	1	0	0	1	4	3
Coelorinchus occa	Swordsnout grenadier	LC	M	0	0	0	0	0	0	0	0	0	0	0	0	0	0	0	0	0	0	0	0	0	0	0	0	0	0	0	0	0	0	0	0	0	0
Conger conger	European conger	LC	M	3	5	5	13	0	1	0	1	0	1	0	1	0	0	0	0	2	0	0	2	0	0	0	0	0	0	0	0	4	4	3	11	28	5
Corcyrogobius liechtensteini	Liechtenstein's goby	LC	NA	0	0	0	0	0	0	0	0	0	0	0	0	0	0	0	0	0	0	0	0	0	0	0	0	0	0	0	0	0	0	0	0	0	0
Coregonus lavaretus	European whitefish	VU	H	0	0	0	0	0	0	0	0	0	0	0	0	0	0	0	0	0	0	0	0	0	0	0	0	0	0	0	0	0	0	0	0	0	0
Coris julis	Mediterranean rainbow wrasse	LC	VH	4	3	6	13	1	1	0	2	1	0	0	1	1	0	0	1	3	1	1	5	0	0	0	0	1	0	0	1	7	0	4	11	34	7
Coryogalops ocheticus		EN	NA	0	0	0	0	0	0	0	0	0	0	0	0	0	0	0	0	0	0	0	0	0	0	0	0	0	0	0	0	0	0	0	0	0	0
Coryphaena equiselis	Pompano dolphinfish	LC	NA	0	0	0	0	1	0	0	1	0	0	0	0	1	0	0	1	0	0	0	0	0	0	0	0	0	0	0	0	0	0	0	0	2	2
Coryphaena hippurus	Common dolphinfish	LC	H	1	2	0	3	1	2	1	4	0	2	0	2	0	0	0	0	2	2	0	4	1	2	0	3	1	1	0	2	2	3	1	6	24	7
Coryphaenoides guentheri	Günther's grenadier	LC	NA	0	0	0	0	1	0	0	1	0	0	0	0	0	0	0	0	0	0	0	0	0	0	0	0	0	0	0	0	2	0	0	2	3	2
Coryphaenoides mediterraneus	Mediterranean grenadier	LC	NA	0	0	0	0	1	0	0	1	0	0	0	0	0	0	0	0	0	0	0	0	0	0	0	0	0	0	0	0	1	0	0	1	2	2
Coryphoblennius galerita	Montagu's blenny	LC	NA	0	0	0	0	0	0	0	0	0	0	0	0	0	0	0	0	0	0	0	0	0	0	0	0	0	0	0	0	0	1	0	1	1	1
Crenidens crenidens	Karanteen seabream	LC	VH	0	0	0	0	0	0	0	0	0	0	0	0	0	0	0	0	0	0	0	0	0	0	0	0	0	0	0	0	0	0	0	0	0	0
Crystallogobius linearis	Crystal goby	LC	NA	0	1	0	1	0	0	0	0	1	0	0	1	0	0	0	0	0	1	0	1	0	1	0	1	0	1	0	1	0	0	0	0	5	5
Ctenolabrus rupestris	Goldsinny-wrasse	LC	VH	0	0	0	0	0	0	0	0	0	0	0	0	0	0	0	0	0	1	0	1	0	0	0	0	0	0	0	0	1	0	0	1	2	2
Cubiceps capensis	Cape fathead	LC	NA	0	0	0	0	0	0	0	0	0	0	0	0	0	0	0	0	0	0	0	0	0	0	0	0	0	0	0	0	0	0	0	0	0	0
Cubiceps gracilis	Driftfish	LC	NA	0	0	0	0	0	0	0	0	0	0	0	0	0	0	0	0	0	0	0	0	0	0	0	0	0	0	0	0	0	0	0	0	0	0
Cyclichthys spilostylus	Spotbase burrfish	NA	NA	0	0	0	0	0	0	0	0	0	0	0	0	0	0	0	0	0	0	0	0	0	0	0	0	0	0	0	0	0	0	0	0	0	0
Cyclothone braueri	Garrick	LC	NA	0	0	0	0	0	0	0	0	0	0	0	0	0	0	0	0	0	1	0	1	0	0	0	0	0	0	0	0	2	0	0	2	3	2
Cyclothone microdon	Veiled anglemouth	LC	NA	0	0	0	0	0	0	0	0	0	0	0	0	0	0	0	0	0	0	0	0	0	0	0	0	0	0	0	0	0	0	0	0	0	0
Cyclothone pygmaea		LC	NA	0	0	0	0	0	0	0	0	0	0	0	0	0	0	0	0	1	0	0	1	0	0	0	0	1	0	0	1	1	0	0	1	3	3
Cynoglossus sinusarabici	Red Sea tonguesole	LC	NA	0	0	5	5	0	0	0	0	0	0	0	0	0	0	0	0	0	0	0	0	0	0	0	0	0	0	0	0	0	0	0	0	5	1
Cynoponticus ferox	Guinean pike conger	LC	NA	0	0	0	0	0	0	0	0	0	0	0	0	0	0	0	0	0	0	0	0	0	0	0	0	0	0	0	0	0	0	0	0	0	0
Dactylopterus volitans	Flying gurnard	LC	NA	1	0	0	1	0	0	0	0	0	0	0	0	0	0	0	0	0	0	0	0	0	0	0	0	0	0	0	0	0	0	0	0	1	1
Dagetichthys lusitanicus	Portuguese sole	DD	VH	0	0	0	0	0	0	0	0	0	0	0	0	0	0	0	0	0	0	0	0	0	0	0	0	0	0	0	0	1	0	0	1	1	1
Dalatias licha	Kitefin shark	VU	M	3	0	0	3	0	0	0	0	0	0	0	0	0	0	0	0	1	0	0	1	1	0	0	1	0	0	0	0	5	0	1	6	11	4
Dalophis imberbis	Armless snake eel	NA	NA	0	0	0	0	0	0	0	0	0	0	0	0	0	0	0	0	1	0	0	1	0	0	0	0	0	0	0	0	0	0	0	0	1	1
Dasyatis chrysonota	Blue stingray	NT	NA	0	0	1	1	0	0	0	0	0	0	0	0	0	0	0	0	0	0	1	1	0	0	0	0	0	0	0	0	0	0	0	0	2	2
Dasyatis marmorata	Marbled stingray	DD	NA	0	0	4	4	0	0	1	1	0	0	1	1	0	0	0	0	0	0	0	0	1	1	0	2	1	0	0	1	0	1	0	1	10	6
Dasyatis pastinaca	Common stingray	DD	H	1	3	7	11	0	0	5	5	0	0	3	3	0	0	0	0	0	1	2	3	0	2	4	6	1	1	0	2	1	2	2	5	35	7
Dasyatis tortonesei	Tortonese's stingray	NA	NA	0	0	1	1	0	0	0	0	0	0	0	0	0	0	0	0	0	0	0	0	1	0	0	1	1	0	0	1	0	0	0	0	3	3
Decapterus macarellus	Mackerel scad	LC	M	0	0	0	0	0	0	0	0	0	0	0	0	0	0	0	0	0	0	0	0	0	0	0	0	0	0	0	0	0	0	0	0	0	0
Decapterus punctatus	Round scad	LC	M	0	0	0	0	0	0	0	0	0	0	0	0	0	0	0	0	0	0	0	0	0	0	0	0	0	0	0	0	0	0	0	0	0	0
Decapterus russelli	Indian scad	LC	L	0	0	1	1	0	0	0	0	0	0	0	0	0	0	0	0	0	0	0	0	0	0	0	0	0	0	0	0	0	0	1	1	2	2
Deltentosteus collonianus	Toothed goby	LC	NA	0	0	0	0	0	0	0	0	0	0	0	0	0	0	0	0	0	0	0	0	0	0	0	0	0	0	0	0	0	0	0	0	0	0
Deltentosteus quadrimaculatus	Four-spotted goby	NA	NA	2	0	3	5	0	0	1	1	0	0	1	1	0	0	0	0	0	1	1	2	1	0	1	2	0	0	0	0	2	0	1	3	14	6
Dentex dentex	Common dentex	VU	VH	3	5	7	15	3	1	0	4	4	0	0	4	0	0	0	0	1	2	3	6	2	1	2	5	1	0	1	2	1	0	2	3	39	7
Dentex gibbosus	Pink dentex	LC	M	0	1	0	1	0	0	0	0	0	0	0	0	0	0	0	0	1	1	0	2	0	1	0	1	0	1	0	1	0	0	0	0	5	4
Dentex macrophthalmus	Large-eye dentex	LC	VH	0	1	1	2	0	0	1	1	0	0	2	2	0	0	1	1	1	1	4	6	0	0	1	1	0	0	0	0	0	0	0	0	13	6
Dentex maroccanus	Morocco dentex	LC	M	1	0	5	6	0	1	2	3	1	0	2	3	0	0	0	0	2	0	0	2	2	1	1	4	0	0	0	0	0	0	1	1	19	6
Diaphus holti	Small lantern fish	LC	NA	0	0	0	0	0	0	0	0	0	0	0	0	0	0	0	0	0	1	0	1	0	0	0	0	0	0	0	0	0	0	0	0	1	1
Diaphus metopoclampus	Spothead lantern fish	LC	NA	0	0	2	2	0	0	0	0	0	0	0	0	0	0	0	0	0	0	0	0	0	0	0	0	0	0	0	0	0	1	0	1	3	2
Diaphus rafinesquii	White-spotted lantern fish	LC	NA	0	0	0	0	0	0	0	0	0	0	0	0	0	0	0	0	0	1	0	1	0	1	0	1	0	0	0	0	0	0	0	0	2	2
Dicentrarchus labrax	European seabass	LC	VH	4	6	9	19	3	1	2	6	1	0	1	2	0	1	0	1	3	3	2	8	1	1	1	3	1	1	1	3	0	1	0	1	43	8
Dicentrarchus punctatus	Spotted seabass	LC	M	0	0	1	1	0	0	1	1	0	0	0	0	0	0	0	0	1	1	0	2	0	0	0	0	0	0	0	0	0	0	0	0	4	3
Dicologlossa cuneata	Wedge sole	LC	VH	1	0	0	1	2	0	0	2	0	0	0	0	1	0	0	1	1	0	0	1	0	0	0	0	0	0	0	0	0	0	0	0	5	4
Dicologlossa hexophthalma	Ocellated wedge sole	LC	VH	0	0	0	0	0	0	0	0	0	0	0	0	0	0	0	0	0	0	0	0	0	0	0	0	0	0	0	0	0	0	0	0	0	0
Didogobius bentuvii	Ben-Tuvia's goby	DD	NA	0	0	0	0	0	0	0	0	0	0	0	0	0	0	0	0	0	0	0	0	0	0	0	0	0	0	0	0	0	0	0	0	0	0
Didogobius schlieweni		LC	NA	0	0	0	0	0	0	0	0	0	0	0	0	0	0	0	0	0	0	0	0	0	0	0	0	0	0	0	0	0	0	0	0	0	0
Didogobius splechtnai		LC	NA	0	0	0	0	0	0	0	0	0	0	0	0	0	0	0	0	0	0	0	0	0	0	0	0	0	0	0	0	0	0	0	0	0	0
Diogenichthys atlanticus	Longfin lanternfish	LC	NA	0	0	0	0	0	0	0	0	0	0	0	0	0	0	0	0	0	0	0	0	0	0	0	0	0	0	0	0	0	0	0	0	0	0
Diplecogaster bimaculata	Two-spotted clingfish	LC	NA	0	0	0	0	0	0	0	0	0	0	0	0	0	0	0	0	0	0	0	0	0	0	0	0	0	0	0	0	0	0	0	0	0	0
Diplecogaster umutturali		NA	NA	0	0	0	0	0	0	0	0	0	0	0	0	0	0	0	0	0	0	0	0	0	0	0	0	0	0	0	0	0	0	0	0	0	0
Diplodus annularis	Annular seabream	LC	L	14	12	31	57	5	4	4	13	1	4	3	8	2	0	0	2	5	8	4	17	3	2	2	7	1	2	1	4	6	0	1	7	115	8
Diplodus bellottii	Senegal seabream	LC	H	0	0	0	0	0	0	0	0	0	0	0	0	0	0	0	0	0	0	0	0	0	0	0	0	0	0	0	0	0	0	0	0	0	0
Diplodus cervinus	Zebra seabream	LC	L	1	0	2	3	0	0	1	1	0	0	1	1	0	0	0	0	1	0	0	1	1	0	0	1	0	0	0	0	0	0	0	0	7	5
Diplodus puntazzo	Sharpsnout seabream	LC	L	2	5	8	15	0	1	0	1	0	0	0	0	0	0	0	0	1	1	0	2	1	1	0	2	0	0	0	0	3	1	1	5	25	5
Diplodus sargus	White seabream	LC	VH	5	5	14	24	3	0	1	4	4	0	0	4	1	0	0	1	5	2	3	10	5	1	1	7	2	0	1	3	8	2	1	11	64	8
Diplodus vulgaris	Common two-banded seabream	LC	L	4	6	20	30	3	3	2	8	2	2	3	7	1	1	1	3	3	3	4	10	1	3	3	7	0	0	1	1	9	2	3	14	80	8
Dipturus batis	Blue skate	CR	M	0	0	0	0	0	0	0	0	0	0	0	0	0	0	0	0	0	0	0	0	0	0	0	0	0	0	0	0	0	0	0	0	0	0
Dipturus oxyrinchus	Longnosed skate	NT	M	3	2	3	8	1	2	1	4	1	1	0	2	0	1	0	1	1	1	1	3	1	2	2	5	1	0	1	2	4	1	2	7	32	8
Dussumieria elopsoides	Slender rainbow sardine	LC	L	0	0	3	3	0	0	0	0	0	0	0	0	0	0	0	0	0	0	0	0	0	0	0	0	0	0	0	0	0	0	0	0	3	1
Dysomma brevirostre	Pignosed arrowtooth eel	LC	NA	0	0	0	0	0	0	0	0	0	0	0	0	0	0	0	0	0	0	0	0	0	0	0	0	0	0	0	0	0	0	0	0	0	0
Echelus myrus	Painted eel	LC	NA	0	0	3	3	0	0	0	0	0	0	0	0	0	0	0	0	1	0	0	1	0	0	0	0	0	0	0	0	0	0	0	0	4	2
Echeneis naucrates	Live sharksucker	LC	H	0	0	1	1	0	0	0	0	0	0	0	0	0	0	0	0	0	0	0	0	0	0	0	0	0	0	0	0	0	0	0	0	1	1
Echiichthys vipera	Lesser weever	NA	NA	0	0	1	1	0	0	0	0	0	0	0	0	0	0	0	0	0	0	0	0	0	0	0	0	0	0	0	0	0	0	0	0	1	1
Echinorhinus brucus	Bramble shark	DD	NA	1	0	1	2	0	0	0	0	0	0	0	0	0	0	0	0	0	0	0	0	0	0	0	0	0	0	0	0	0	0	0	0	2	1
Echiodon dentatus		LC	NA	0	0	0	0	0	0	0	0	0	0	0	0	0	0	0	0	0	0	0	0	0	0	0	0	0	0	0	0	0	0	0	0	0	0
Echiodon drummondii		LC	NA	0	0	0	0	0	0	0	0	0	0	0	0	0	0	0	0	0	0	0	0	0	0	0	0	0	0	0	0	0	0	0	0	0	0
Elagatis bipinnulata	Rainbow runner	LC	M	0	0	0	0	0	0	0	0	0	0	0	0	0	0	0	0	0	0	0	0	0	0	0	0	0	0	0	0	0	0	0	0	0	0
Electrona risso	Electric lantern fish	LC	NA	0	0	0	0	0	0	0	0	0	0	0	0	0	0	0	0	0	0	0	0	0	0	0	0	0	0	0	0	0	1	0	1	1	1
Enchelycore anatina	Fangtooth moray	LC	M	0	0	0	0	0	0	0	0	0	0	0	0	0	0	0	0	0	0	0	0	0	0	0	0	0	0	0	0	0	0	0	0	0	0
Encrasicholina gloria	Red Sea anchovy	DD	NA	0	0	0	0	0	0	0	0	0	0	0	0	0	0	0	0	0	0	0	0	0	0	0	0	0	0	0	0	0	0	0	0	0	0
Engraulis albidus		DD	NA	0	0	0	0	0	0	0	0	0	0	0	0	0	0	0	0	0	0	0	0	0	0	0	0	0	0	0	0	0	0	0	0	0	0
Engraulis encrasicolus	European anchovy	LC	M	7	10	22	39	12	8	3	23	6	6	1	13	3	1	0	4	10	12	1	23	6	4	0	10	4	2	1	7	12	8	3	23	142	8
Entelurus aequoreus	Snake pipefish	NA	NA	0	0	0	0	0	0	0	0	0	0	0	0	0	0	0	0	0	0	0	0	0	0	0	0	0	0	0	0	0	0	0	0	0	0
Ephippion guttifer	Prickly puffer	LC	VH	0	0	0	0	0	0	0	0	0	0	0	0	0	0	0	0	0	0	0	0	0	0	0	0	0	0	0	0	0	0	0	0	0	0
Epigonus constanciae		LC	NA	1	0	0	1	0	0	0	0	0	0	0	0	0	0	0	0	0	0	0	0	0	0	0	0	0	0	0	0	0	0	0	0	1	1
Epigonus denticulatus	Pencil cardinal	LC	NA	1	0	0	1	0	0	0	0	0	0	0	0	0	0	0	0	1	0	0	1	0	0	0	0	0	0	0	0	0	0	0	0	2	2
Epigonus telescopus	Black cardinal fish	LC	M	0	0	0	0	0	0	0	0	0	0	0	0	0	0	0	0	0	0	0	0	0	0	0	0	0	0	0	0	1	1	0	2	2	1
Epinephelus aeneus	White grouper	NT	VH	0	0	7	7	0	1	1	2	0	1	0	1	0	0	1	1	1	0	1	2	0	0	0	0	0	0	1	1	0	0	2	2	16	7
Epinephelus caninus	Dogtooth grouper	DD	VH	1	0	0	1	0	1	0	1	0	1	0	1	0	0	0	0	0	0	0	0	0	0	0	0	0	0	0	0	0	0	1	1	4	4
Epinephelus coioides	Orange-spotted grouper	LC	H	0	0	0	0	0	0	0	0	0	0	0	0	0	0	0	0	0	0	0	0	0	0	0	0	0	0	0	0	0	0	0	0	0	0
Epinephelus costae	Goldblotch grouper	DD	VH	1	0	5	6	0	0	2	2	0	0	0	0	0	0	0	0	0	0	0	0	0	0	0	0	0	0	0	0	2	0	0	2	10	3
Epinephelus malabaricus	Malabar grouper	LC	VH	0	0	0	0	0	0	0	0	0	0	0	0	0	0	0	0	0	0	0	0	0	0	0	0	0	0	0	0	0	0	0	0	0	0
Epinephelus marginatus	Dusky grouper	VU	VH	1	2	5	8	2	1	0	3	2	2	0	4	0	1	0	1	4	1	1	6	2	1	1	4	1	0	0	1	6	0	2	8	35	8
Equulites klunzingeri	Klunzinger's ponyfish	NA	NA	0	0	5	5	0	0	1	1	0	0	1	1	0	0	0	0	0	1	1	2	0	0	1	1	0	0	1	1	0	0	0	0	11	6
Equulites popei	Pope's ponyfish	NA	H	0	0	0	0	0	0	0	0	0	0	0	0	0	0	0	0	0	0	0	0	0	0	0	0	0	0	0	0	0	0	0	0	0	0
Eretmophorus kleinenbergi		LC	NA	0	0	0	0	0	0	0	0	0	0	0	0	0	0	0	0	0	0	0	0	0	0	0	0	0	0	0	0	0	0	0	0	0	0
Etmopterus spinax	Velvet belly	LC	NA	3	1	2	6	0	0	0	0	0	0	0	0	0	0	0	0	2	2	0	4	2	2	1	5	0	0	1	1	8	1	1	10	26	5
Etrumeus golanii		DD	NA	0	0	1	1	0	0	1	1	0	0	0	0	0	0	0	0	0	0	3	3	0	0	1	1	0	0	2	2	0	0	1	1	9	6
Eutelichthys leptochirus		DD	NA	0	0	0	0	0	0	0	0	0	0	0	0	0	0	0	0	0	0	0	0	0	0	0	0	1	0	0	1	0	0	0	0	1	1
Euthynnus alletteratus	Little tunny	LC	M	1	4	2	7	0	2	2	4	0	1	1	2	0	1	1	2	1	2	0	3	0	1	1	2	0	0	0	0	4	1	2	7	27	7
Eutrigla gurnardus	Grey gurnard	NA	H	2	0	4	6	0	0	1	1	0	0	0	0	0	0	0	0	0	1	1	2	0	1	1	2	0	0	0	0	1	1	2	4	15	5
Evermannella balbo	Balbo sabretooth	LC	NA	0	0	0	0	0	0	0	0	0	0	0	0	0	0	0	0	0	0	0	0	0	0	0	0	0	0	0	0	0	0	0	0	0	0
Evynnis ehrenbergii		NA	NA	0	0	0	0	0	0	0	0	0	0	0	0	0	0	0	0	0	0	0	0	0	0	0	0	0	0	0	0	0	0	0	0	0	0
Exocoetus obtusirostris	Oceanic two-wing flyingfish	LC	NA	0	0	0	0	0	0	0	0	0	0	0	0	0	0	0	0	0	0	0	0	0	0	0	0	0	0	0	0	0	0	0	0	0	0
Exocoetus volitans	Tropical two-wing flyingfish	LC	M	0	0	0	0	0	0	0	0	0	0	0	0	0	0	0	0	0	0	0	0	0	0	0	0	0	0	0	0	0	0	0	0	0	0
Facciolella oxyrhyncha	Facciola's sorcerer	NA	NA	0	0	0	0	0	0	0	0	0	0	0	0	0	0	0	0	0	0	0	0	0	0	0	0	0	0	0	0	0	0	0	0	0	0
Favonigobius melanobranchus	Blackthroat goby	NT	NA	0	0	0	0	0	0	0	0	0	0	0	0	0	0	0	0	0	0	0	0	0	0	0	0	0	0	0	0	0	0	0	0	0	0
Fistularia commersonii	Bluespotted cornetfish	LC	NA	0	2	2	4	0	2	0	2	0	2	0	2	0	0	0	0	0	0	0	0	0	0	1	1	0	0	0	0	1	1	5	7	16	5
Fistularia petimba	Red cornetfish	LC	NA	0	0	0	0	0	0	0	0	0	0	0	0	0	0	0	0	0	0	0	0	0	0	0	0	0	0	0	0	0	0	0	0	0	0
Gadella maraldi	Gadella	LC	M	0	0	0	0	0	0	0	0	0	0	0	0	0	0	0	0	1	0	0	1	0	0	0	0	0	0	0	0	0	0	0	0	1	1
Gadiculus argenteus	Silvery pout	NA	VH	1	0	4	5	0	0	1	1	0	0	0	0	0	0	1	1	0	0	1	1	0	0	0	0	0	0	0	0	2	0	0	2	10	5
Gadus morhua	Atlantic cod	VU	M	0	0	0	0	0	0	0	0	0	0	0	0	0	0	0	0	0	0	0	0	0	0	0	0	0	0	0	0	0	0	0	0	0	0
Gaidropsarus biscayensis	Mediterranean bigeye rockling	NA	M	0	0	0	0	0	0	0	0	0	0	0	0	0	0	0	0	1	0	0	1	0	0	0	0	0	0	0	0	2	1	2	5	6	2
Gaidropsarus granti	Azores rockling	DD	M	0	1	0	1	0	0	0	0	0	0	0	0	0	0	0	0	0	1	0	1	0	0	0	0	0	0	0	0	0	1	0	1	3	3
Gaidropsarus mediterraneus	Shore rockling	NA	M	0	0	4	4	0	0	1	1	0	0	0	0	0	0	0	0	0	0	1	1	0	0	0	0	0	0	0	0	2	0	2	4	10	4
Gaidropsarus vulgaris	Three-bearded rockling	LC	M	0	0	0	0	0	0	0	0	0	0	0	0	0	0	0	0	0	1	0	1	0	0	0	0	0	0	0	0	2	0	0	2	3	2
Galeocerdo cuvier	Tiger shark	NT	M	0	1	0	1	0	0	0	0	0	0	0	0	0	0	0	0	0	0	0	0	0	0	0	0	0	0	0	0	0	1	0	1	2	2
Galeoides decadactylus	Lesser African threadfin	ΝΤ	Η	0	0	0	0	0	0	0	0	0	0	0	0	0	0	0	0	0	0	0	0	0	0	0	0	0	0	0	0	0	0	0	0	0	0
Galeorhinus galeus	Tope shark	CR	M	0	0	0	0	1	0	0	1	0	0	0	0	0	0	0	0	0	0	0	0	1	0	0	1	1	0	0	1	1	0	0	1	4	4
Galeus atlanticus	Atlantic sawtail cat shark	NT	NA	0	0	0	0	0	0	0	0	0	0	0	0	0	0	0	0	0	0	0	0	0	0	0	0	0	0	0	0	0	0	0	0	0	0
Galeus melastomus	Blackmouth catshark	LC	H	6	2	2	10	1	0	0	1	0	0	0	0	0	0	0	0	3	5	0	8	8	6	1	15	1	1	0	2	13	2	3	18	54	6
Gammogobius steinitzi	Steinitz's goby	LC	NA	0	0	0	0	0	0	0	0	0	0	0	0	0	0	0	0	0	0	0	0	0	0	0	0	0	0	0	0	0	0	0	0	0	0
Gasterosteus aculeatus	Three-spined stickleback	LC	NA	0	0	1	1	0	0	0	0	0	0	0	0	0	0	0	0	1	0	0	1	0	0	0	0	0	0	0	0	0	0	0	0	2	2
Gephyroberyx darwinii	Darwin's slimehead	LC	L	1	0	0	1	0	0	0	0	0	0	0	0	0	0	0	0	0	0	0	0	0	0	0	0	0	0	0	0	0	0	0	0	1	1
Glaucostegus cemiculus	Blackchin guitarfish	CR	L	0	0	4	4	0	1	1	2	0	1	1	2	0	0	0	0	0	0	1	1	0	0	0	0	0	0	0	0	0	0	1	1	10	5
Glaucostegus halavi	Halavi ray	CR	NA	0	1	0	1	0	0	0	0	0	0	0	0	0	0	0	0	0	0	0	0	0	0	0	0	0	0	0	0	0	0	0	0	1	1
Glossanodon leioglossus	Smalltoothed argentine	LC	NA	2	0	0	2	0	0	0	0	0	0	0	0	0	0	0	0	0	0	0	0	0	0	0	0	0	0	0	0	0	0	0	0	2	1
Gnathophis mystax	Thinlip conger	LC	M	0	0	4	4	0	0	0	0	0	0	0	0	0	0	0	0	1	0	1	2	1	0	0	1	0	0	0	0	4	0	0	4	11	4
Gobius ater	Bellotti's goby	LC	NA	1	0	0	1	0	0	0	0	0	0	0	0	0	0	0	0	0	0	0	0	0	0	0	0	0	0	0	0	0	0	0	0	1	1
Gobius auratus	Golden goby	LC	NA	1	0	0	1	0	0	0	0	0	0	0	0	0	0	0	0	0	0	0	0	0	0	0	0	0	0	0	0	1	0	0	1	2	2
Gobius bucchichi	Bucchich's goby	LC	NA	0	2	0	2	0	0	0	0	0	0	0	0	0	0	0	0	0	0	0	0	0	0	0	0	0	0	0	0	0	1	0	1	3	2
Gobius cobitis	Giant goby	NA	VH	1	1	2	4	0	0	0	0	1	1	1	3	0	0	0	0	1	1	0	2	0	0	0	0	0	0	0	0	0	0	0	0	9	3
Gobius couchi	Couch's goby	LC	NA	0	0	0	0	0	0	0	0	0	0	0	0	0	0	0	0	0	0	0	0	0	0	0	0	0	0	0	0	0	0	0	0	0	0
Gobius cruentatus	Red-mouthed goby	LC	NA	2	1	1	4	0	0	0	0	0	0	0	0	0	0	0	0	0	1	0	1	0	0	0	0	0	0	0	0	1	0	0	1	6	3
Gobius fallax	Sarato's goby	LC	NA	1	0	0	1	0	0	0	0	0	0	0	0	0	0	0	0	0	0	0	0	0	0	0	0	0	0	0	0	1	0	0	1	2	2
Gobius gasteveni	Steven's goby	LC	NA	0	0	0	0	0	0	0	0	0	0	0	0	0	0	0	0	0	0	0	0	0	0	0	0	0	0	0	0	0	0	0	0	0	0
Gobius geniporus	Slender goby	LC	NA	0	1	3	4	0	0	0	0	0	0	0	0	0	0	0	0	0	2	0	2	0	0	0	0	0	0	0	0	1	0	0	1	7	3
Gobius incognitus		NA	NA	0	1	0	1	0	0	0	0	0	0	0	0	0	0	0	0	0	0	0	0	0	0	0	0	0	0	0	0	0	1	0	1	2	2
Gobius kolombatovici		NA	NA	0	0	0	0	0	0	0	0	0	0	0	0	0	0	0	0	0	0	0	0	0	0	0	0	0	0	0	0	0	0	0	0	0	0
Gobius niger	Black goby	LC	NA	2	2	10	14	0	2	2	4	1	1	4	6	0	0	0	0	1	2	0	3	0	0	0	0	0	1	0	1	1	2	1	4	32	6
Gobius paganellus	Rock goby	LC	VH	2	3	2	7	0	0	0	0	1	1	2	4	0	0	0	0	1	1	0	2	0	1	0	1	0	0	0	0	0	1	0	1	15	5
Gobius roulei	Roule's goby	LC	NA	0	0	0	0	0	1	0	1	0	1	0	1	0	0	0	0	0	0	0	0	0	0	0	0	0	0	0	0	0	0	0	0	2	2
Gobius strictus	Schmidt's goby	DD	NA	0	0	0	0	0	0	0	0	0	0	0	0	0	0	0	0	0	0	0	0	0	0	0	0	0	0	0	0	0	0	0	0	0	0
Gobius vittatus	Striped goby	LC	NA	0	0	0	0	0	1	0	1	0	0	0	0	0	1	0	1	0	1	0	1	0	0	1	1	0	1	0	1	0	1	0	1	6	6
Gobius xanthocephalus		LC	NA	0	0	0	0	0	0	0	0	0	0	0	0	0	0	0	0	0	0	0	0	0	0	0	0	0	0	0	0	0	0	0	0	0	0
Gonichthys cocco	Cocco’s lanternfish	LC	NA	0	0	0	0	0	0	0	0	0	0	0	0	0	0	0	0	0	0	0	0	0	0	0	0	0	0	0	0	0	0	0	0	0	0
Gonostoma denudatum		LC	NA	0	0	0	0	0	0	0	0	0	0	0	0	0	0	0	0	0	0	0	0	0	0	0	0	0	0	0	0	0	0	0	0	0	0
Gouania willdenowi	Blunt-snouted clingfish	LC	NA	0	0	0	0	0	0	0	0	0	0	0	0	0	0	0	0	0	0	0	0	0	0	0	0	0	0	0	0	0	0	0	0	0	0
Grammonus ater		LC	NA	0	0	0	0	0	0	0	0	0	0	0	0	0	0	0	0	0	0	0	0	0	0	0	0	0	0	0	0	0	0	0	0	0	0
Guttigadus latifrons		NA	NA	0	0	0	0	0	0	0	0	0	0	0	0	0	0	0	0	0	0	0	0	0	0	0	0	0	0	0	0	0	0	0	0	0	0
Gymnammodytes cicerelus	Mediterranean sand eel	LC	NA	1	0	1	2	0	0	0	0	0	0	0	0	0	0	0	0	1	0	0	1	0	0	0	0	0	0	0	0	0	0	0	0	3	2
Gymnammodytes semisquamatus	Smooth sandeel	LC	NA	0	0	0	0	0	0	0	0	0	0	0	0	0	0	0	0	0	0	0	0	0	0	0	0	0	0	0	0	0	0	0	0	0	0
Gymnesigobius medits		NA	NA	0	0	0	0	0	0	0	0	0	0	0	0	0	0	0	0	0	0	0	0	0	0	0	0	0	0	0	0	0	0	0	0	0	0
Gymnothorax reticularis		NA	NA	0	0	0	0	0	0	0	0	0	0	0	0	0	0	0	0	0	0	0	0	0	0	0	0	0	0	0	0	0	0	0	0	0	0
Gymnothorax unicolor	Brown moray	LC	NA	0	0	0	0	0	0	0	0	0	0	0	0	0	0	0	0	0	0	0	0	0	0	0	0	0	0	0	0	0	0	0	0	0	0
Gymnura altavela	Spiny butterfly ray	VU	H	0	0	3	3	0	0	1	1	0	0	1	1	0	0	1	1	0	0	0	0	1	0	0	1	1	0	0	1	1	0	1	2	10	7
Halobatrachus didactylus	Lusitanian toadfish	LC	NA	0	0	0	0	0	0	0	0	0	0	0	0	0	0	0	0	0	0	0	0	0	0	0	0	0	0	0	0	0	0	0	0	0	0
Halosaurus ovenii		LC	NA	0	0	0	0	0	0	0	0	0	0	0	0	0	0	0	0	0	0	0	0	0	0	0	0	0	0	0	0	0	0	0	0	0	0
Helicolenus dactylopterus	Blackbelly rosefish	LC	L	4	2	4	10	5	1	0	6	2	1	0	3	0	0	0	0	5	1	1	7	2	0	0	2	2	1	0	3	1	5	0	6	37	7
Hemiramphus far	Black-barred halfbeak	NA	M	0	0	0	0	0	0	0	0	0	0	0	0	0	0	0	0	0	0	0	0	0	0	0	0	0	0	0	0	0	0	0	0	0	0
Heptranchias perlo	Sharpnose sevengill shark	NT	NA	3	0	1	4	0	0	0	0	0	0	0	0	0	0	0	0	1	0	0	1	1	0	0	1	1	0	0	1	1	0	0	1	8	5
Herklotsichthys punctatus	Spotback herring	LC	L	0	0	1	1	0	0	0	0	0	0	1	1	0	0	0	0	0	0	0	0	0	0	0	0	0	0	0	0	0	0	0	0	2	2
Hexanchus griseus	Bluntnose sixgill shark	NT	NA	2	0	2	4	0	0	0	0	0	0	0	0	0	0	0	0	1	0	0	1	1	0	0	1	1	0	0	1	3	0	1	4	11	5
Hexanchus nakamurai	Bigeyed sixgill shark	DD	NA	0	1	0	1	0	0	0	0	0	0	0	0	0	0	0	0	0	0	0	0	0	0	0	0	0	0	0	0	0	0	0	0	1	1
Himantura uarnak	Honeycomb stingray	VU	L	0	0	1	1	0	0	0	0	0	0	0	0	0	0	0	0	0	0	0	0	0	0	0	0	0	0	0	0	0	0	0	0	1	1
Hippocampus fuscus	Sea pony	NA	NA	0	0	0	0	0	0	0	0	0	0	0	0	0	0	0	0	0	0	0	0	0	0	0	0	0	0	0	0	0	0	0	0	0	0
Hippocampus guttulatus	Long-snouted seahorse	DD	NA	1	1	2	4	0	0	0	0	0	0	0	0	0	0	0	0	2	0	0	2	0	0	0	0	1	0	0	1	0	0	1	1	8	4
Hippocampus hippocampus	Short snouted seahorse	DD	NA	0	1	3	4	0	0	0	0	0	0	0	0	0	0	0	0	0	1	0	1	0	0	0	0	0	0	0	0	1	0	1	2	7	3
Hirundichthys rondeletii	Black wing flyingfish	LC	M	0	0	0	0	0	0	0	0	0	0	0	0	0	0	0	0	0	0	1	1	0	0	0	0	0	0	1	1	0	0	0	0	2	2
Hirundichthys speculiger	Mirrorwing flyingfish	LC	M	0	0	0	0	0	0	0	0	0	0	0	0	0	0	0	0	0	0	0	0	0	0	0	0	0	0	0	0	0	0	0	0	0	0
Holacanthus ciliaris	Queen angelfish	LC	H	0	0	0	0	0	0	0	0	0	0	0	0	0	0	0	0	0	0	0	0	0	0	0	0	0	0	0	0	0	0	0	0	0	0
Hoplostethus mediterraneus	Mediterranean slimehead	LC	NA	2	1	1	4	1	1	0	2	0	1	0	1	0	1	0	1	0	1	0	1	1	0	0	1	0	0	0	0	0	1	0	1	11	7
Huso huso	Beluga	CR	NA	0	0	0	0	0	0	0	0	0	0	0	0	0	0	0	0	0	0	0	0	0	0	0	0	0	0	0	0	0	0	0	0	0	0
Hygophum benoiti	Benoit's lanternfish	LC	NA	0	0	0	0	0	0	0	0	0	0	0	0	0	0	0	0	0	0	0	0	0	1	0	1	0	0	0	0	2	0	0	2	3	2
Hygophum hygomii	Bermuda lantern fish	LC	NA	0	0	0	0	0	0	0	0	0	0	0	0	0	0	0	0	0	0	0	0	0	0	0	0	0	0	0	0	1	0	0	1	1	1
Hymenocephalus italicus	Glasshead grenadier	LC	NA	1	0	5	6	1	1	0	2	0	1	0	1	0	0	0	0	1	1	0	2	1	1	0	2	0	0	0	0	3	0	0	3	16	6
Hyperoglyphe perciformis	Barrelfish	LC	VH	0	0	0	0	0	0	0	0	0	0	0	0	0	0	0	0	0	0	0	0	0	0	0	0	0	0	0	0	0	0	0	0	0	0
Hypleurochilus bananensis		LC	NA	0	0	0	0	0	0	0	0	0	0	0	0	0	0	0	0	1	0	0	1	0	0	0	0	0	0	0	0	0	0	0	0	1	1
Hyporhamphus affinis	Tropical halfbeak	NA	NA	0	0	0	0	0	0	0	0	0	0	0	0	0	0	0	0	0	0	0	0	0	0	0	0	0	0	0	0	0	0	0	0	0	0
Hyporhamphus picarti	African halfbeak	LC	NA	1	0	0	1	0	0	0	0	0	0	0	0	0	0	0	0	0	0	0	0	0	0	0	0	0	0	0	0	0	0	0	0	1	1
Hyporthodus haifensis	Haifa grouper	LC	VH	0	0	1	1	0	0	0	0	0	0	0	0	0	0	0	0	0	0	0	0	0	0	0	0	0	0	0	0	0	0	0	0	1	1
Ichthyococcus ovatus	Lightfish	LC	NA	0	0	0	0	0	0	0	0	0	0	0	0	0	0	0	0	0	0	0	0	0	0	0	0	0	0	0	0	0	0	0	0	0	0
Iniistius pavo	Peacock wrasse	LC	VH	0	0	0	0	0	0	0	0	0	0	0	0	0	0	0	0	0	0	0	0	0	0	0	0	0	0	0	0	0	0	0	0	0	0
Istiophorus albicans	Atlantic sailfish	NA	H	0	0	0	0	0	0	0	0	0	0	0	0	0	0	0	0	0	0	1	1	0	0	0	0	0	0	0	0	0	0	0	0	1	1
Isurus oxyrinchus	Shortfin mako	NT	M	0	0	1	1	0	0	0	0	0	0	0	0	0	0	0	0	0	0	0	0	0	0	0	0	0	0	0	0	0	0	0	0	1	1
Jaydia queketti	Spotfin cardinal	NA	NA	0	0	4	4	0	0	0	0	0	0	0	0	0	0	0	0	0	0	0	0	0	0	0	0	0	0	0	0	0	0	0	0	4	1
Jaydia smithi	Smith's cardinalfish	NA	NA	0	0	2	2	0	0	0	0	0	0	0	0	0	0	0	0	0	0	0	0	0	0	0	0	0	0	0	0	0	0	1	1	3	2
Kajikia albida	Atlantic white marlin	VU	H	0	0	0	0	0	0	0	0	0	0	0	0	0	0	0	0	0	0	0	0	0	0	0	0	0	0	0	0	0	0	0	0	0	0
Katsuwonus pelamis	Skipjack tuna	LC	H	0	0	0	0	0	0	0	0	0	0	0	0	0	0	0	0	1	0	0	1	0	0	0	0	0	0	0	0	1	0	0	1	2	2
Knipowitschia caucasica	Caucasian dwarf goby	LC	NA	0	0	2	2	0	0	0	0	0	0	0	0	0	0	0	0	0	0	0	0	0	0	0	0	0	0	0	0	0	0	0	0	2	1
Kyphosus sectatrix	Bermuda sea chub	LC	H	0	0	0	0	0	0	0	0	0	0	0	0	0	0	0	0	0	0	0	0	0	0	0	0	0	0	0	0	0	0	0	0	0	0
Labrus merula	Brown wrasse	LC	VH	3	2	1	6	2	0	0	2	1	1	1	3	1	0	0	1	1	1	0	2	0	0	0	0	0	0	0	0	2	1	0	3	17	6
Labrus mixtus	Cuckoo wrasse	LC	VH	0	2	0	2	1	1	0	2	1	1	0	2	0	0	0	0	1	2	0	3	1	1	0	2	0	0	0	0	0	1	0	1	12	6
Labrus viridis		VU	NA	1	1	0	2	0	0	0	0	1	0	0	1	0	0	0	0	1	0	0	1	0	0	0	0	0	0	0	0	1	1	2	4	8	4
Lagocephalus lagocephalus	Oceanic puffer	LC	VH	0	0	1	1	0	0	0	0	0	0	0	0	0	0	0	0	0	0	0	0	0	0	0	0	0	0	0	0	0	0	0	0	1	1
Lagocephalus sceleratus	Silver-cheeked toadfish	LC	NA	0	0	5	5	0	0	3	3	0	0	2	2	0	0	0	0	0	0	3	3	0	0	3	3	0	0	2	2	0	1	4	5	23	7
Lagocephalus spadiceus	Half-smooth golden pufferfish	LC	NA	0	0	4	4	0	0	1	1	0	0	1	1	0	0	0	0	0	0	0	0	0	0	0	0	0	0	0	0	0	0	0	0	6	3
Lagocephalus suezensis		LC	NA	0	0	8	8	0	0	1	1	0	0	0	0	0	0	1	1	0	0	0	0	0	0	0	0	0	0	0	0	0	0	0	0	10	3
Lamna nasus	Porbeagle	VU	M	1	2	0	3	0	0	0	0	0	0	0	0	0	0	0	0	0	0	0	0	0	0	0	0	0	0	0	0	0	0	0	0	3	1
Lampanyctus crocodilus	Jewel lanternfish	NA	H	2	0	1	3	0	0	0	0	0	0	0	0	0	0	0	0	2	0	0	2	0	0	0	0	0	0	0	0	2	0	0	2	7	3
Lampanyctus pusillus	Pygmy lanternfish	LC	NA	0	0	1	1	0	0	0	0	0	0	0	0	0	0	0	0	0	0	0	0	0	0	0	0	0	0	0	0	2	0	0	2	3	2
Lampetra fluviatilis	River lamprey	LC	NA	0	0	0	0	0	0	0	0	0	0	0	0	0	0	0	0	0	0	0	0	0	0	0	0	0	0	0	0	0	0	0	0	0	0
Lampris guttatus	Opah	LC	VH	0	0	0	0	0	0	0	0	0	0	0	0	0	0	0	0	0	0	0	0	0	0	0	0	0	0	0	0	0	0	0	0	0	0
Lappanella fasciata		LC	NA	0	0	0	0	0	0	0	0	0	0	0	0	0	0	0	0	0	0	1	1	0	0	0	0	0	0	0	0	0	0	0	0	1	1
Lebetus guilleti	Guillet's goby	LC	NA	0	0	0	0	0	0	0	0	0	0	0	0	0	0	0	0	0	0	0	0	0	0	0	0	0	0	0	0	0	0	0	0	0	0
Lebetus patzneri		NA	NA	0	0	0	0	0	0	0	0	0	0	0	0	0	0	0	0	0	0	0	0	0	0	0	0	0	0	0	0	0	0	0	0	0	0
Lepadogaster candolii	Connemarra clingfish	NA	NA	0	0	0	0	0	0	0	0	0	0	0	0	0	0	0	0	0	0	0	0	0	0	0	0	0	0	0	0	0	0	0	0	0	0
Lepadogaster lepadogaster	Shore clingfish	LC	NA	0	0	1	1	0	0	0	0	0	0	0	0	0	0	0	0	0	0	0	0	0	0	0	0	0	0	0	0	0	0	0	0	1	1
Lepadogaster purpurea	Cornish sucker	LC	NA	0	0	0	0	0	0	0	0	0	0	0	0	0	0	0	0	0	0	0	0	0	0	0	0	0	0	0	0	0	0	0	0	0	0
Lepidion guentheri		LC	NA	0	0	0	0	0	0	0	0	0	0	0	0	0	0	0	0	0	0	0	0	0	0	0	0	0	0	0	0	0	0	0	0	0	0
Lepidion lepidion	Mediterranean codling	LC	M	2	0	0	2	1	0	0	1	0	0	0	0	0	0	0	0	2	0	0	2	2	0	0	2	0	0	0	0	1	0	0	1	8	5
Lepidopus caudatus	Silver scabbardfish	DD	M	1	2	1	4	0	1	0	1	0	1	0	1	0	0	0	0	1	2	0	3	2	0	0	2	0	0	0	0	1	2	0	3	14	6
Lepidorhombus boscii	Four-spot megrim	NA	VH	4	2	5	11	2	2	3	7	0	0	1	1	0	0	0	0	1	2	2	5	1	0	1	2	0	0	1	1	4	0	1	5	32	7
Lepidorhombus whiffiagonis	Megrim	NA	VH	2	0	2	4	0	1	0	1	0	1	0	1	0	0	0	0	0	1	1	2	0	0	0	0	0	0	0	0	1	0	0	1	9	5
Lepidotrigla cavillone	Large-scaled gurnard	NA	L	2	0	10	12	2	0	2	4	0	0	4	4	1	0	0	1	2	1	2	5	1	0	2	3	0	0	1	1	1	1	4	6	36	8
Lepidotrigla dieuzeidei	Spiny gurnard	LC	VH	1	1	1	3	0	1	1	2	0	1	1	2	0	0	0	0	0	1	0	1	0	1	0	1	0	1	0	1	0	0	0	0	10	6
Lestidiops jayakari	Pacific barracudina	LC	NA	0	0	0	0	0	0	0	0	0	0	0	0	0	0	0	0	0	0	0	0	0	0	0	0	0	0	0	0	0	0	0	0	0	0
Lestidiops pseudosphyraenoides		NA	NA	0	0	0	0	0	0	0	0	0	0	0	0	0	0	0	0	0	0	0	0	0	0	0	0	0	0	0	0	0	0	0	0	0	0
Lestidiops sphyrenoides		LC	NA	0	0	0	0	0	0	0	0	0	0	0	0	0	0	0	0	0	0	0	0	0	0	0	0	0	0	0	0	0	0	0	0	0	0
Lestidium atlanticum	Atlantic barracudina	LC	NA	0	0	0	0	0	0	0	0	0	0	0	0	0	0	0	0	0	0	0	0	0	0	0	0	0	0	0	0	0	0	0	0	0	0
Lesueurigobius friesii	Fries's goby	LC	NA	1	0	3	4	0	0	0	0	1	0	0	1	0	0	0	0	0	0	0	0	0	0	0	0	0	0	0	0	0	0	0	0	5	2
Lesueurigobius sanzi	Sanzo's goby	LC	NA	0	0	0	0	0	0	0	0	0	0	0	0	0	0	0	0	0	0	0	0	0	0	0	0	0	0	0	0	0	0	0	0	0	0
Lesueurigobius suerii	Lesueur's goby	NA	NA	0	0	4	4	0	0	0	0	0	0	0	0	0	0	0	0	0	1	0	1	0	0	0	0	0	0	0	0	0	0	2	2	7	3
Leucoraja circularis	Sandy ray	EN	M	2	0	2	4	0	0	0	0	1	0	0	1	0	0	0	0	1	0	0	1	0	0	0	0	0	0	0	0	1	0	0	1	7	4
Leucoraja fullonica	Shagreen ray	VU	L	0	1	0	1	0	0	0	0	0	0	0	0	0	0	0	0	0	0	0	0	0	0	0	0	0	0	0	0	0	0	0	0	1	1
Leucoraja melitensis	Maltese ray	CR	NA	2	1	0	3	0	0	0	0	0	0	0	0	0	0	0	0	1	0	0	1	0	0	0	0	0	1	0	1	0	0	0	0	5	3
Leucoraja naevus	Cuckoo ray	LC	M	2	0	0	2	0	0	0	0	0	0	0	0	0	0	0	0	0	0	0	0	0	0	0	0	0	0	0	0	2	0	0	2	4	2
Lichia amia	Leerfish	LC	M	1	2	0	3	0	0	0	0	0	0	0	0	0	0	0	0	0	0	0	0	0	0	0	0	0	0	0	0	0	1	0	1	4	2
Lipophrys pholis	Shanny	LC	NA	0	0	0	0	0	0	0	0	0	0	0	0	0	0	0	0	0	0	0	0	0	0	0	0	0	0	0	0	0	0	0	0	0	0
Lipophrys trigloides		LC	NA	0	1	0	1	0	0	0	0	0	0	0	0	0	0	0	0	0	0	0	0	0	0	0	0	0	0	0	0	0	1	0	1	2	2
Lithognathus mormyrus	Sand steenbras	LC	M	6	7	15	28	2	3	3	8	2	2	2	6	1	0	1	2	2	3	3	8	0	4	3	7	0	0	0	0	3	1	3	7	66	7
Liza carinata	Keeled mullet	NA	M	0	0	1	1	0	0	0	0	0	0	0	0	0	0	0	0	0	0	0	0	0	0	0	0	0	0	0	0	0	0	0	0	1	1
Lobianchia dofleini	Dofleini's lantern fish	LC	NA	0	0	0	0	0	0	0	0	0	0	0	0	0	0	0	0	0	0	0	0	0	0	0	0	0	0	0	0	1	0	0	1	1	1
Lobianchia gemellarii	Cocco's lantern fish	LC	NA	0	0	0	0	0	0	0	0	0	0	0	0	0	0	0	0	0	0	0	0	0	0	0	0	0	0	0	0	0	0	0	0	0	0
Lobotes surinamensis	Tripletail	LC	VH	0	0	0	0	0	0	0	0	0	0	0	0	0	0	0	0	0	0	0	0	0	0	0	0	0	0	0	0	0	0	0	0	0	0
Lophius budegassa	Blackbellied angler	LC	M	2	2	5	9	2	1	1	4	0	0	1	1	0	0	0	0	1	1	0	2	1	1	0	2	1	0	1	2	2	3	4	9	29	7
Lophius piscatorius	Angler	LC	H	2	1	6	9	0	0	1	1	0	0	1	1	0	0	1	1	2	0	0	2	1	1	0	2	1	0	0	1	1	0	3	4	21	8
Lophotus lacepede	Crested oarfish	LC	NA	0	1	0	1	0	0	0	0	1	0	0	1	0	0	0	0	0	0	0	0	0	0	0	0	0	0	0	0	1	0	1	2	4	3
Lutjanus argentimaculatus	Mangrove red snapper	LC	VH	0	0	0	0	0	0	0	0	0	0	0	0	0	0	0	0	0	0	0	0	0	0	0	0	0	0	0	0	0	0	0	0	0	0
Lutjanus jocu	Dog snapper	DD	H	0	0	0	0	0	0	0	0	0	0	0	0	0	0	0	0	0	0	0	0	0	0	0	0	0	0	0	0	0	0	0	0	0	0
Luvarus imperialis	Luvar	LC	NA	0	0	0	0	0	0	0	0	0	0	0	0	0	0	0	0	2	0	0	2	0	0	0	0	0	0	0	0	0	0	0	0	2	1
Macroramphosus scolopax	Longspine snipefish	LC	NA	2	1	3	6	0	0	0	0	0	0	0	0	0	0	0	0	0	0	0	0	0	0	0	0	0	0	0	0	1	0	0	1	7	2
Makaira nigricans	Blue marlin	VU	H	0	0	0	0	0	0	0	0	0	0	0	0	0	0	0	0	0	0	0	0	0	0	0	0	0	0	0	0	0	0	0	0	0	0
Maurolicus muelleri	Silvery lightfish	LC	NA	0	0	0	0	0	0	0	0	0	0	0	0	0	0	0	0	0	0	1	1	0	0	0	0	0	0	0	0	0	0	0	0	1	1
Melanostigma atlanticum	Atlantic soft pout	LC	NA	0	0	0	0	0	0	0	0	0	0	0	0	0	0	0	0	1	0	0	1	0	0	0	0	1	0	0	1	1	0	0	1	3	3
Merlangius merlangus	Whiting	LC	M	0	1	3	4	0	0	0	0	0	0	1	1	0	0	0	0	0	3	1	4	0	1	0	1	0	0	0	0	0	0	2	2	12	5
Merluccius merluccius	European hake	LC	H	13	11	35	59	31	16	11	58	4	5	6	15	6	0	3	9	11	6	7	24	12	5	6	23	4	4	2	10	10	12	7	29	227	8
Microchirus azevia		DD	NA	0	0	0	0	0	0	0	0	0	0	0	0	0	0	0	0	1	0	0	1	0	0	0	0	0	0	0	0	0	0	0	0	1	1
Microchirus boscanion	Lusitanian sole	DD	VH	0	0	0	0	0	0	0	0	0	0	0	0	0	0	0	0	0	0	0	0	0	0	0	0	0	0	0	0	0	0	0	0	0	0
Microchirus ocellatus	Foureyed sole	DD	VH	1	0	1	2	0	0	0	0	0	0	0	0	0	0	0	0	0	1	0	1	0	0	0	0	0	0	0	0	0	0	0	0	3	2
Microchirus variegatus	Thickback sole	LC	VH	1	0	1	2	0	0	0	0	0	0	0	0	0	0	0	0	2	1	0	3	0	0	0	0	0	0	0	0	0	0	1	1	6	3
Microichthys coccoi		LC	NA	0	0	0	0	0	0	0	0	0	0	0	0	0	0	0	0	0	0	0	0	0	0	0	0	0	0	0	0	0	0	0	0	0	0
Microichthys sanzoi		DD	NA	0	0	0	0	0	0	0	0	0	0	0	0	0	0	0	0	0	0	0	0	0	0	0	0	0	0	0	0	0	0	0	0	0	0
Microlipophrys adriaticus		LC	NA	0	0	0	0	0	0	0	0	0	0	0	0	0	0	0	0	1	0	0	1	0	0	0	0	0	0	0	0	0	1	0	1	2	2
Microlipophrys canevae		LC	NA	0	1	0	1	0	0	0	0	0	0	0	0	0	0	0	0	0	0	0	0	0	0	0	0	0	0	0	0	0	1	0	1	2	2
Microlipophrys dalmatinus		LC	NA	1	0	0	1	0	0	0	0	0	0	0	0	0	0	0	0	0	1	0	1	0	0	0	0	0	0	0	0	0	1	0	1	3	3
Microlipophrys nigriceps	Black-headed blenny	LC	NA	0	0	0	0	0	0	0	0	0	0	0	0	0	0	0	0	0	0	0	0	0	0	0	0	0	0	0	0	0	1	0	1	1	1
Micromesistius poutassou	Blue whiting	NA	L	5	2	5	12	7	2	2	11	1	1	1	3	1	0	0	1	4	1	0	5	1	1	1	3	1	0	0	1	3	1	4	8	44	8
Microstoma microstoma	Slender argentine	LC	NA	0	0	0	0	0	0	0	0	0	0	0	0	0	0	0	0	0	0	0	0	0	0	0	0	0	0	0	0	0	0	0	0	0	0
Millerigobius macrocephalus		LC	NA	0	0	0	0	0	0	0	0	0	0	0	0	0	0	0	0	0	0	0	0	0	0	0	0	0	0	0	0	0	0	0	0	0	0
Minyichthys sentus		LC	NA	0	0	0	0	0	0	0	0	0	0	0	0	0	0	0	0	0	0	0	0	0	0	0	0	0	0	0	0	0	0	0	0	0	0
Mobula mobular	Devil fish	EN	NA	0	1	3	4	0	0	0	0	0	0	0	0	0	0	0	0	0	0	0	0	0	0	0	0	0	0	0	0	0	0	0	0	4	1
Mola mola	Ocean sunfish	VU	NA	0	0	0	0	0	0	0	0	0	0	0	0	0	0	0	0	0	0	0	0	0	0	0	0	0	0	0	0	0	0	0	0	0	0
Molva dypterygia	Blue ling	NA	L	0	0	0	0	0	0	0	0	0	0	0	0	0	0	0	0	0	0	1	1	0	0	0	0	0	0	0	0	0	0	0	0	1	1
Molva macrophthalma	Spanish ling	NA	L	0	1	1	2	0	0	0	0	0	0	0	0	0	0	0	0	0	0	0	0	0	0	0	0	0	0	0	0	2	1	0	3	5	2
Molva molva	Ling	NA	L	0	0	0	0	0	0	0	0	0	0	0	0	0	0	0	0	0	1	0	1	0	0	0	0	1	0	0	1	0	0	0	0	2	2
Monochirus hispidus	Whiskered sole	LC	VH	0	0	1	1	1	0	1	2	0	0	0	0	0	0	0	0	1	0	0	1	1	0	1	2	0	0	0	0	0	0	1	1	7	5
Mora moro	Common mora	LC	M	3	1	0	4	0	0	0	0	0	0	0	0	0	0	0	0	3	0	0	3	2	0	0	2	0	0	0	0	2	1	0	3	12	4
Mugil cephalus	Flathead grey mullet	LC	VH	3	6	5	14	2	3	2	7	0	0	1	1	0	0	1	1	2	0	3	5	2	0	0	2	1	0	0	1	0	0	1	1	32	8
Mullus barbatus barbatus	Red mullet	LC	M	7	8	34	49	20	12	15	47	3	4	6	13	3	0	1	4	5	3	4	12	4	4	4	12	1	2	4	7	7	5	7	19	163	8
Mullus surmuletus	Surmullet	LC	VH	14	7	27	48	10	2	5	17	1	2	4	7	1	1	1	3	6	5	7	18	3	1	4	8	0	0	0	0	7	1	6	14	115	7
Muraena helena	Mediterranean moray	LC	L	3	2	0	5	1	1	0	2	1	1	0	2	0	0	0	0	1	2	0	3	0	1	0	1	0	0	0	0	0	2	0	2	15	6
Muraenesox cinereus	Daggertooth pike conger	NA	VH	0	0	0	0	0	0	0	0	0	0	0	0	0	0	0	0	0	0	0	0	0	0	0	0	0	0	0	0	0	0	0	0	0	0
Mustelus asterias	Starry smooth-hound	LC	M	0	1	0	1	0	0	0	0	0	0	0	0	0	0	0	0	0	0	0	0	1	0	0	1	1	0	0	1	0	0	0	0	3	3
Mustelus mustelus	Smooth-hound	VU	M	0	1	4	5	0	0	1	1	0	0	1	1	0	0	0	0	0	0	1	1	0	2	1	3	0	1	0	1	0	4	2	6	18	7
Mustelus punctulatus	Blackspotted smooth-hound	DD	M	0	1	1	2	0	0	0	0	0	0	0	0	0	0	0	0	0	2	0	2	0	2	0	2	0	1	0	1	0	5	0	5	12	5
Mycteroperca fusca	Island grouper	VU	H	0	0	0	0	0	0	0	0	0	0	0	0	0	0	0	0	0	0	0	0	0	0	0	0	0	0	0	0	0	0	0	0	0	0
Mycteroperca rubra	Mottled grouper	LC	H	0	0	3	3	0	0	2	2	0	0	0	0	0	0	0	0	0	0	1	1	0	0	0	0	0	0	0	0	0	0	0	0	6	3
Myctophum punctatum	Spotted lanternfish	LC	NA	0	1	0	1	0	2	0	2	0	1	0	1	0	0	0	0	0	0	0	0	0	0	0	0	0	0	0	0	1	0	0	1	5	4
Myliobatis aquila	Common eagle ray	DD	H	2	1	2	5	0	0	0	0	0	0	0	0	0	0	0	0	2	0	0	2	0	0	0	0	1	0	0	1	2	1	0	3	11	4
Mystriophis crosnieri		LC	NA	0	0	0	0	0	0	0	0	0	0	0	0	0	0	0	0	0	0	0	0	0	0	0	0	0	0	0	0	0	0	0	0	0	0
Myxine glutinosa	Atlantic hagfish	LC	NA	0	0	0	0	0	0	0	0	0	0	0	0	0	0	0	0	0	0	0	0	0	0	0	0	0	0	0	0	0	0	0	0	0	0
Nansenia iberica		DD	NA	0	0	0	0	0	0	0	0	0	0	0	0	0	0	0	0	0	0	0	0	0	0	0	0	0	0	0	0	0	0	0	0	0	0
Nansenia oblita		NA	NA	0	0	0	0	0	0	0	0	0	0	0	0	0	0	0	0	0	0	0	0	0	0	0	0	0	0	0	0	0	0	0	0	0	0
Naucrates ductor	Pilotfish	LC	M	1	0	0	1	1	1	0	2	0	0	0	0	0	0	0	0	1	0	0	1	0	0	0	0	0	0	0	0	0	1	1	2	6	4
Nemichthys scolopaceus	Slender snipe eel	LC	NA	0	0	0	0	0	0	0	0	0	0	0	0	0	0	0	0	0	0	0	0	0	0	0	0	0	0	0	0	0	0	0	0	0	0
Nemipterus japonicus	Japanese threadfin bream	LC	H	0	0	2	2	0	0	1	1	0	0	2	2	0	0	0	0	0	0	1	1	0	0	0	0	0	0	0	0	0	0	0	0	6	4
Nemipterus randalli	Randall's threadfin bream	LC	H	0	0	7	7	0	0	5	5	0	0	4	4	0	0	0	0	0	0	2	2	0	0	2	2	0	0	0	0	0	0	4	4	24	6
Nerophis lumbriciformis	Worm pipefish	LC	NA	0	0	0	0	0	0	0	0	0	0	0	0	0	0	0	0	0	0	0	0	0	0	0	0	0	0	0	0	0	0	0	0	0	0
Nerophis maculatus		DD	NA	0	0	0	0	0	0	0	0	0	0	0	0	0	0	0	0	0	0	0	0	0	0	0	0	0	0	0	0	1	0	0	1	1	1
Nerophis ophidion	Straightnose pipefish	LC	NA	0	1	6	7	0	0	0	0	0	0	0	0	0	0	0	0	0	1	0	1	0	0	0	0	0	0	0	0	1	0	0	1	9	3
Nettastoma melanura	Blackfin sorcerer	LC	NA	0	0	3	3	0	0	0	0	0	0	0	0	0	0	0	0	1	0	0	1	2	0	0	2	1	0	0	1	2	1	0	3	10	5
Netuma thalassina	Giant catfish	NA	M	0	0	0	0	0	0	0	0	0	0	0	0	0	0	0	0	0	0	0	0	0	0	0	0	0	0	0	0	0	0	0	0	0	0
Nezumia aequalis	Common Atlantic grenadier	LC	M	1	0	2	3	0	0	2	2	0	0	0	0	0	0	0	0	3	0	0	3	2	0	0	2	1	0	0	1	3	0	0	3	14	6
Nezumia sclerorhynchus	Roughtip grenadier	LC	M	0	0	0	0	1	3	0	4	0	1	0	1	0	0	0	0	0	1	0	1	0	1	0	1	0	0	0	0	0	0	0	0	7	4
Notacanthus bonaparte	Shortfin spiny eel	NA	NA	2	0	0	2	0	0	0	0	0	0	0	0	0	0	0	0	1	0	0	1	0	0	0	0	0	0	0	0	1	0	0	1	4	3
Notoscopelus bolini		LC	NA	0	0	0	0	0	0	0	0	0	0	0	0	0	0	0	0	0	0	0	0	0	0	0	0	0	0	0	0	0	0	0	0	0	0
Notoscopelus elongatus		LC	NA	0	0	0	0	0	0	0	0	0	0	0	0	0	0	0	0	0	0	0	0	0	0	0	0	0	0	0	0	1	0	0	1	1	1
Notoscopelus kroyeri	Lancet fish	LC	NA	0	0	0	0	0	0	0	0	0	0	0	0	0	0	0	0	0	0	0	0	0	0	0	0	0	0	0	0	0	0	0	0	0	0
Oblada melanura	Saddled seabream	LC	VH	2	3	5	10	0	2	2	4	0	1	2	3	0	1	2	3	1	3	1	5	0	1	1	2	0	0	1	1	3	2	1	6	34	8
Odondebuenia balearica	Coralline goby	LC	NA	0	0	0	0	0	0	0	0	0	0	0	0	0	0	0	0	0	0	0	0	0	0	0	0	0	0	0	0	0	0	0	0	0	0
Odontaspis ferox	Smalltooth sand tiger	VU	NA	0	0	1	1	0	0	0	0	0	0	0	0	0	0	0	0	0	0	0	0	0	0	0	0	0	0	0	0	0	0	0	0	1	1
Oedalechilus labeo	Boxlip mullet	NA	NA	0	3	1	4	0	1	0	1	0	1	0	1	0	0	0	0	0	1	0	1	0	1	0	1	0	0	0	0	0	0	0	0	8	5
Omobranchus punctatus	Muzzled blenny	LC	NA	0	0	0	0	0	0	0	0	0	0	0	0	0	0	0	0	0	0	0	0	0	0	0	0	0	0	0	0	0	0	0	0	0	0
Opeatogenys gracilis		LC	NA	0	0	0	0	0	0	0	0	0	0	0	0	0	0	0	0	0	0	0	0	0	0	0	0	0	0	0	0	0	0	0	0	0	0
Ophichthus ophis	Spotted snake eel	LC	NA	0	0	0	0	0	0	0	0	0	0	0	0	0	0	0	0	0	0	0	0	0	0	0	0	0	0	0	0	0	0	0	0	0	0
Ophichthus rufus	Rufus snake-eel	LC	NA	0	0	0	0	0	0	0	0	0	0	0	0	0	0	0	0	1	1	0	2	0	0	0	0	1	0	0	1	1	0	0	1	4	3
Ophidion barbatum	Snake blenny	LC	NA	0	0	3	3	0	0	0	0	0	0	0	0	0	0	0	0	0	0	0	0	0	0	0	0	0	0	0	0	2	0	0	2	5	2
Ophidion rochei		DD	NA	0	0	0	0	0	0	0	0	0	0	0	0	0	0	0	0	0	0	0	0	0	0	0	0	0	0	0	0	0	0	0	0	0	0
Ophisurus serpens	Serpent eel	LC	NA	0	0	1	1	0	0	0	0	0	0	0	0	0	0	0	0	1	0	0	1	0	0	0	0	0	0	0	0	0	0	0	0	2	2
Oplegnathus fasciatus	Barred knifejaw	NA	NA	0	0	0	0	0	0	0	0	0	0	0	0	0	0	0	0	0	0	0	0	0	0	0	0	0	0	0	0	0	0	0	0	0	0
Orcynopsis unicolor	Plain bonito	LC	M	0	0	0	0	0	0	0	0	0	0	0	0	0	0	0	0	0	1	0	1	0	0	0	0	0	0	0	0	0	0	0	0	1	1
Ostorhinchus fasciatus	Broadbanded cardinalfish	NA	NA	0	0	2	2	0	0	0	0	0	0	0	0	0	0	0	0	0	0	0	0	0	0	0	0	0	0	0	0	0	0	0	0	2	1
Ostracion cubicus	Yellow boxfish	NA	H	0	0	0	0	0	0	0	0	0	0	0	0	0	0	0	0	0	0	0	0	0	0	0	0	0	0	0	0	0	0	0	0	0	0
Oxynotus centrina	Angular roughshark	VU	H	2	1	2	5	0	0	0	0	0	0	0	0	0	0	0	0	2	0	0	2	1	0	0	1	1	0	0	1	2	0	0	2	11	5
Oxyurichthys papuensis	Frogface goby	LC	NA	0	0	2	2	0	0	0	0	0	0	0	0	0	0	0	0	0	0	0	0	0	0	0	0	0	0	0	0	0	0	0	0	2	1
Oxyurichthys petersii		LC	NA	0	0	1	1	0	0	0	0	0	0	0	0	0	0	0	0	0	0	0	0	0	0	0	0	0	0	0	0	0	0	0	0	1	1
Pagellus acarne	Axillary seabream	LC	M	6	6	16	28	3	2	2	7	2	1	4	7	0	1	1	2	4	1	4	9	4	1	3	8	3	0	1	4	0	0	2	2	67	8
Pagellus bellottii	Red pandora	LC	H	0	0	0	0	0	0	0	0	0	0	0	0	0	0	0	0	1	0	0	1	0	0	0	0	1	0	0	1	0	0	0	0	2	2
Pagellus bogaraveo	Blackspot seabream	NT	M	1	3	7	11	3	1	1	5	2	1	1	4	0	0	0	0	1	2	0	3	0	1	0	1	1	0	0	1	0	5	2	7	32	7
Pagellus erythrinus	Common pandora	LC	M	6	11	32	49	5	6	6	17	2	4	9	15	1	0	0	1	4	3	6	13	2	2	8	12	0	1	2	3	3	5	6	14	124	8
Pagrus auriga	Redbanded seabream	LC	L	0	0	0	0	0	0	0	0	0	0	0	0	0	0	0	0	1	0	0	1	0	0	0	0	0	0	0	0	0	1	0	1	2	2
Pagrus caeruleostictus	Bluespotted seabream	LC	H	0	0	3	3	0	1	0	1	0	0	0	0	0	0	0	0	1	1	1	3	1	0	1	2	0	1	1	2	0	1	1	2	13	6
Pagrus major	Red seabream	LC	H	0	0	0	0	0	0	0	0	0	0	0	0	0	0	0	0	0	0	0	0	0	0	0	0	0	0	0	0	0	0	0	0	0	0
Pagrus pagrus	Red porgy	LC	VH	2	3	6	11	0	0	2	2	0	0	2	2	0	0	0	0	1	1	0	2	0	0	1	1	0	0	0	0	0	1	4	5	23	6
Pampus argenteus	Silver pomfret	NA	H	0	0	0	0	0	0	0	0	0	0	0	0	0	0	0	0	0	0	0	0	0	0	0	0	0	0	0	0	0	0	0	0	0	0
Panturichthys fowleri		DD	NA	0	0	0	0	0	0	0	0	0	0	0	0	0	0	0	0	0	0	0	0	0	0	0	0	0	0	0	0	0	0	0	0	0	0
Papilloculiceps longiceps	Tentacled flathead	LC	H	0	0	0	0	0	0	0	0	0	0	0	0	0	0	0	0	0	0	0	0	0	0	0	0	0	0	0	0	0	0	0	0	0	0
Parablennius gattorugine	Tompot blenny	LC	NA	0	2	2	4	0	0	0	0	0	0	0	0	0	0	0	0	1	1	0	2	0	0	0	0	0	0	0	0	1	1	2	4	10	3
Parablennius incognitus		LC	NA	0	0	1	1	0	0	0	0	0	0	0	0	0	0	0	0	0	0	0	0	0	0	0	0	0	0	0	0	1	1	0	2	3	2
Parablennius pilicornis	Ringneck blenny	LC	NA	0	0	0	0	0	0	0	0	0	0	0	0	0	0	0	0	0	0	0	0	0	0	0	0	0	0	0	0	0	0	0	0	0	0
Parablennius rouxi		LC	NA	0	0	0	0	0	0	0	0	0	0	0	0	0	0	0	0	0	0	0	0	0	0	0	0	0	0	0	0	1	1	0	2	2	1
Parablennius sanguinolentus	Rusty blenny	LC	NA	0	2	3	5	0	0	0	0	0	0	0	0	0	0	0	0	1	0	0	1	0	0	0	0	0	0	0	0	0	1	0	1	7	3
Parablennius tentacularis	Tentacled blenny	LC	NA	1	0	1	2	0	0	0	0	0	0	0	0	0	0	0	0	0	1	0	1	0	0	0	0	0	0	0	0	1	1	0	2	5	3
Parablennius thysanius	Tasseled blenny	LC	NA	0	0	0	0	0	0	0	0	0	0	0	0	0	0	0	0	0	0	0	0	0	0	0	0	0	0	0	0	0	0	0	0	0	0
Parablennius zvonimiri		LC	NA	0	0	0	0	0	0	0	0	0	0	0	0	0	0	0	0	0	1	0	1	0	0	0	0	0	0	0	0	0	1	0	1	2	2
Paralepis coregonoides	Sharpchin barracudina	LC	NA	0	0	0	0	0	0	0	0	0	0	0	0	0	0	0	0	0	0	0	0	0	0	0	0	0	0	0	0	0	0	0	0	0	0
Paralepis speciosa		LC	NA	0	0	0	0	0	0	0	0	0	0	0	0	0	0	0	0	0	0	0	0	0	0	0	0	0	0	0	0	0	0	0	0	0	0
Paraliparis murieli		DD	NA	0	0	0	0	0	0	0	0	0	0	0	0	0	0	0	0	0	0	0	0	0	0	0	0	0	0	0	0	0	0	0	0	0	0
Parapristipoma octolineatum	African striped grunt	LC	NA	0	0	0	0	0	0	0	0	0	0	0	0	0	0	0	0	0	0	0	0	0	0	0	0	0	0	0	0	0	0	0	0	0	0
Parexocoetus mento	African sailfin flyingfish	NA	M	0	0	0	0	0	0	0	0	0	0	0	0	0	0	0	0	0	0	0	0	0	0	0	0	0	0	0	0	0	0	0	0	0	0
Parophidion vassali		DD	NA	0	0	0	0	0	0	0	0	0	0	0	0	0	0	0	0	0	0	0	0	0	0	0	0	0	0	0	0	1	0	0	1	1	1
Pegusa impar	Adriatic sole	NA	VH	0	1	0	1	1	1	0	2	0	0	0	0	0	0	0	0	0	1	0	1	0	0	0	0	0	0	0	0	1	0	0	1	5	4
Pegusa lascaris	Sand sole	LC	VH	0	1	2	3	1	0	0	1	0	0	0	0	0	0	0	0	1	1	1	3	0	0	1	1	0	0	0	0	2	0	0	2	10	5
Pegusa nasuta	Blackhand sole	NA	NA	0	0	1	1	0	0	0	0	0	0	0	0	0	0	0	0	0	0	0	0	0	0	0	0	0	0	0	0	0	0	0	0	1	1
Pelates quadrilineatus	Fourlined terapon	NA	NA	0	0	1	1	0	0	0	0	0	0	0	0	0	0	0	0	0	0	1	1	0	0	0	0	0	0	0	0	0	0	0	0	2	2
Pempheris mangula	Indian sweeper	NA	NA	0	0	0	0	0	0	0	0	0	0	0	0	0	0	0	0	0	0	0	0	0	0	0	0	0	0	0	0	0	0	0	0	0	0
Pempheris rhomboidea		NA	NA	0	0	0	0	0	0	0	0	0	0	0	0	0	0	0	0	0	0	0	0	0	0	0	0	0	0	0	0	0	0	0	0	0	0
Peristedion cataphractum	African armoured searobin	LC	NA	1	0	1	2	0	3	0	3	0	1	0	1	0	0	0	0	0	2	0	2	0	0	0	0	0	0	0	0	0	0	0	0	8	4
Petromyzon marinus	Sea lamprey	LC	H	0	0	0	0	0	0	0	0	0	0	0	0	0	0	0	0	0	0	0	0	0	0	0	0	0	0	0	0	0	0	0	0	0	0
Petroscirtes ancylodon	Arabian fangblenny	LC	NA	0	0	0	0	0	0	0	0	0	0	0	0	0	0	0	0	0	0	0	0	0	0	0	0	0	0	0	0	0	0	0	0	0	0
Phycis blennoides	Greater forkbeard	NA	M	6	2	4	12	5	1	1	7	2	0	1	3	0	0	1	1	2	0	0	2	2	0	0	2	0	0	0	0	6	1	2	9	36	7
Phycis phycis	Forkbeard	LC	VH	2	3	2	7	0	1	0	1	0	1	0	1	0	0	0	0	0	1	1	2	0	1	0	1	0	0	0	0	0	0	1	1	13	6
Physiculus dalwigki	Black codling	LC	M	0	0	0	0	0	0	0	0	0	0	0	0	0	0	0	0	0	0	1	1	0	0	0	0	0	0	0	0	0	0	0	0	1	1
Planiliza haematocheila	So-iuy mullet	NA	M	0	0	0	0	0	0	0	0	0	0	0	0	0	0	0	0	0	0	0	0	0	0	0	0	0	0	0	0	0	0	0	0	0	0
Platax teira	Longfin batfish	LC	L	0	0	0	0	0	0	0	0	0	0	0	0	0	0	0	0	0	0	0	0	0	0	0	0	0	0	0	0	0	0	0	0	0	0
Platichthys flesus	European flounder	LC	VH	1	1	4	6	1	1	0	2	0	0	0	0	0	0	0	0	0	1	1	2	0	0	0	0	0	0	0	0	0	0	0	0	10	3
Platycephalus indicus	Bartail flathead	DD	VH	0	0	0	0	0	0	0	0	0	0	0	0	0	0	0	0	0	0	0	0	0	0	0	0	0	0	0	0	0	0	0	0	0	0
Plectorhinchus mediterraneus	Rubberlip grunt	DD	L	0	0	0	0	0	0	0	0	0	0	0	0	0	0	0	0	0	0	0	0	0	0	0	0	0	0	0	0	0	0	0	0	0	0
Plotosus lineatus	Striped eel catfish	NA	L	0	0	1	1	0	0	0	0	0	0	0	0	0	0	0	0	0	0	0	0	0	0	0	0	0	0	0	0	0	0	0	0	1	1
Polyacanthonotus rissoanus	Smallmouth spiny eel	NA	NA	0	0	0	0	0	0	0	0	0	0	0	0	0	0	0	0	1	0	0	1	0	0	0	0	0	0	0	0	1	0	0	1	2	2
Polyprion americanus	Wreckfish	CR	L	0	0	2	2	0	0	2	2	0	0	2	2	0	0	0	0	1	1	0	2	0	1	0	1	0	0	0	0	0	1	0	1	10	6
Pomacanthus imperator	Emperor angelfish	LC	H	0	0	0	0	0	0	0	0	0	0	0	0	0	0	0	0	0	0	0	0	0	0	0	0	0	0	0	0	0	0	0	0	0	0
Pomacanthus maculosus	Yellowbar angelfish	LC	H	0	0	0	0	0	0	0	0	0	0	0	0	0	0	0	0	0	0	0	0	0	0	0	0	0	0	0	0	0	0	0	0	0	0
Pomadasys incisus	Bastard grunt	LC	M	2	0	2	4	3	0	0	3	2	0	0	2	0	0	0	0	3	0	0	3	3	0	0	3	0	0	0	0	0	0	0	0	15	5
Pomadasys stridens	Striped piggy	LC	M	0	0	3	3	0	0	0	0	0	0	0	0	0	0	0	0	0	1	0	1	0	0	0	0	0	0	0	0	0	0	0	0	4	2
Pomatomus saltatrix	Bluefish	VU	VH	0	0	1	1	0	0	0	0	0	1	0	1	0	0	0	0	2	1	2	5	1	1	0	2	1	0	0	1	0	2	2	4	14	6
Pomatoschistus bathi		LC	NA	0	0	1	1	0	0	0	0	0	0	0	0	0	0	0	0	0	0	0	0	0	0	0	0	0	0	0	0	1	0	0	1	2	2
Pomatoschistus knerii	Kner's goby	LC	NA	0	0	0	0	0	0	0	0	0	0	0	0	0	0	0	0	0	0	0	0	0	0	0	0	0	0	0	0	0	0	0	0	0	0
Pomatoschistus marmoratus	Marbled goby	LC	NA	2	1	6	9	0	0	0	0	0	0	0	0	0	0	0	0	1	1	2	4	0	0	2	2	1	0	2	3	0	0	0	0	18	4
Pomatoschistus microps	Common goby	LC	NA	0	0	0	0	0	0	0	0	0	0	0	0	0	0	0	0	2	0	0	2	2	0	0	2	3	0	0	3	0	0	0	0	7	3
Pomatoschistus minutus	Sand goby	LC	NA	0	0	3	3	0	0	0	0	0	0	0	0	0	0	0	0	1	0	0	1	0	0	0	0	0	0	0	0	0	0	0	0	4	2
Pomatoschistus pictus	Painted goby	LC	NA	0	0	1	1	0	0	0	0	0	0	0	0	0	0	0	0	0	0	0	0	0	0	0	0	0	0	0	0	0	0	0	0	1	1
Pomatoschistus quagga	Quagga goby	LC	NA	0	0	0	0	0	0	0	0	0	0	0	0	0	0	0	0	0	0	0	0	0	0	0	0	0	0	0	0	1	0	0	1	1	1
Pomatoschistus tortonesei	Tortonese's goby	EN	NA	0	0	0	0	0	0	0	0	0	0	0	0	0	0	0	0	0	0	0	0	0	0	0	0	0	0	0	0	0	0	0	0	0	0
Pontinus kuhlii	Offshore rockfish	DD	L	0	0	0	0	0	0	0	0	0	0	0	0	0	0	0	0	0	0	0	0	0	0	0	0	0	0	0	0	0	0	0	0	0	0
Priacanthus sagittarius	Arrow bulleye	LC	H	0	0	0	0	0	0	0	0	0	0	0	0	0	0	0	0	0	0	0	0	0	0	0	0	0	0	0	0	0	0	0	0	0	0
Prionace glauca	Blue shark	NT	M	1	0	0	1	0	1	1	2	0	1	1	2	0	0	0	0	0	1	0	1	0	0	0	0	0	0	0	0	0	0	0	0	6	4
Pristis pectinata	Smalltooth sawfish	CR	M	0	0	0	0	0	0	0	0	0	0	0	0	0	0	0	0	0	0	0	0	0	0	0	0	0	0	0	0	0	0	0	0	0	0
Pristis pristis	Common sawfish	CR	M	0	0	0	0	0	0	0	0	0	0	0	0	0	0	0	0	0	0	0	0	0	0	0	0	0	0	0	0	0	0	0	0	0	0
Psenes pellucidus	Bluefin driftfish	LC	NA	0	0	0	0	0	0	0	0	0	0	0	0	0	0	0	0	0	0	0	0	0	0	0	0	0	0	0	0	0	0	0	0	0	0
Pseudaphya ferreri	Ferrer's goby	LC	NA	1	0	0	1	0	0	0	0	0	0	0	0	0	0	0	0	0	0	0	0	0	0	0	0	0	0	0	0	0	0	0	0	1	1
Pseudocaranx dentex	White trevally	LC	VH	0	0	0	0	0	0	0	0	0	0	0	0	0	0	0	0	0	0	0	0	0	0	0	0	0	0	0	0	0	0	0	0	0	0
Pseudupeneus prayensis	West African goatfish	VU	H	0	0	0	0	0	0	0	0	0	0	0	0	0	0	0	0	0	0	0	0	0	0	0	0	0	0	0	0	0	0	0	0	0	0
Pteragogus trispilus		NA	NA	0	0	0	0	0	0	0	0	0	0	0	0	0	0	0	0	0	0	0	0	0	0	0	0	0	0	0	0	0	0	0	0	0	0
Pterois miles	Devil firefish	LC	NA	0	0	2	2	0	0	1	1	0	0	1	1	0	0	0	0	0	0	2	2	0	0	2	2	0	0	1	1	0	0	3	3	12	7
Pteroplatytrygon violacea	Pelagic stingray	LC	NA	0	0	0	0	0	0	0	0	0	0	0	0	0	0	0	0	0	0	0	0	0	0	0	0	1	0	0	1	0	3	0	3	4	2
Rachycentron canadum	Cobia	LC	H	0	0	0	0	0	0	0	0	0	0	0	0	0	0	0	0	0	0	0	0	0	0	0	0	0	0	0	0	0	0	0	0	0	0
Raja africana	African ray	NA	NA	0	0	0	0	0	0	0	0	0	0	0	0	0	0	0	0	0	0	0	0	0	0	0	0	0	0	0	0	0	0	0	0	0	0
Raja asterias	Mediterranean starry ray	NT	M	2	1	2	5	0	0	0	0	0	0	0	0	0	0	0	0	0	0	0	0	2	0	0	2	1	0	0	1	6	0	1	7	15	4
Raja brachyura	Blonde ray	NT	M	2	0	0	2	1	0	0	1	1	0	0	1	0	0	0	0	1	0	0	1	1	0	0	1	1	0	0	1	3	0	0	3	10	7
Raja clavata	Thornback ray	NT	M	4	4	10	18	3	4	1	8	2	3	1	6	0	0	0	0	0	1	1	2	2	3	1	6	1	0	2	3	6	1	5	12	55	7
Raja miraletus	Brown ray	LC	M	1	3	4	8	0	2	1	3	0	1	0	1	0	1	0	1	1	2	0	3	0	3	0	3	1	0	0	1	3	1	2	6	26	8
Raja montagui	Spotted ray	LC	M	1	1	0	2	0	0	0	0	0	0	0	0	0	0	0	0	0	0	0	0	0	0	0	0	0	0	0	0	1	0	0	1	3	2
Raja polystigma	Speckled ray	LC	NA	2	1	0	3	1	0	0	1	1	0	0	1	0	0	0	0	1	0	0	1	1	0	0	1	2	0	0	2	4	0	0	4	13	7
Raja radula	Rough ray	EN	M	1	1	5	7	0	1	0	1	0	1	0	1	0	0	0	0	0	1	0	1	0	1	0	1	1	0	0	1	0	1	2	3	15	7
Raja rondeleti	Rondelet's ray	NA	NA	0	0	0	0	0	0	0	0	0	0	0	0	0	0	0	0	0	0	0	0	0	0	0	0	0	0	0	0	0	0	0	0	0	0
Raja undulata	Undulate ray	EN	M	1	0	0	1	0	0	0	0	0	0	0	0	0	0	0	0	0	0	0	0	0	0	0	0	0	0	0	0	0	0	0	0	1	1
Ranzania laevis	Slender sunfish	LC	NA	0	0	0	0	0	0	0	0	0	0	0	0	0	0	0	0	0	0	0	0	0	0	0	0	0	0	0	0	0	0	0	0	0	0
Rastrelliger kanagurta	Indian mackerel	DD	VH	0	0	0	0	0	0	0	0	0	0	0	0	0	0	0	0	0	0	0	0	0	0	0	0	0	0	0	0	0	0	0	0	0	0
Regalecus glesne	King of herrings	LC	H	0	0	0	0	0	0	0	0	0	0	0	0	0	0	0	0	0	0	0	0	0	0	0	0	0	0	0	0	0	0	0	0	0	0
Remora brachyptera	Spearfish remora	LC	NA	0	0	0	0	0	0	0	0	0	0	0	0	0	0	0	0	0	0	0	0	0	0	0	0	0	0	0	0	0	0	0	0	0	0
Remora osteochir	Marlin sucker	LC	NA	0	1	0	1	0	1	0	1	0	1	0	1	0	0	0	0	1	0	0	1	0	0	0	0	0	0	0	0	0	0	0	0	4	4
Remora remora	Shark sucker	LC	H	0	0	0	0	0	0	0	0	0	0	0	0	0	0	0	0	0	0	0	0	0	0	0	0	0	0	0	0	0	0	0	0	0	0
Rhabdosargus haffara	Haffara seabream	LC	VH	0	0	0	0	0	0	0	0	0	0	0	0	0	0	0	0	0	0	0	0	0	0	0	0	0	0	0	0	0	0	0	0	0	0
Rhinobatos rhinobatos	Common guitarfish	EN	L	0	0	4	4	0	0	1	1	0	0	1	1	0	0	0	0	0	0	3	3	0	1	4	5	1	1	1	3	0	1	3	4	21	7
Rhinoptera marginata	Lusitanian cownose ray	NT	M	0	0	2	2	0	0	0	0	0	0	0	0	0	0	0	0	0	0	0	0	0	0	0	0	0	0	0	0	0	0	0	0	2	1
Rhynchoconger trewavasae		LC	NA	0	0	0	0	0	0	0	0	0	0	0	0	0	0	0	0	0	0	0	0	0	0	0	0	0	0	0	0	0	0	0	0	0	0
Rhynchogadus hepaticus		DD	NA	0	0	0	0	0	0	0	0	0	0	0	0	0	0	0	0	0	0	0	0	0	0	0	0	0	0	0	0	0	0	0	0	0	0
Rostroraja alba	White skate	EN	M	0	1	6	7	0	0	0	0	0	0	0	0	0	0	0	0	0	0	0	0	0	0	0	0	1	0	0	1	0	0	0	0	8	2
Ruvettus pretiosus	Oilfish	LC	M	0	0	0	0	0	0	1	1	0	0	1	1	0	0	0	0	0	0	1	1	0	0	0	0	0	0	0	0	0	0	1	1	4	4
Salaria basilisca		LC	NA	0	0	0	0	0	0	0	0	0	0	0	0	0	0	0	0	0	0	0	0	0	0	0	0	0	0	0	0	0	0	0	0	0	0
Salaria pavo	Peacock blenny	LC	NA	1	1	1	3	1	0	0	1	0	0	0	0	0	0	0	0	1	1	0	2	0	0	0	0	1	0	0	1	0	1	0	1	8	5
Salmo salar	Atlantic salmon	LC	VH	0	0	0	0	0	0	0	0	0	0	0	0	0	0	0	0	0	0	0	0	0	0	0	0	0	0	0	0	0	0	0	0	0	0
Salmo trutta	Sea trout	LC	VH	0	0	0	0	0	0	0	0	0	0	0	0	0	0	0	0	1	0	0	1	0	0	0	0	0	0	0	0	1	0	0	1	2	2
Sarda sarda	Atlantic bonito	LC	H	3	4	2	9	2	2	4	8	0	1	2	3	0	0	0	0	5	1	1	7	0	0	0	0	0	0	0	0	4	0	3	7	34	5
Sardina pilchardus	European pilchard	LC	L	6	6	12	24	14	9	6	29	3	4	3	10	3	1	1	5	10	5	4	19	6	2	3	11	3	1	1	5	10	7	5	22	125	8
Sardinella aurita	Round sardinella	LC	M	3	4	13	20	4	1	7	12	1	0	3	4	0	0	0	0	2	2	3	7	2	2	2	6	1	2	1	4	4	2	4	10	63	7
Sardinella maderensis	Madeiran sardinella	VU	M	1	0	1	2	0	1	0	1	1	0	0	1	0	0	0	0	0	0	0	0	1	0	0	1	0	0	0	0	0	0	0	0	5	4
Sargocentron praslin	Dark-striped squirrelfish	LC	M	0	0	0	0	0	0	0	0	0	0	0	0	0	0	0	0	0	0	0	0	0	0	0	0	0	0	0	0	0	0	0	0	0	0
Sargocentron rubrum	Redcoat	LC	M	0	0	5	5	0	0	2	2	0	0	2	2	0	0	2	2	0	0	3	3	0	0	1	1	0	0	1	1	0	0	2	2	18	8
Sarpa salpa	Salema	LC	M	6	6	16	28	2	0	0	2	1	1	0	2	1	0	0	1	3	3	0	6	2	2	0	4	0	0	0	0	9	2	1	12	55	7
Saurenchelys cancrivora	Slender sorcerer	NA	NA	0	0	0	0	0	0	0	0	0	0	0	0	0	0	0	0	0	0	0	0	0	0	0	0	0	0	0	0	0	0	0	0	0	0
Saurida lessepsianus		LC	NA	0	0	1	1	0	0	0	0	0	0	0	0	0	0	0	0	0	0	0	0	0	0	0	0	0	0	0	0	0	0	1	1	2	2
Scartella cristata	Molly miller	LC	NA	0	0	0	0	0	0	0	0	0	0	0	0	0	0	0	0	0	0	0	0	0	0	0	0	0	0	0	0	0	0	0	0	0	0
Scarus ghobban	Blue-barred parrotfish	LC	H	0	0	0	0	0	0	0	0	0	0	0	0	0	0	0	0	0	0	0	0	0	0	0	0	0	0	0	0	0	0	0	0	0	0
Scatophagus argus	Spotted scat	LC	L	0	0	0	0	0	0	0	0	0	0	0	0	0	0	0	0	0	0	0	0	0	0	0	0	0	0	0	0	0	0	0	0	0	0
Schedophilus medusophagus	Cornish blackfish	LC	NA	0	0	0	0	0	0	0	0	0	0	0	0	0	0	0	0	0	0	0	0	0	0	0	0	0	0	0	0	0	0	0	0	0	0
Schedophilus ovalis	Imperial blackfish	NA	VH	0	0	0	0	0	0	0	0	0	0	0	0	0	0	0	0	0	0	0	0	0	0	0	0	0	0	0	0	0	1	0	1	1	1
Sciaena umbra	Brown meagre	NT	VH	4	5	2	11	2	2	0	4	1	1	0	2	2	0	0	2	4	2	1	7	3	0	0	3	1	0	0	1	2	0	2	4	34	8
Sciaenops ocellatus	Red drum	LC	H	0	0	0	0	0	0	0	0	0	0	0	0	0	0	0	0	0	0	0	0	0	0	0	0	0	0	0	0	0	0	0	0	0	0
Scomber colias	Atlantic chub mackerel	LC	VH	2	3	8	13	2	1	2	5	2	1	0	3	1	1	0	2	2	1	0	3	2	0	0	2	0	1	0	1	1	0	2	3	32	8
Scomber scombrus	Atlantic mackerel	LC	M	3	2	5	10	3	1	0	4	0	0	0	0	0	0	0	0	1	2	2	5	0	1	1	2	0	0	1	1	1	0	3	4	26	6
Scomberesox saurus	Atlantic saury	LC	L	0	0	0	0	0	1	0	1	0	0	0	0	0	0	0	0	0	1	0	1	0	0	0	0	0	0	0	0	0	0	0	0	2	2
Scomberomorus commerson	Narrow-barred Spanish mackerel	NT	VH	0	0	1	1	0	0	0	0	0	0	0	0	0	0	0	0	1	0	0	1	0	0	0	0	0	0	0	0	0	0	1	1	3	3
Scomberomorus tritor	West African Spanish mackerel	LC	H	0	0	0	0	0	0	0	0	0	0	0	0	0	0	0	0	0	0	0	0	0	0	0	0	0	0	0	0	0	0	0	0	0	0
Scophthalmus maeoticus	Black Sea brill	NA	NA	0	0	0	0	0	0	0	0	0	0	0	0	0	0	0	0	0	0	1	1	0	0	0	0	0	0	0	0	0	0	0	0	1	1
Scophthalmus maximus	Turbot	NA	VH	3	1	0	4	2	1	0	3	1	0	0	1	0	0	0	0	0	1	0	1	0	1	0	1	0	1	0	1	0	0	0	0	11	6
Scophthalmus rhombus	Brill	NA	VH	3	1	1	5	1	1	0	2	1	0	0	1	0	0	0	0	0	1	1	2	0	1	0	1	0	0	0	0	0	0	0	0	11	5
Scorpaena elongata	Slender rockfish	LC	L	0	0	4	4	0	1	0	1	0	0	0	0	0	0	0	0	0	0	0	0	1	0	0	1	0	0	0	0	0	1	0	1	7	4
Scorpaena loppei	Cadenat's rockfish	LC	NA	1	0	0	1	1	0	0	1	1	0	0	1	0	0	0	0	0	0	0	0	0	0	0	0	0	0	0	0	0	0	0	0	3	3
Scorpaena maderensis	Madeira rockfish	LC	L	1	0	1	2	0	1	0	1	0	0	0	0	0	0	0	0	0	1	0	1	0	0	0	0	0	0	0	0	0	0	0	0	4	3
Scorpaena notata	Small red scorpionfish	LC	L	5	2	12	19	1	2	0	3	1	1	0	2	0	0	0	0	3	0	0	3	2	0	0	2	1	0	0	1	4	2	2	8	38	7
Scorpaena porcus	Black scorpionfish	LC	L	6	4	19	29	2	4	0	6	1	4	0	5	0	0	0	0	3	2	2	7	2	1	2	5	0	1	0	1	8	3	4	15	68	7
Scorpaena scrofa	Red scorpionfish	LC	L	4	4	9	17	0	3	0	3	0	3	0	3	0	0	0	0	0	2	0	2	1	1	0	2	0	0	0	0	4	1	0	5	32	6
Scorpaena stephanica	Spotted-fin rockfish	LC	L	0	0	0	0	0	0	0	0	0	0	0	0	0	0	0	0	0	0	0	0	0	0	0	0	0	0	0	0	0	0	0	0	0	0
Scorpaenodes arenai	Messina rockfish	DD	NA	0	0	0	0	0	0	0	0	0	0	0	0	0	0	0	0	0	0	0	0	0	0	0	0	0	0	0	0	0	0	0	0	0	0
Scyliorhinus canicula	Lesser spotted dogfish	LC	M	3	4	5	12	0	1	0	1	0	0	0	0	0	0	0	0	1	0	1	2	3	3	2	8	2	3	1	6	8	2	6	16	45	6
Scyliorhinus stellaris	Nursehound	ΝΤ	Μ	0	1	1	2	0	0	0	0	0	0	0	0	0	0	0	0	1	0	0	1	1	0	0	1	1	0	0	1	0	0	1	1	6	5
Seriola carpenteri	Guinean amberjack	LC	VH	0	0	0	0	0	0	0	0	0	0	0	0	0	0	0	0	0	0	0	0	0	0	0	0	0	0	0	0	0	0	0	0	0	0
Seriola dumerili	Greater amberjack	LC	H	1	2	2	5	0	2	0	2	0	2	0	2	0	1	0	1	2	1	0	3	1	1	0	2	0	0	0	0	2	3	0	5	20	7
Seriola fasciata	Lesser amberjack	LC	VH	0	0	0	0	0	0	0	0	0	0	0	0	0	0	0	0	0	0	0	0	0	0	0	0	0	0	0	0	0	0	0	0	0	0
Serranus atricauda	Blacktail comber	DD	M	0	0	0	0	0	0	0	0	0	0	0	0	0	0	0	0	0	0	0	0	0	0	0	0	0	0	0	0	0	0	0	0	0	0
Serranus cabrilla	Comber	LC	M	7	4	24	35	2	1	5	8	2	1	4	7	2	0	1	3	1	3	5	9	1	0	3	4	0	0	0	0	3	0	5	8	74	7
Serranus hepatus	Brown comber	LC	M	3	3	20	26	0	2	3	5	0	0	1	1	0	0	0	0	0	1	2	3	0	0	2	2	0	0	0	0	1	0	6	7	44	6
Serranus scriba	Painted comber	LC	M	4	7	11	22	0	2	1	3	0	1	0	1	0	0	0	0	3	3	1	7	2	1	0	3	0	0	0	0	2	0	3	5	41	6
Serrivomer lanceolatoides	Short-tooth sawpalate	LC	NA	0	0	0	0	0	0	0	0	0	0	0	0	0	0	0	0	0	0	0	0	0	0	0	0	0	0	0	0	0	0	0	0	0	0
Siganus luridus	Dusky spinefoot	LC	H	0	2	5	7	0	1	1	2	0	1	0	1	0	0	0	0	0	0	2	2	0	0	1	1	0	1	1	2	0	2	3	5	20	7
Siganus rivulatus	Marbled spinefoot	LC	H	0	0	10	10	0	1	4	5	0	1	1	2	0	0	0	0	0	0	7	7	0	0	4	4	0	0	3	3	0	0	2	2	33	7
Silhouettea aegyptia	Red Sea goby	LC	VH	0	0	0	0	0	0	0	0	0	0	0	0	0	0	0	0	0	0	1	1	0	0	1	1	0	0	1	1	0	0	0	0	3	3
Sillago suezensis		NA	NA	0	0	1	1	0	0	0	0	0	0	0	0	0	0	0	0	0	0	0	0	0	0	0	0	0	0	0	0	0	0	0	0	1	1
Solea aegyptiaca	Egyptian sole	LC	NA	0	0	2	2	0	0	3	3	0	0	2	2	0	0	2	2	0	1	1	2	0	1	1	2	0	1	1	2	0	0	0	0	15	7
Solea senegalensis	Senegalese sole	DD	VH	0	0	0	0	0	0	0	0	0	0	0	0	0	0	0	0	0	0	0	0	0	0	0	0	0	0	0	0	0	0	0	0	0	0
Solea solea	Common sole	DD	VH	3	2	13	18	3	3	3	9	0	1	0	1	0	0	0	0	2	2	3	7	0	1	2	3	0	0	1	1	3	0	2	5	44	7
Somniosus rostratus	Little sleeper shark	LC	NA	2	0	0	2	0	0	0	0	0	0	0	0	0	0	0	0	0	0	0	0	0	0	0	0	0	0	0	0	1	0	0	1	3	2
Sorsogona prionota	Halfspined flathead	LC	NA	0	0	0	0	0	0	0	0	0	0	0	0	0	0	0	0	0	0	0	0	0	0	0	0	0	0	0	0	0	0	0	0	0	0
Sparisoma cretense	Parrotfish	LC	VH	0	0	2	2	0	1	1	2	0	0	1	1	0	0	0	0	0	1	1	2	0	0	1	1	0	0	0	0	0	1	0	1	9	6
Sparus aurata	Gilthead seabream	LC	VH	8	7	11	26	6	2	3	11	3	1	1	5	1	1	2	4	3	3	0	6	2	2	0	4	0	0	0	0	3	0	0	3	59	7
Speleogobius trigloides	Grotto goby	LC	NA	0	0	0	0	0	0	0	0	0	0	0	0	0	0	0	0	0	0	0	0	0	0	0	0	0	0	0	0	0	0	0	0	0	0
Sphoeroides marmoratus	Guinean puffer	LC	VH	0	0	0	0	0	0	0	0	0	0	0	0	0	0	0	0	0	0	0	0	0	0	0	0	0	0	0	0	0	0	0	0	0	0
Sphoeroides pachygaster	Blunthead puffer	LC	VH	0	0	2	2	0	0	0	0	0	0	0	0	0	0	0	0	0	1	0	1	0	0	0	0	0	1	0	1	0	1	0	1	5	4
Sphyraena chrysotaenia	Yellowstripe barracuda	NA	NA	0	0	4	4	0	0	1	1	0	0	0	0	0	0	0	0	0	1	1	2	0	0	2	2	0	0	1	1	0	0	0	0	10	5
Sphyraena flavicauda	Yellowtail barracuda	NA	M	0	0	0	0	0	0	1	1	0	0	0	0	0	0	0	0	0	0	0	0	0	0	0	0	0	0	0	0	0	0	0	0	1	1
Sphyraena obtusata	Obtuse barracuda	NA	M	0	0	0	0	0	0	0	0	0	0	0	0	0	0	0	0	0	0	0	0	0	0	0	0	0	0	0	0	0	0	0	0	0	0
Sphyraena pinguis	Red barracuda	NA	M	0	0	0	0	0	0	0	0	0	0	0	0	0	0	0	0	0	0	0	0	0	0	0	0	0	0	0	0	0	0	0	0	0	0
Sphyraena sphyraena	European barracuda	LC	M	2	2	5	9	0	0	1	1	0	0	1	1	0	0	0	0	1	0	1	2	1	0	1	2	1	0	1	2	0	1	1	2	19	7
Sphyraena viridensis	Yellowmouth barracuda	LC	NA	3	0	0	3	1	0	1	2	1	0	0	1	1	0	0	1	1	0	0	1	2	0	0	2	1	0	0	1	0	0	0	0	11	7
Sphyrna lewini	Scalloped hammerhead	CR	M	0	0	0	0	0	0	0	0	0	0	0	0	0	0	0	0	0	0	0	0	0	0	0	0	0	0	0	0	0	0	0	0	0	0
Sphyrna mokarran	Great hammerhead	CR	H	0	0	0	0	0	0	0	0	0	0	0	0	0	0	0	0	0	0	0	0	0	0	0	0	0	0	0	0	0	0	0	0	0	0
Sphyrna tudes	Smalleye hammerhead	CR	H	0	0	0	0	0	0	0	0	0	0	0	0	0	0	0	0	0	0	0	0	0	0	0	0	0	0	0	0	0	0	0	0	0	0
Sphyrna zygaena	Smooth hammerhead	VU	L	0	0	0	0	0	0	0	0	0	0	0	0	0	0	0	0	0	0	0	0	0	0	0	0	0	0	0	0	0	0	0	0	0	0
Spicara maena	Blotched picarel	LC	NA	4	6	18	28	2	2	4	8	0	1	3	4	0	0	0	0	1	2	2	5	1	1	2	4	0	1	1	2	3	0	2	5	56	7
Spicara smaris	Picarel	LC	M	2	4	19	25	1	2	7	10	0	1	4	5	0	0	2	2	0	0	4	4	0	0	2	2	0	0	2	2	1	0	2	3	53	8
Spondyliosoma cantharus	Black seabream	LC	VH	4	3	8	15	4	2	0	6	4	1	0	5	0	0	0	0	3	2	0	5	3	1	0	4	1	1	0	2	1	2	1	4	41	7
Spratelloides delicatulus	Delicate round herring	LC	L	0	0	0	0	0	0	0	0	0	0	0	0	0	0	0	0	0	0	0	0	0	0	0	0	0	0	0	0	0	0	0	0	0	0
Sprattus sprattus	European sprat	LC	L	0	1	3	4	0	1	0	1	0	0	0	0	0	0	0	0	0	0	1	1	0	0	0	0	0	0	0	0	1	0	0	1	7	4
Squalus acanthias	Picked dogfish	VU	M	1	1	3	5	0	1	1	2	0	1	1	2	0	0	0	0	0	2	0	2	1	3	1	5	1	0	1	2	2	4	0	6	24	7
Squalus blainville	Longnose spurdog	DD	M	1	3	5	9	0	3	2	5	0	0	2	2	0	0	0	0	1	2	0	3	1	4	2	7	1	0	1	2	0	4	5	9	37	7
Squalus megalops	Shortnose spurdog	LC	M	0	1	0	1	1	0	0	1	0	1	0	1	0	0	0	0	0	0	0	0	0	1	0	1	0	0	0	0	0	1	0	1	5	5
Squatina aculeata	Sawback angelshark	CR	M	2	2	2	6	0	0	0	0	0	0	0	0	0	0	0	0	2	1	0	3	2	1	0	3	2	1	0	3	0	0	1	1	16	5
Squatina oculata	Smoothback angelshark	CR	M	0	1	1	2	0	0	0	0	0	0	0	0	0	0	0	0	1	0	0	1	0	0	0	0	1	0	0	1	0	1	0	1	5	4
Squatina squatina	Angelshark	CR	M	0	0	3	3	0	0	0	0	0	0	0	0	0	0	0	0	1	0	0	1	1	0	0	1	1	0	0	1	0	0	0	0	6	4
Stephanolepis diaspros	Reticulated leatherjacket	LC	NA	0	0	5	5	0	0	0	0	0	0	0	0	0	0	0	0	0	1	0	1	0	2	0	2	0	1	0	1	0	0	0	0	9	4
Stolephorus insularis	Hardenberg's anchovy	DD	L	0	0	0	0	0	0	0	0	0	0	0	0	0	0	0	0	0	0	0	0	0	0	0	0	0	0	0	0	0	0	0	0	0	0
Stomias boa boa	Boa dragonfish	LC	NA	1	0	2	3	0	0	0	0	0	0	0	0	0	0	0	0	0	0	0	0	0	0	0	0	0	0	0	0	0	0	0	0	3	1
Stromateus fiatola	Blue butterfish	LC	M	0	0	0	0	0	0	0	0	0	0	0	0	0	0	0	0	0	0	0	0	0	0	0	0	0	0	0	0	0	0	0	0	0	0
Sudis hyalina		DD	NA	0	0	0	0	0	0	0	0	0	0	0	0	0	0	0	0	0	0	0	0	0	0	0	0	0	0	0	0	0	1	0	1	1	1
Symbolophorus veranyi	Large-scale lantern fish	LC	NA	0	0	0	0	0	0	0	0	0	0	0	0	0	0	0	0	0	0	0	0	0	0	0	0	0	0	0	0	0	0	0	0	0	0
Symphodus bailloni	Baillon's wrasse	LC	NA	0	0	0	0	0	0	0	0	0	0	0	0	0	0	0	0	0	0	0	0	0	0	0	0	0	0	0	0	0	0	0	0	0	0
Symphodus cinereus	Grey wrasse	LC	VH	3	1	6	10	0	1	0	1	1	1	1	3	0	0	0	0	1	0	0	1	0	1	0	1	0	0	0	0	2	0	1	3	19	6
Symphodus doderleini		LC	NA	2	1	1	4	0	0	0	0	0	0	0	0	0	0	0	0	1	0	0	1	0	0	0	0	0	0	0	0	0	0	0	0	5	2
Symphodus mediterraneus	Axillary wrasse	LC	VH	2	1	4	7	0	2	0	2	1	2	1	4	0	0	0	0	2	0	0	2	1	0	0	1	0	0	0	0	1	0	0	1	17	6
Symphodus melops	Corkwing wrasse	LC	VH	0	0	0	0	0	0	0	0	1	1	0	2	0	0	0	0	1	0	0	1	0	0	0	0	0	0	0	0	0	0	0	0	3	2
Symphodus ocellatus		LC	NA	2	2	5	9	1	0	0	1	1	1	1	3	0	0	0	0	1	0	0	1	1	0	0	1	0	0	0	0	3	1	1	5	20	6
Symphodus roissali	Five-spotted wrasse	LC	VH	1	1	1	3	2	0	0	2	1	1	1	3	1	0	0	1	2	1	0	3	0	0	0	0	0	0	0	0	0	0	1	1	13	6
Symphodus rostratus		LC	NA	2	1	4	7	2	0	0	2	1	1	1	3	0	0	0	0	1	1	0	2	0	0	0	0	0	0	0	0	2	0	1	3	17	5
Symphodus tinca	East Atlantic peacock wrasse	LC	VH	4	4	8	16	4	1	0	5	1	0	0	1	0	0	0	0	2	2	0	4	2	1	0	3	1	0	0	1	3	1	3	7	37	7
Symphodus trutta	Emerald wrasse	LC	NA	0	0	0	0	0	0	0	0	0	0	0	0	0	0	0	0	0	0	0	0	0	0	0	0	0	0	0	0	0	0	0	0	0	0
Symphurus ligulatus	Elongate tonguesole	LC	VH	0	0	1	1	0	0	1	1	0	0	0	0	0	0	0	0	2	0	0	2	0	0	0	0	0	0	0	0	0	0	0	0	4	3
Symphurus nigrescens	Tonguesole	LC	VH	1	0	4	5	0	0	0	0	0	0	0	0	0	0	0	0	2	0	0	2	0	0	0	0	0	0	0	0	1	0	1	2	9	3
Synagrops japonicus	Blackmouth splitfin	LC	NA	0	0	0	0	0	0	0	0	0	0	0	0	0	0	0	0	0	0	0	0	0	0	0	0	0	0	0	0	0	0	0	0	0	0
Synapturichthys kleinii	Klein's sole	DD	VH	0	2	2	4	1	0	0	1	0	0	0	0	0	0	0	0	1	1	0	2	1	1	1	3	0	1	0	1	0	0	0	0	11	5
Synchiropus phaeton	Phaeton dragonet	LC	NA	0	1	3	4	0	0	1	1	0	0	1	1	0	0	0	0	0	0	0	0	0	0	0	0	0	0	0	0	0	0	0	0	6	3
Syngnathus abaster	Black-striped pipefish	LC	NA	2	1	6	9	0	0	0	0	0	0	0	0	0	0	0	0	2	1	1	4	0	0	0	0	0	0	1	1	1	0	1	2	16	4
Syngnathus acus	Greater pipefish	LC	NA	1	2	11	14	0	0	0	0	0	0	0	0	0	0	0	0	0	0	1	1	0	0	1	1	0	0	1	1	2	0	0	2	19	5
Syngnathus phlegon		DD	NA	0	0	0	0	0	0	0	0	0	0	0	0	0	0	0	0	0	1	0	1	0	0	0	0	1	0	0	1	0	0	0	0	2	2
Syngnathus rostellatus	Nilsson's pipefish	LC	NA	0	0	0	0	0	0	0	0	0	0	0	0	0	0	0	0	0	0	0	0	0	0	0	0	0	0	0	0	0	0	0	0	0	0
Syngnathus taenionotus		DD	NA	0	0	0	0	0	0	0	0	0	0	0	0	0	0	0	0	0	1	0	1	0	0	0	0	0	0	0	0	0	0	0	0	1	1
Syngnathus tenuirostris	Narrow-snouted pipefish	DD	NA	0	0	0	0	0	0	0	0	0	0	0	0	0	0	0	0	0	0	0	0	0	0	0	0	0	0	0	0	0	0	0	0	0	0
Syngnathus typhle	Broadnosed pipefish	LC	NA	2	2	9	13	0	0	0	0	0	0	0	0	0	0	0	0	1	1	0	2	0	0	0	0	0	0	0	0	2	0	1	3	18	3
Synodus saurus	Atlantic lizardfish	LC	M	2	1	4	7	0	0	1	1	0	0	1	1	0	0	0	0	0	0	1	1	0	0	0	0	0	0	0	0	1	0	2	3	13	5
Taeniura grabata	Round stingray	DD	L	0	0	1	1	0	0	0	0	0	0	0	0	0	0	0	0	0	0	0	0	0	0	0	0	0	0	0	0	0	0	0	0	1	1
Taurulus bubalis	Longspined bullhead	LC	NA	0	0	0	0	0	0	0	0	0	0	0	0	0	0	0	0	0	0	0	0	0	0	0	0	0	0	0	0	0	0	0	0	0	0
Terapon jarbua	Jarbua terapon	LC	NA	0	0	0	0	0	0	0	0	0	0	0	0	0	0	0	0	0	0	0	0	0	0	0	0	0	0	0	0	0	0	0	0	0	0
Terapon puta	Small-scaled terapon	NA	NA	0	0	3	3	0	0	1	1	0	0	2	2	0	0	1	1	0	0	1	1	0	0	0	0	0	0	0	0	0	0	0	0	8	5
Terapon theraps	Largescaled terapon	LC	NA	0	0	0	0	0	0	0	0	0	0	0	0	0	0	0	0	0	0	0	0	0	0	0	0	0	0	0	0	0	0	0	0	0	0
Tetragonurus cuvieri	Smalleye squaretail	LC	NA	0	0	0	0	0	0	0	0	0	0	0	0	0	0	0	0	0	0	0	0	0	0	0	0	0	0	0	0	0	0	0	0	0	0
Tetrapturus belone	Mediterranean spearfish	LC	H	0	0	0	0	0	0	0	0	0	0	0	0	0	0	0	0	0	0	0	0	0	0	0	0	0	0	0	0	0	0	0	0	0	0
Tetrapturus georgii	Roundscale spearfish	DD	NA	0	0	0	0	0	0	0	0	0	0	0	0	0	0	0	0	0	0	0	0	0	0	0	0	0	0	0	0	0	0	0	0	0	0
Tetronarce nobiliana	Electric ray	DD	NA	4	1	3	8	0	0	1	1	1	0	1	2	0	0	0	0	1	0	0	1	0	0	0	0	1	0	0	1	2	0	0	2	15	6
Thalassoma pavo	Ornate wrasse	LC	VH	0	0	0	0	0	0	0	0	0	0	0	0	0	0	0	0	0	1	0	1	0	0	0	0	0	0	0	0	1	0	0	1	2	2
Thorogobius ephippiatus	Leopard-spotted goby	LC	NA	0	0	0	0	0	0	0	0	0	0	0	0	0	0	0	0	0	0	0	0	0	0	0	0	1	0	0	1	0	0	0	0	1	1
Thorogobius macrolepis	Large-scaled goby	LC	NA	0	0	0	0	0	0	0	0	0	0	0	0	0	0	0	0	0	0	0	0	0	0	0	0	0	0	0	0	0	0	0	0	0	0
Thunnus alalunga	Albacore	NT	H	3	1	6	10	1	1	2	4	0	0	2	2	0	0	0	0	4	1	2	7	3	0	2	5	1	0	0	1	1	0	0	1	30	7
Thunnus thynnus	Atlantic bluefin tuna	EN	VH	5	7	2	14	6	6	2	14	1	7	0	8	1	2	0	3	9	0	1	10	3	2	0	5	3	0	0	3	11	3	2	16	73	8
Thymallus thymallus	Grayling	LC	VH	0	0	0	0	0	0	0	0	0	0	0	0	0	0	0	0	0	0	0	0	0	0	0	0	0	0	0	0	0	0	0	0	0	0
Torpedo marmorata	Marbled electric ray	DD	NA	3	3	8	14	2	0	0	2	1	0	0	1	0	0	0	0	1	1	1	3	2	1	2	5	2	1	1	4	3	0	2	5	34	7
Torpedo torpedo	Common torpedo	DD	NA	2	2	0	4	2	0	0	2	1	0	0	1	0	0	0	0	1	0	0	1	1	1	1	3	2	1	0	3	4	1	1	6	20	7
Torquigener flavimaculosus	Yellowspotted puffer	LC	NA	0	0	4	4	0	0	0	0	0	0	0	0	0	0	0	0	0	0	0	0	0	0	0	0	0	0	0	0	0	0	0	0	4	1
Trachinotus ovatus	Pompano	LC	L	2	2	4	8	0	1	0	1	0	1	0	1	0	0	0	0	2	0	0	2	1	0	0	1	1	0	0	1	0	2	0	2	16	7
Trachinus araneus	Spotted weever	LC	L	0	0	1	1	0	0	0	0	0	0	0	0	0	0	0	0	0	0	0	0	0	0	0	0	0	0	0	0	0	0	0	0	1	1
Trachinus draco	Greater weever	LC	L	3	5	10	18	0	0	3	3	0	0	3	3	0	0	0	0	0	1	0	1	0	0	0	0	0	0	0	0	0	0	2	2	27	5
Trachinus radiatus	Starry weever	LC	L	3	4	0	7	1	1	0	2	0	0	0	0	0	0	0	0	0	0	0	0	1	1	0	2	0	0	0	0	0	0	0	0	11	3
Trachipterus arcticus	Dealfish	LC	NA	0	0	0	0	0	0	0	0	0	0	0	0	0	0	0	0	0	0	0	0	0	0	0	0	0	0	0	0	0	0	0	0	0	0
Trachipterus trachypterus	Mediterranean dealfish	LC	H	0	0	0	0	0	0	0	0	0	0	0	0	0	0	0	0	0	0	0	0	0	0	0	0	0	0	0	0	0	0	0	0	0	0
Trachurus mediterraneus	Mediterranean horse mackerel	LC	L	5	6	14	25	2	2	3	7	0	1	3	4	1	0	1	2	1	1	2	4	0	0	2	2	0	0	1	1	3	3	6	12	57	8
Trachurus picturatus	Blue jack mackerel	LC	L	2	1	2	5	0	0	0	0	0	0	1	1	0	0	0	0	0	0	0	0	0	0	0	0	0	0	0	0	0	1	0	1	7	3
Trachurus trachurus	Atlantic horse mackerel	VU	M	8	5	12	25	2	3	3	8	0	2	3	5	1	1	1	3	4	0	2	6	5	4	2	11	0	0	1	1	2	4	5	11	70	8
Trachyrincus scabrus	Roughsnout grenadier	LC	M	0	0	0	0	2	1	0	3	1	1	0	2	0	0	0	0	2	0	0	2	1	0	0	1	0	0	0	0	6	0	0	6	14	5
Trachyscorpia cristulata echinata	Spiny scorpionfish	DD	NA	0	0	0	0	0	0	0	0	0	0	0	0	0	0	0	0	0	0	0	0	0	0	0	0	0	0	0	0	0	0	0	0	0	0
Trichiurus lepturus	Largehead hairtail	LC	H	0	0	2	2	0	0	0	0	0	0	0	0	0	0	0	0	0	0	0	0	0	0	0	0	0	0	0	0	0	0	0	0	2	1
Tridentiger trigonocephalus	Chameleon goby	LC	NA	0	0	0	0	0	0	0	0	0	0	0	0	0	0	0	0	0	0	0	0	0	0	0	0	0	0	0	0	0	0	0	0	0	0
Trigla lyra	Piper gurnard	LC	L	3	0	8	11	1	0	1	2	0	0	2	2	1	0	0	1	1	1	0	2	2	0	0	2	0	0	0	0	1	1	1	3	23	7
Tripterygion delaisi	Black-faced blenny	LC	NA	0	0	1	1	0	0	0	0	0	0	0	0	0	0	0	0	1	0	0	1	0	0	0	0	0	0	0	0	2	0	0	2	4	3
Tripterygion melanurum		LC	NA	0	0	0	0	0	0	0	0	0	0	0	0	0	0	0	0	2	1	1	4	0	0	0	0	0	0	0	0	0	0	0	0	4	1
Tripterygion tripteronotum		LC	NA	0	0	1	1	0	0	0	0	0	0	0	0	0	0	0	0	1	0	0	1	0	0	0	0	0	0	0	0	0	0	0	0	2	2
Trisopterus capelanus		LC	NA	2	1	9	12	0	1	1	2	0	1	1	2	0	0	0	0	1	2	2	5	0	1	2	3	0	0	0	0	1	0	2	3	27	6
Trisopterus luscus	Pouting	NA	L	0	0	1	1	0	0	0	0	0	0	0	0	0	0	0	0	1	1	0	2	0	0	0	0	0	0	1	1	0	0	0	0	4	3
Trypauchen vagina		LC	VH	0	0	0	0	0	0	0	0	0	0	0	0	0	0	0	0	0	0	0	0	0	0	0	0	0	0	0	0	0	0	0	0	0	0
Tylerius spinosissimus	Spiny blaasop	LC	NA	0	0	3	3	0	0	0	0	0	0	0	0	0	0	0	0	0	0	0	0	0	0	0	0	0	0	0	0	0	0	0	0	3	1
Tylosurus acus acus	Agujon needlefish	LC	Μ	0	0	0	0	0	0	0	0	0	0	0	0	0	0	0	0	0	0	0	0	0	0	0	0	0	0	0	0	0	0	0	0	0	0
Tylosurus acus imperialis		LC	NA	0	0	1	1	0	0	0	0	0	0	0	0	0	0	0	0	0	0	0	0	0	0	0	0	0	0	0	0	0	0	0	0	1	1
Tylosurus choram	Red Sea houndfish	NA	M	0	0	0	0	0	0	0	0	0	0	0	0	0	0	0	0	0	0	0	0	0	0	0	0	0	0	0	0	0	0	0	0	0	0
Umbrina canariensis	Canary drum	LC	L	0	0	0	0	0	0	0	0	0	0	0	0	0	0	0	0	0	0	0	0	0	0	0	0	0	0	0	0	0	0	0	0	0	0
Umbrina cirrosa	Shi drum	VU	VH	1	2	1	4	0	1	1	2	0	0	0	0	0	0	0	0	1	0	1	2	0	0	0	0	0	0	0	0	0	1	0	1	9	4
Umbrina ronchus	Fusca drum	DD	M	0	0	0	0	0	0	0	0	0	0	0	0	0	0	0	0	0	0	0	0	0	0	0	0	0	0	0	0	0	0	0	0	0	0
Upeneus moluccensis	Goldband goatfish	LC	H	0	0	12	12	0	0	3	3	0	0	2	2	0	0	1	1	0	0	1	1	0	0	4	4	0	0	2	2	0	0	5	5	30	8
Upeneus pori	Por's goatfish	LC	NA	0	2	7	9	0	1	3	4	0	1	2	3	0	0	1	1	0	1	1	2	0	1	2	3	0	0	1	1	0	0	3	3	26	8
Uranoscopus scaber	Stargazer	LC	NA	3	4	13	20	0	1	3	4	0	0	2	2	0	0	1	1	1	2	0	3	2	1	1	4	1	0	1	2	2	0	4	6	42	8
Valenciennellus tripunctulatus	Constellationfish	LC	NA	0	0	0	0	0	0	0	0	0	0	0	0	0	0	0	0	0	0	0	0	0	0	0	0	0	0	0	0	0	0	0	0	0	0
Vanderhorstia mertensi	Mertens' prawn-goby	LC	NA	0	0	0	0	0	0	0	0	0	0	0	0	0	0	0	0	0	0	0	0	0	0	0	0	0	0	0	0	0	0	0	0	0	0
Vanneaugobius dollfusi		NA	NA	0	0	0	0	0	0	0	0	0	0	0	0	0	0	0	0	0	0	0	0	0	0	0	0	0	0	0	0	0	0	0	0	0	0
Vanneaugobius pruvoti		LC	NA	0	0	0	0	0	0	0	0	0	0	0	0	0	0	0	0	0	0	0	0	0	0	0	0	0	0	0	0	0	0	0	0	0	0
Vinciguerria attenuata	Slender lightfish	LC	NA	0	0	0	0	0	0	0	0	0	0	0	0	0	0	0	0	0	0	0	0	0	0	0	0	0	0	0	0	0	0	0	0	0	0
Vinciguerria poweriae	Power's deep-water bristle-mouth fish	LC	NA	0	0	0	0	0	0	0	0	0	0	0	0	0	0	0	0	1	0	0	1	0	0	0	0	0	0	0	0	0	0	0	0	1	1
Xiphias gladius	Swordfish	LC	VH	0	0	4	4	3	1	6	10	1	0	4	5	0	0	0	0	3	2	2	7	3	1	0	4	0	1	0	1	5	1	2	8	39	7
Xyrichtys novacula	Pearly razorfish	LC	VH	0	1	4	5	1	2	0	3	1	0	0	1	0	0	0	0	1	1	0	2	1	0	0	1	0	0	0	0	2	1	2	5	17	6
Zebrus zebrus		LC	NA	0	0	1	1	0	0	0	0	0	0	0	0	0	0	0	0	0	0	0	0	0	0	0	0	0	0	0	0	0	0	0	0	1	1
Zenopsis conchifer	Silvery John dory	LC	L	0	0	0	0	0	0	0	0	0	0	0	0	0	0	0	0	0	0	0	0	0	0	0	0	0	0	0	0	0	0	0	0	0	0
Zeugopterus punctatus	Topknot	NA	NA	0	0	0	0	0	0	0	0	0	0	0	0	0	0	0	0	0	0	0	0	0	0	0	0	0	0	0	0	0	0	0	0	0	0
Zeugopterus regius	Eckström's topknot	NA	VH	0	0	0	0	0	0	0	0	0	0	0	0	0	0	0	0	0	0	0	0	0	0	0	0	0	0	0	0	0	0	0	0	0	0
Zeus faber	John dory	DD	M	3	3	7	13	1	0	2	3	0	0	1	1	0	0	0	0	0	0	1	1	0	1	0	1	0	0	0	0	1	0	2	3	22	6
Zosterisessor ophiocephalus	Grass goby	LC	VH	0	4	6	10	0	3	1	4	0	3	0	3	0	2	0	2	0	3	1	4	0	1	1	2	0	1	1	2	1	0	0	1	28	8
Zu cristatus	Scalloped ribbonfish	LC	NA	0	0	0	0	0	0	0	0	1	0	0	1	0	0	0	0	0	0	0	0	0	0	0	0	0	0	0	0	1	0	0	1	2	2
SUM				520	497	1429	2446	293	253	277	823	117	146	207	470	47	29	46	122	361	272	227	860	218	160	158	536	107	59	80	246	481	222	327	1030	6533
COUNTIF				208	189	299	366	106	127	124	211	77	96	108	184	33	27	38	70	200	173	120	312	117	109	86	192	86	49	63	142	191	127	145	284	452
