# Supplementary material for: Scientific progress made towards bridging the knowledge gap in the biology of Mediterranean marine fishes
Source: PLoS One. 2022 Nov 10;17(11):e0277383. doi: 10.1371/journal.pone.0277383 (PMC9648729; doi:10.1371/journal.pone.0277383)
Supplement: S2 Appendix — (XLSX) [file pone.0277383.s006.xlsx]

## Sheet: Scopus
El Ganainy, A. A., Bahnasawy, M. H., Abo Eleneen E. A. & Osman H.M. (2021). Some biological and fisheries studies on the Lessepsian migrant shrimp scad Alepes djedaba from the Eastern Mediterranean coast of Egypt. Egyptian Journal of Aquatic Biology and Fisheries, 25(3), 939-954. https://doi.org/10.21608/ejabf.2021.183818
Yeldan, Hacer & Gündo?du, Sedat. (2018). Morphometric relationships and growth of common stingray, Dasyatis pastinaca (Linnaeus, 1758) and marbled stingray, Dasyatis marmorata (Steindachner, 1892) in the northeastern Levantine Basin. 24.
Sallami, Balkis & Ben Salem, Meriem & Rafrafi-Nouira, Sihem & Olfa, Elkamel & Reynaud, Christian & Capapé, Christian. (2015). Observations on the thinlip conger Gnathophis Mystax (Osteichthyes: Congridae) from the Tunisian coast (central mediterranean). 25. 131-140.
Rahmani, K. & Koudache, F. & Mouedden, N. & Talet, L. & Flower, R. (2020). Spawning period, size at first sexual maturity and sex ratio of the atlantic horse mackerel Trachurus trachurus from Béni-Saf bay (western coast of Algeria, southwestern Mediterranean Sea). 10.19233/ashn.2020.07.
Rafrafi-Nouira, Sihem & Reynaud, Christian & Capapé, Christian. (2021). A new record of Clinitrachus argentatus (Osteichthyes: Clinidae) from the Tunisian coast (Central Mediterranean Sea).
Philips, Amal. (2019). Fishery biology of Terapon puta (Cuvier, 1829) from east Egyptian Mediterranean waters. Egyptian Journal of Aquatic Biology and Fisheries. 23. 197-203. 10.21608/ejabf.2019.26580.
Mumtaz Tirasin E. & Basusta N. (2018) Near-term embryos and gravid females of Lusitanian cownose ray (Rhinoptera marginata) in Mersin Bay, eastern Mediterranean Sea. Marine and Freshwater Research 69, 1365-1371. https://doi.org/10.1071/MF17356
Miloševic, D., Bigovic, M., Mrdak, D., Milaševic, I. & Piria M. (2021). Otolith morphology and microchemistry fingerprints of European eel, Anguilla anguilla (Linnaeus, 1758) stocks from the Adriatic Basin in Croatia and Montenegro. Science of The Total Environment, Volume 786, 147478, ISSN 0048-9697. https://doi.org/10.1016/j.scitotenv.2021.147478.
Manasirli, M., Mavruk, S., Yeldan, H. & Avsar, D. (2020). Population Dynamics of Suez Pufferfish (Lagocephalus suezensis) in Iskenderun Bay. Turkish Journal of Fisheries and Aquatic Sciences. 20. 749-754. 10.4194/1303-2712-v20_10_04.
Shakman, E. (2020). Food and feeding habits of Mustelus mustelus (Linnaeus, 1758) (chondrichthyes: Triakidae) along the western coast of Libya. 10.19233/ASHN.2019.19.
Hure, M., Mustac, B. (2020). Feeding ecology of Sardina pilchardus considering co-occurring small pelagic fish in the eastern Adriatic Sea. Mar. Biodivers. 50, 40. https://doi.org/10.1007/s12526-020-01067-7
Bahar Gümüs (2021) Image Analysis to Quantify Weight-length, Weight area, and Change of Color of Three Commercial Mullidae Species during Cold Storage, Journal of Aquatic Food Product Technology, 30:2, 205-216, DOI: 10.1080/10498850.2020.1869877
Farrag, M., Elhaweet, A., Osman, A., Akel, E., & Moustafa, M. (2019). Reproductive behavior of the silver-stripe blaasop; Lagocephalus sceleratus (Gmelin, 1789) from the Mediterranean coast, Egypt. Egyptian Journal of Aquatic Biology and Fisheries. 23. 441-454. 10.21608/ejabf.2019.51391.
Dzoic T.,Beg Paklar G.,Grbec B.,IvatekSahdan S.,Zorica B.,Segvic-Bubic T.,etal.(2017) Spillover of the Atlantic bluefin tuna off spring from cages in the Adriatic Sea: A multidisciplinary approach and assessment. PLoS ONE12(11): e0188956. https://doi.org/10.1371/journal. pone.0188956
Cikeš Kec V., Zorica B., Vuletin V. (2019). Does the Atlantic bonito, Sarda sarda, spawn in the eastern Adriatic Sea? Journal of the Marine Biological Association of the United Kingdom 99, 1865-1868. https:// doi.org/10.1017/S0025315419000821
Cabbar, K. & Yi?in, C. Ç. (2021). "Biology of the thornback ray (Raja clavata Linnaeus, 1758) in the North Aegean Sea" Oceanological and Hydrobiological Studies, vol.50, no.2, pp.115-127. https://doi.org/10.2478/oandhs-2021-0011
Basusta, N & Özgür, E. (2017). New record of Giant Devil Ray, Mobula mobular (Bonnaterre, 1788) from the Gulf of Antalya (Eastern Mediterranean Sea). Journal of Black Sea/Mediterranean Environment. 23. 162-169.
Basusta, N, Basusta, A, Tirasin, EM, Sulikowski, JA. Age and growth of the blackchin guitarfish Glaucostegus cemiculus (Geoffroy Saint-Hilaire, 1817) from Iskenderun Bay (Northeastern Mediterranean). J Appl Ichthyol. 2020; 36: 880- 887. https://doi.org/10.1111/jai.14144
Banaru, D., Diaz, F., Verley, P., Campbell, R., Navarro, J., Yohia, C., Oliveros-Ramos, R., Mellon-Duval, C. & Shin Y.-J. (2019). Implementation of an end-to-end model of the Gulf of Lions ecosystem (NW Mediterranean Sea). I. Parameterization, calibration and evaluation Ecol. Model., 401, pp. 1-19, 10.1016/j.ecolmodel.2019.03.005
Ayyildiz, H., Altin, A. Hatching Time and Early Growth of Diplodus sargus sargus Inhabiting a Coastal Area of Gökçeada Island, Turkey. Thalassas 36, 1-8 (2020). https://doi.org/10.1007/s41208-019-00185-9
Akalin, S., Ølhan, D., Özaydin, O. (2015): Length-weight relationships for 30 demersal fish species from Çandarli Bay (North Aegean Sea, Turkey). Croatian Journal of Fisheries, 73, 73-76. DOI: 10.14798/73.2.822
Attia A. O. EA. & Kariman, A. S. S. (2020). Reproductive biology of the Atlantic mackerel Scomber scombrus Linnaeus, 1758 in Mediterranean coast of Sinai, Egypt. Egyptian Journal of Aquatic Biology and Fisheries, 24(1), 189-201. https://doi.org/10.21608/ejabf.2020.70038
Attia, A. O. EA., Kariman, A. S. S. & Alaa M. EF (2019). Reproductive Biology of the Common Sole, Solea solea in Southern East Mediterranean, Bardawil Lagoon, Egypt. Egyptian Journal of Aquatic Biology and Fisheries, 23(1), 403-411. https://doi.org/10.21608/ejabf.2019.29183
Attia A. O. EA. (2021). Length-Weight Relationship and Condition Factor of white grouper Epinephelus aeneus (Geoffroy Saint Hilaire, 1817) in the Mediterranean coast of Sinai, Egypt. Egyptian Journal of Aquatic Biology and Fisheries, 25(4), 573-586. https://doi.org/10.21608/ejabf.2021.191720
Abascal, F. J., Medina, A., De La Serna, J. M., Godoy, D., & Aranda, G. (2016). Tracking bluefin tuna reproductive migration into the Mediterranean Sea with electronic pop-up satellite archival tags using two tagging procedures. Fisheries Oceanography, 25(1), 54-66. https://doi.org/10.1111/fog.12134
Abid, N., Laglaoui, A., Arakrak, A., & Bakkali, M. (2019). The reproductive biology of swordfish ( Xiphias gladius ) in the Strait of Gibraltar. Journal of the Marine Biological Association of the United Kingdom, 99(3), 649-659. https://doi.org/10.1017/S0025315418000346
Abudaya, M., Ulman, A., Salah, J., Fernando, D., Wor, C., & di Sciara, G. N. (2018). Speak of the devil ray (Mobula mobular) fishery in Gaza. Reviews in Fish Biology and Fisheries, 28(1), 229-239. https://doi.org/10.1007/s11160-017-9491-0
Adamidou, A., Pardalou, A., & Tsikliras, A. C. (2020). Length-Weight Relationships of 31 Fish and Invertebrate Species in the Northern Aegean Sea (Eastern Mediterranean Sea). Thalassas: An International Journal of Marine Sciences, 36(2), 303-307. https://doi.org/10.1007/s41208-020-00207-x
Adda-hanifi, M., Kherraz, A., Mouffok, S., & Boutiba, Z. (2017). Age and growth estimates of thornback ray, Raja clavata (Linnaeus, 1758) in Western Algerian coast (Chondrichthyes, Rajidae). 14.
Addis, P., Secci, M., Biancacci, C., Loddo, D., Cuccu, D., Palmas, F., & Sabatini, A. (2016). Reproductive status of Atlantic bluefin tuna, Thunnus thynnus, during migration off the coast of Sardinia (western Mediterranean). Fisheries Research, 181, 137-147. https://doi.org/10.1016/j.fishres.2016.04.009
Ailane, F., Kassar, A., & Hemida, F. (2021). Growth and mortality of Serranus cabrilla (Linnaeus, 1758) (Actinopterygii: Perciformes: Serranidae) from Bou Ismail Bay, off Algeria, South-western Mediterranean. Indian Journal of Fisheries, 68(2), 1. https://doi.org/10.21077/ijf.2021.68.2.100525-01
Aissat-Ziamni, F., Guedioura, A., & Nouar, A. (2020). Sex ratio, length-weight relationships and maturity stages of salema (Sarpa salpa (linnaeus, 1758)) from the central Algerian coast (southwestern Mediterranean Sea). Applied Ecology and Environmental Research, 18(6), 7829-7841. https://doi.org/10.15666/aeer/1806_78297841
Ait Darna, S., Taleb Bendiab, A. A., Mouffok, S., Belmahi, A.-E., & Bouderbala, M. (2018). Observation on distribution, biology, growth, diet and feeding strategy of blackmouth catshark Galeus melastomus (Rafinesque, 1810) (Chondrichthyes: Scyliorhinidae) in western Algerian coasts. Biodiversity Journal, 9(4), 357-368. https://doi.org/10.31396/Biodiv.Jour.2018.9.4.357.368
Alagöz Ergüden, S. (2020). Length-Weight Relationships for Three Deep Sea Fish Species in North Eastern Mediterranean, Turkey. Aquatic Sciences and Engineering. https://doi.org/10.26650/ASE2020683520
Albo-Puigserver, M., Borme, D., Coll, M., Tirelli, V., Palomera, I., & Navarro, J. (2019). Trophic ecology of range-expanding round sardinella and resident sympatric species in the NW Mediterranean. Marine Ecology Progress Series, 620, 139-154. https://doi.org/10.3354/meps12962
Albo-Puigserver, M., Navarro, J., Coll, M., Aguzzi, J., Cardona, L., & Sáez-Liante, R. (2015). Feeding ecology and trophic position of three sympatric demersal chondrichthyans in the northwestern Mediterranean. Marine Ecology Progress Series, 524, 255-268. https://doi.org/10.3354/meps11188
Albo-Puigserver, M., Navarro, J., Coll, M., Layman, C. A., & Palomera, I. (2016). Trophic structure of pelagic species in the northwestern Mediterranean Sea. Journal of Sea Research, 117, 27-35. https://doi.org/10.1016/j.seares.2016.09.003
Albo-Puigserver, M., Pennino, M. G., Bellido, J. M., Colmenero, A. I., Giráldez, A., Hidalgo, M., Gabriel Ramírez, J., Steenbeek, J., Torres, P., Cousido-Rocha, M., & Coll, M. (2021). Changes in Life History Traits of Small Pelagic Fish in the Western Mediterranean Sea. Frontiers in Marine Science, 8, 570354. https://doi.org/10.3389/fmars.2021.570354
Albo-Puigserver, M., Sánchez, S., Coll, M., Bernal, M., Sáez-Liante, R., Navarro, J., & Palomera, I. (2020). Year-round energy dynamics of sardine and anchovy in the north-western Mediterranean Sea. Marine Environmental Research, 159, 105021. https://doi.org/10.1016/j.marenvres.2020.105021
Alkusairy, H., & Saad, A. (2017). Some morphological and biological aspects of longnosed skate, Dipturus oxyrinchus (Elasmobranchii: Rajiformes: Rajidae), in Syrian marine waters (eastern Mediterranean). Acta Ichthyologica et Piscatoria, 47(4), 371-383. https://doi.org/10.3750/AIEP/02283
Allaya, H., Faleh, A. B., Rebaya, M., Zrelli, S., Hattour, A., Quignard, J.-P., & Trabelsi, M. (2017). Morphological Differences Between two Populations of the Little Tunny, Euthynnus alletteratus (Rafinesque, 1810) in Tunisian Waters (Central Mediterranean Sea). Pakistan Journal of Zoology, 49(5), 1621-1629. https://doi.org/10.17582/journal.pjz/2017.49.5.1621.1629
Altin, A., Ayyildiz, H., Kale, S., & Alver, C. (2015). Length-weight relationships of forty-nine fish species from shallow waters of Gökçeada Island, northern Aegean Sea. TURKISH JOURNAL OF ZOOLOGY, 39, 971-975. https://doi.org/10.3906/zoo-1412-15
Altin, A., Özen, Ö., Ayyildiz, H., & Ayaz, A. (2015). Feeding habits and diet overlap of juveniles of 2 sparids, Diplodus puntazzo (Walbaum, 1792) and Diplodus vulgaris (Geoffroy Saint-Hilaire, 1817), from theNorth Aegean Sea of Turkey. TURKISH JOURNAL OF ZOOLOGY, 39, 80-87. https://doi.org/10.3906/zoo-1312-2
Amilhat, E., Aarestrup, K., Faliex, E., Simon, G., Westerberg, H., & Righton, D. (2016). First evidence of European eels exiting the Mediterranean Sea during their spawning migration. Scientific Reports, 6(1), 21817. https://doi.org/10.1038/srep21817
Anastasopoulou, A., Biandolino, F., Chatzispyrou, A., Hemida, F., Guijarro, B., Kousteni, V., Mytilineou, Ch., Pattoura, P., & Prato, E. (2016). New Fisheries-related data from the Mediterranean Sea (November, 2016). Mediterranean Marine Science, 17(3), 822. https://doi.org/10.12681/mms.1909
Anastasopoulou, A., Mytilineou, C., Makantasi, P., Smith, C. J., Kavadas, S., Lefkaditou, E., & Papadopoulou, K. N. (2018). Life history aspects of two species of the Squalus genus in the Eastern Ionian Sea. Journal of the Marine Biological Association of the United Kingdom, 98(4), 937-948. https://doi.org/10.1017/S0025315416001818
Anastasopoulou, A., Mytilineou, C., Smith, C. J., & Papadopoulou, K. N. (2019). Crustacean prey in the diet of fishes from deep waters of the Eastern Ionian Sea. Journal of the Marine Biological Association of the United Kingdom, 99(1), 259-267. https://doi.org/10.1017/S0025315417001977
Anastasopoulou, A., Torre, M., & Mytilineou, C. (2018). First observations on diet and feeding strategy of boarfish, Capros aper (Actinopterygii: Perciformes: Caproidae), in the eastern Ionian Sea (central Mediterranean). Acta Ichthyologica et Piscatoria, 48(1), 99-103. https://doi.org/10.3750/AIEP/02327
Santin, A., Aguilar, R., Akyol, O., Begburs, C. R., Benoit, L., Chimienti, G., Crocetta, F., Dalyan, C., De La Linde Rubio, A., Dragicevic, B., Dulcic, J., Giglio, G., Gönülal, O., Kebapcioglu, T., Kesici, N. B., Kiparissis, S., Kousteni, V., Mancini, E., Mastrototaro, F., Menut, T., Montesanto, F., Peristeraki, P., Poursanidis, D., Renoult, J. P., Sánchez-Tocino, L., Sperone, E., & Tiralongo, F.…
ATtes, C., Cerim, H., & Çelik, M. (2017). Length-weight relationships of commercial indigenous and Lessepsian fishes in Gökova Bay, Turkey. https://doi.org/10.21411/CBM.A.6374FD88
Bachiller, E., Albo-Puigserver, M., Giménez, J., Pennino, M. G., Marí-Mena, N., Esteban, A., Lloret-Lloret, E., Jadaud, A., Carro, B., Bellido, J. M., & Coll, M. (2020). A trophic latitudinal gradient revealed in anchovy and sardine from the Western Mediterranean Sea using a multi-proxy approach. Scientific Reports, 10(1), 17598. https://doi.org/10.1038/s41598-020-74602-y
Bachiller, E., Giménez, J., Albo-Puigserver, M., Pennino, M. G., Marí-Mena, N., Esteban, A., Lloret-Lloret, E., Bellido, J. M., & Coll, M. (2021). Trophic niche overlap between round sardinella ( Sardinella aurita ) and sympatric pelagic fish species in the Western Mediterranean. Ecology and Evolution, 11(22), 16126-16142. https://doi.org/10.1002/ece3.8293
Báez, J. C., Muñoz-Exposito, P., Gómez-Vives, M. J., Godoy-Garrido, D., & Macías, D. (2019). The NAO affects the reproductive potential of small tuna migrating from the Mediterranean Sea. Fisheries Research, 216, 41-46. https://doi.org/10.1016/j.fishres.2019.03.023
Bakiu, R., Kolitari, J., & Lleshaj, A. (2021). Biological Characteristics and Length-Weight Relationships of landed Thornback Ray (Raja clavata, Linnaeus 1758) in the Fishing Port of Durres, Albania. 11.
Balci, B. A., & Aktop, Y. (2019). Histological assessment of seasonal gonad maturation of red mullet ( Mullus barbatus L., 1758) in Antalya Bay of Mediterranean in Turkey. Journal of Applied Animal Research, 47(1), 63-71. https://doi.org/10.1080/09712119.2018.1564669
Barría, C., Navarro, J., & Coll, M. (2018a). Trophic habits of an abundant shark in the northwestern Mediterranean Sea using an isotopic non-lethal approach. Estuarine, Coastal and Shelf Science, 207, 383-390. https://doi.org/10.1016/j.ecss.2017.08.021
Barría, C., Navarro, J., & Coll, M. (2018b). Feeding habits of four sympatric sharks in two deep-water fishery areas of the western Mediterranean Sea. Deep Sea Research Part I: Oceanographic Research Papers, 142, 34-43. https://doi.org/10.1016/j.dsr.2018.09.010
Barría, C., Navarro, J., Coll, M., Fernandez-Arcaya, U., & Sáez-Liante, R. (2015). Morphological parameters of abundant and threatened chondrichthyans of the northwestern Mediterranean Sea. Journal of Applied Ichthyology, 31(1), 114-119. https://doi.org/10.1111/jai.12499
Basilone, G., Ferreri, R., Aronica, S., Mazzola, S., Bonanno, A., Gargano, A., Pulizzi, M., Fontana, I., Giacalone, G., Calandrino, P., Genovese, S., & Barra, M. (2021). Reproduction and Sexual Maturity of European Sardine (Sardina pilchardus) in the Central Mediterranean Sea. Frontiers in Marine Science, 8, 715846. https://doi.org/10.3389/fmars.2021.715846
Basilone, G., Ferreri, R., Mangano, S., Pulizzi, M., Gargano, A., Barra, M., Mazzola, S., Fontana, I., Giacalone, G., Genovese, S., Aronica, S., & Bonanno, A. (2018). Effects of habitat conditions at hatching time on growth history of offspring European anchovy, Engraulis encrasicolus, in the Central Mediterranean Sea. Hydrobiologia, 821(1), 99-111. https://doi.org/10.1007/s10750-018-3625-9
Basilone, G., Ganias, K., Ferreri, R., D'Elia, M., Quinci, E. M., Mazzola, S., & Bonanno, A. (2015). Application of GAMs and multinomial models to assess the spawning pattern of fishes with daily spawning synchronicity: A case study in the European anchovy (Engraulis encrasicolus) in the central Mediterranean Sea. Fisheries Research, 167, 92-100. https://doi.org/10.1016/j.fishres.2015.01.017
Basilone, G., Mangano, S., Pulizzi, M., Fontana, I., Giacalone, G., Ferreri, R., Gargano, A., Aronica, S., Barra, M., Genovese, S., Rumolo, P., Mazzola, S., & Bonanno, A. (2017). European anchovy (Engraulis encrasicolus) age structure and growth rate in two contrasted areas of the Mediterranean Sea: The paradox of faster growth in oligotrophic seas. Mediterranean Marine Science, 504. https://doi.…
Basusta, A., Basusta, N., Calta, M., & Ozcan, E. I. (2017). A study on age and growth characteristics of spiny gurnard ( Lepidotrigla dieuzeidei Blanc & Hureau, 1973), northeastern Mediterranean Sea. Journal of Applied Ichthyology, 33(5), 966-970. https://doi.org/10.1111/jai.13384
Basusta, A., Basusta, N., Ozcan, E., & Girgin, H. (2020). Age and growth of the Lessepsian migrant Lagocephalus spadiceus (Actinopterygii: Tetraodontiformes: Tetraodontidae) from the Gulf of Iskenderun, north-eastern Mediterranean, Turkey. Acta Ichthyologica et Piscatoria, 50(3), 325-332. https://doi.org/10.3750/AIEP/02826
Basusta, A., Ozcan, E., & Ba?usta, N. (2020). Age and growth of the phaeton dragonet, Synchiropus phaeton (Actinopterygii: Perciformes: Callionymidae), from the Gulf of Iskenderun, north-eastern Mediterranean, Turkey. Acta Ichthyologica et Piscatoria, 50(1), 63-70. https://doi.org/10.3750/AIEP/02711
Basusta, N., & Aslan, E. (2018). Age and growth of bull ray Aetomylaeus bovinus (Chondrichthyes: Myliobatidae) from the northeastern Mediterranean coast of Turkey. https://doi.org/10.21411/CBM.A.5F77152E
Basusta, N., & Özmen, M. M. (2020). Growth characteristics of Uranoscopus scaber Linnaeus 1758, inhabiting the Iskenderun Bay (Northeastern Mediterranean). Journal of Applied Ichthyology, 36(6), 875-879. https://doi.org/10.1111/jai.14134
Battaglia, P., Ammendolia, G., Esposito, V., Romeo, T., & Andaloro, F. (2018). Few But Relatively Large Prey: Trophic Ecology of Chauliodus sloani (Pisces: Stomiidae) in Deep Waters of the Central Mediterranean Sea. Journal of Ichthyology, 58(1), 8-16. https://doi.org/10.1134/S0032945218010034
Battaglia, P., Andaloro, F., Esposito, V., Granata, A., Guglielmo, L., Guglielmo, R., Musolino, S., Romeo, T., & Zagami, G. (2016). Diet and trophic ecology of the lanternfish Electrona risso (Cocco 1829) in the Strait of Messina (central Mediterranean Sea) and potential resource utilization from the Deep Scattering Layer (DSL). Journal of Marine Systems, 159, 100-108. https://doi.org/10.1016/j.j…
Battaglia, P., Pagano, L., Consoli, P., Esposito, V., Granata, A., Guglielmo, L., Pedá, C., Romeo, T., Zagami, G., Vicchio, T. M., Guglielmo, R., & Andaloro, F. (2020). Consumption of mesopelagic prey in the Strait of Messina, an upwelling area of the central Mediterranean Sea: Feeding behaviour of the blue jack mackerel Trachurus picturatus (Bowdich, 1825). Deep Sea Research Part I: Oceanographi…
Battaglia, P., Pedà, C., Musolino, S., Esposito, V., Andaloro, F., & Romeo, T. (2016). Diet and first documented data on plastic ingestion of Trachinotus ovatus L. 1758 (Pisces: Carangidae) from the Strait of Messina (central Mediterranean Sea). Italian Journal of Zoology, 83(1), 121-129. https://doi.org/10.1080/11250003.2015.1114157
Battaglia, P., Potoschi, A., Valastro, M., Andaloro, F., & Romeo, T. (2015). Age, growth, biological and ecological aspects of Remora osteochir (Echeneidae) in the Mediterranean Sea. Journal of the Marine Biological Association of the United Kingdom, 1-7. https://doi.org/10.1017/S0025315415000867
Battaglia, P., Smith, D., Ammendolia, G., Cavallaro, M., Maggio, T., Consoli, P., Guerrera, M. C., Andaloro, F., & Romeo, T. (2020). The last stage in the life history of the European conger eel Conger conger : A transformation before death. Journal of Fish Biology, 96(2), 533-538. https://doi.org/10.1111/jfb.14223
Bello, G. (2018). Documented records of Gaidropsarus granti (Osteichthyes: Lotidae) in the Adriatic Sea and review of its Mediterranean occurrences: is it a native fish or a newly established one? Acta Adriatica, 59(1), 111-122. https://doi.org/10.32582/aa.59.1.9
Bello, G., Santamaria, N., & Corriero, A. (2021). Multiple-Phase Biometric Relationships and Sexual Maturity in the Atlantic Bluefin Tuna, Thunnus thynnus (Osteichthyes: Scombridae). Animals, 11(2), 390. https://doi.org/10.3390/ani11020390
Bello, G., Zupa, R., & Corriero, A. (2015). Ontogenetic change in the body length-mass relationship concomitant to the onset of vitellogenesis in female blackmouth catshark Galeus melastomus (Chondrichthyes: Scyliorhinidae). Italian Journal of Zoology, 82(3), 358-365. https://doi.org/10.1080/11250003.2015.1027308
Bellodi, A., Mulas, A., Carbonara, P., Cau, A., Cuccu, D., Marongiu, M. F., Mura, V., Pesci, P., Zupa, W., Porcu, C., & Follesa, M. C. (2021). New insights into life-history traits of Mediterranean Electric rays (Torpediniformes: Torpedinidae) as a contribution to their conservation. Zoology, 146, 125922. https://doi.org/10.1016/j.zool.2021.125922
Bellodi, A., Porcu, C., Cannas, R., Cau, Al., Marongiu, M. F., Mulas, A., Vittori, S., & Follesa, M. C. (2017). Life-history traits of the long-nosed skate Dipturus oxyrinchus: Life history of dipturus oxyrinchus. Journal of Fish Biology, 90(3), 867-888. https://doi.org/10.1111/jfb.13205
Ben Abdallah-Ben Hadj Hamida, O., Ben Hadj Hamida, N., Chaouch, H., Jarboui, O., & Missaoui, H. (2016). Age, growth and reproduction of the striped sea bream Lithognathus mormyrus (Linnaeus, 1758) in the gulf of Gabes (Southeastern Tunisia, Central Mediterranean). https://doi.org/10.21411/CBM.A.894A1E28
Ben Amor, M. M., Ounifi-Ben Amor, K., & Capapé, C. (2018). Record of a critically endangered skate, Leucoraja melitensis (Chondrichthyes: Rajidae) from Tunisian Coast (Central Mediterranean) (Version 1) [Data set]. University of Salento. https://doi.org/10.1285/I15910725V40P9
Ben Hadj Hamida, N., Ben Abdallah-Ben Hadj Hamida, O., Jarboui, O., & Missaoui, H. (2016). Diet composition and feeding habits of Lithognathus mormyrus (Sparidae) from the Gulf of Gabes (Central Mediterranean). Journal of the Marine Biological Association of the United Kingdom, 96(7), 1491-1498. https://doi.org/10.1017/S0025315415001769
Bendiab, A. A. T., Mouffok, S., & Boutiba, Z. (2016). Feeding Habits of Two Sharks Species Scyliorhinus canicula (Linnaeus, 1758) and Galeus melastomus (Rafinesque, 1810) in the Western Algerian coasts. 9.
Bengil, E. G. T., Bengil, F., & Özaydin, O. (2020). Feeding ecology and reproduction biology of Glaucostegus cemiculus (Geoffroy Saint-Hilaire, 1817) from the eastern Aegean Sea. Regional Studies in Marine Science, 33, 100952. https://doi.org/10.1016/j.rsma.2019.100952
Bengil, F., Bengil, E. G. T., Mavruk, S., Heral, O., Karaman, O. D., & Ozaydin, O. (2019). Feeding Ecology of Four Demersal Shark Species (Etmopterus spinax, Galeus melastomus, Scyliorhinus canicula and Squalus blainville) from the Eastern Aegean Sea. Turkish Journal of Fisheries and Aquatic Sciences, 19(6). https://doi.org/10.4194/1303-2712-v19_6_03
Benseddik, A. B., Besbes, R., Missaoui, H., Najaï, S. E., & Jarboui, O. (n.d.). Reproductive Dynamics and Fecundity of Coryphaena Hippurus (Linnaeus,1758) In the Eastern Tunisian Coast (Central Mediterranean). 23.
Bernal, A., Olivar, M. P., Maynou, F., & Fernández de Puelles, M. L. (2015). Diet and feeding strategies of mesopelagic fishes in the western Mediterranean. Progress in Oceanography, 135, 1-17. https://doi.org/10.1016/j.pocean.2015.03.005
Bevacqua, D., Melià, P., Schiavina, M., Crivelli, A. J., De Leo, G. A., & Gatto, M. (2019). A demographic model for the conservation and management of the European eel: An application to a Mediterranean coastal lagoon. ICES Journal of Marine Science, fsz118. https://doi.org/10.1093/icesjms/fsz118
Beveren, D. E. V., Fromentin, D. J.-M., Bonhommeau, D. S., Nieblas, D. A.-E., Metral, M. L., Brisset, B., Jusup, D. M., Bauer, D. R. K., Brosset, M. P., & Saraux, D. C. (n.d.). Prey predator interactions in the face of management regulations: Changes in Mediterranean small pelagics are not due to increased tuna predation. 32.
Boada, J., Arthur, R., Farina, S., Santana, Y., Mascaró, O., Romero, J., & Alcoverro, T. (2015). Hotspots of predation persist outside marine reserves in the historically fished Mediterranean Sea. Biological Conservation, 191, 67-74. https://doi.org/10.1016/j.biocon.2015.06.017
Boldrocchi, G., Kiszka, J., Purkis, S., Storai, T., Zinzula, L., & Burkholder, D. (2017). Distribution, ecology, and status of the white shark, Carcharodon carcharias, in the Mediterranean Sea. Reviews in Fish Biology and Fisheries, 27(3), 515-534. https://doi.org/10.1007/s11160-017-9470-5
Bonnici, L., Bonello, J. J., & Schembri, P. J. (2018). Diet and trophic level of the longnose spurdog, Squalus blainville (Risso, 1826) in the 25-nautical mile Fisheries Management Zone around the Maltese Islands. Regional Studies in Marine Science, 19, 33-42. https://doi.org/10.1016/j.rsma.2018.03.001
Bono, G., Gancitano, S., Bosch-Belmar, M., Giusto, G. B., Okpala, C. O. R., Scannella, D., Geraci, M. L., & Falsone, F. (2017). Occurrence of two rare species from order Lampriformes: Crestfish Lophotus lacepede (Giorna, 1809) and scalloped ribbonfish Zu cristatus(Bonelli, 1819) in the northern coast of Sicily, Italy. Acta Adriatica, 58(1), 137-146. https://doi.org/10.32582/aa.58.1.11
Bottari, T., Gancitano, S., Rinelli, P., & Ragonese, S. (2015). Comparison between Otoliths and Length Based Ageing and Growth of African Armoured Searobin ( Peristedion cataphractum L. 1758; Teleostei, Peristediidae) off the Southern Coasts of Sicily (Mediterranean Sea). Journal of Marine Biology, 2015, 1-6. https://doi.org/10.1155/2015/804971
Bouain, Z., Boudaya, L., Bouain, A., & Neifar, L. (2018). Reproductive biology of Klein's sole, Synapturichthys kleinii (Actinopterygii: Pleuronectiformes: Soleidae), off Tunisian coast (central Mediterranean). Acta Ichthyologica et Piscatoria, 48(1), 61-69. https://doi.org/10.3750/AIEP/02314
Boufekane, B., Chakroun-Marzouk, N., Kelai, E., Alioua, Z., Amira, S., & Harchouche, K. (2021). Reproductive Traits and Somatic Growth of Diplodus sargus sargus (Linnaeus, 1758) in the Central Algerian Coast (Southern Mediterranean Sea). Turkish Journal of Fisheries and Aquatic Sciences, 21(08), 381-399. https://doi.org/10.4194/1303-2712-v21_8_03
Boufersaoui, S., & Harchouche, K. (2015). Dynamique de la reproduction et fécondité de Pagellus acarne (Sparidae) de la région Centre du littoral algérien. 12.
Boufersaoui, S., Kassar, A., Mokrane, Z., Mahe, K., & Elleboode, R. (2018). Age and growth of the striped seabream, Lithognathus mormyrus (Actinopterygii: Perciformes: Sparidae), in the central coast of Algeria, Mediterranean Sea. Acta Ichthyologica et Piscatoria, 48(4), 319-328. https://doi.org/10.3750/AIEP/02485
Boughamou, N., Derbal, F., & Kara, M. H. (2015). Age, growth and reproduction of the black sea bream Spondyliosoma cantharus (Linnaeus, ) (Sparidae) in the Gulf of Annaba (Algeria). Journal of Applied Ichthyology, 31(4), 773-779. https://doi.org/10.1111/jai.12714
Bourehail, N., & Kara, M. H. (2021). Age, growth and mortality of the yellowmouth barracuda Sphyraena viridensis (Sphyraenidae) from eastern coasts of Algeria. Journal of the Marine Biological Association of the United Kingdom, 101(3), 599-608. https://doi.org/10.1017/S0025315421000394
Brajcic Jurica, D., & Pavicic, M. (2018). Feeding habits of the striped red mullet, Mullus surmuletus in the eastern Adriatic Sea. Acta Adriatica, 59(1), 123-136. https://doi.org/10.32582/aa.59.1.10
Brigolin, D., Cavraro, F., Zanatta, V., Pastres, R., & Malavasi, S. (2016). The influence of habitat structure on energy allocation tactics in an estuarine batch spawner. Estuarine, Coastal and Shelf Science, 172, 60-71. https://doi.org/10.1016/j.ecss.2016.01.038
Brosset, P., Lloret, J., Muñoz, M., Fauvel, C., Van Beveren, E., Marques, V., Fromentin, J.-M., Ménard, F., & Saraux, C. (2016). Body reserves mediate trade-offs between life-history traits: New insights from small pelagic fish reproduction. Royal Society Open Science, 3(10), 160202. https://doi.org/10.1098/rsos.160202
Buchholz-Sørensen, M., & Vella, A. (2016). Population Structure, Genetic Diversity, Effective Population Size, Demographic History and Regional Connectivity Patterns of the Endangered Dusky Grouper, Epinephelus marginatus (Teleostei: Serranidae), within Malta's Fisheries Management Zone. PLOS ONE, 11(7), e0159864. https://doi.org/10.1371/journal.pone.0159864
Buñuel, X., Alcoverro, T., Romero, J., Arthur, R., Ruiz, J. M., Pérez, M., Ontoria, Y., Raventós, N., Macpherson, E., Torrado, H., & Pagès, J. F. (2021). Warming intensifies the interaction between the temperate seagrass Posidonia oceanica and its dominant fish herbivore Sarpa salpa. Marine Environmental Research, 165, 105237. https://doi.org/10.1016/j.marenvres.2020.105237
Bussotti, S., Di Franco, A., Bianchi, C. N., Chevaldonné, P., Egea, L., Fanelli, E., Lejeusne, C., Musco, L., Navarro-Barranco, C., Pey, A., Planes, S., Vieux-Ingrassia, J. V., & Guidetti, P. (2018). Fish mitigate trophic depletion in marine cave ecosystems. Scientific Reports, 8(1), 9193. https://doi.org/10.1038/s41598-018-27491-1
Bussotti, S., Franco, A. D., Pey, A., Vieux-Ingrassia, J.-V., Planes, S., & Guidetti, P. (2017). Distribution patterns of marine cave fishes and the potential role of the cardinal fish Apogon imberbis (Linnaeus, 1758) for cave ecosystem functioning in the western Mediterranean. Aquatic Living Resources, 30, 15. https://doi.org/10.1051/alr/2017016
Bustos-Salvador, F., Fernandez-Arcaya, U., Ramirez-Llodra, E., Aguzzi, J., Recasens, L., Rotllant, G., & Company, J. B. (2015). Reproductive biology of NW Mediterranean tonguefish Symphurus nigrescens and Symphurus ligulatus. Journal of the Marine Biological Association of the United Kingdom, 95(5), 1041-1049. https://doi.org/10.1017/S002531541500003X
Candelma, M., Marisaldi, L., Bertotto, D., Radaelli, G., Gioacchini, G., Santojanni, A., Colella, S., & Carnevali, O. (2021a). Aspects of Reproductive Biology of the European Hake (Merluccius merluccius) in the Northern and Central Adriatic Sea (GSA 17-Central Mediterranean Sea). Journal of Marine Science and Engineering, 9(4), 389. https://doi.org/10.3390/jmse9040389
Capezzuto, F., Ancona, F., Calculli, C., Carlucci, R., Sion, L., Maiorano, P., & D'Onghia, G. (2021). Comparison of trophic spectrum in the blackspot seabream, Pagellus bogaraveo (Brünnich, 1768), between cold-water coral habitats and muddy bottoms in the central Mediterranean. Deep Sea Research Part I: Oceanographic Research Papers, 169, 103474. https://doi.org/10.1016/j.dsr.2021.103474
Capezzuto, F., Ancona, F., Calculli, C., Sion, L., Maiorano, P., & D'Onghia, G. (2020). Feeding of the deep-water fish Helicolenus dactylopterus (Delaroche, 1809) in different habitats: From muddy bottoms to cold-water coral habitats. Deep Sea Research Part I: Oceanographic Research Papers, 159, 103252. https://doi.org/10.1016/j.dsr.2020.103252
Carbonara, P., Bellodi, A., Palmisano, M., Mulas, A., Porcu, C., Zupa, W., Donnaloia, M., Carlucci, R., Sion, L., & Follesa, M. C. (2020). Growth and Age Validation of the Thornback Ray (Raja clavata Linnaeus, 1758) in the South Adriatic Sea (Central Mediterranean). Frontiers in Marine Science, 7, 586094. https://doi.org/10.3389/fmars.2020.586094
Carbonara, P., Intini, S., Kolitari, J., Joksimovi?, A., Milone, N., Lembo, G., Casciaro, L., Bitetto, I., Zupa, W., Spedicato, M. T., & Sion, L. (2018). A holistic approach to the age validation of Mullus barbatus L., 1758 in the Southern Adriatic Sea (Central Mediterranean). Scientific Reports, 8(1), 13219. https://doi.org/10.1038/s41598-018-30872-1
Carbonara, P., Intini, S., Modugno, E., Maradonna, F., Spedicato, M. T., Lembo, G., Zupa, W., & Carnevali, O. (2015). Reproductive biology characteristics of red mullet ( Mullus barbatus L., 1758) in Southern Adriatic Sea and management implications. Aquatic Living Resources, 28(1), 21-31. https://doi.org/10.1051/alr/2015005
Carbonara, P., Kolitari, J., ?urovi?, M., Gaudio, P., Ikica, Z., Kroqi, G., Milone, N., & Spedicato, M. T. (2017). The presence of Tetraodontidae species in the Central Mediterranean: An update from the southern Adriatic Sea. 14.
Carbonara, P., Porcu, C., Donnaloia, M., Pesci, P., Sion, L., Spedicato, M. T., Zupa, W., Vitale, F., & Follesa, M. C. (2019). The spawning strategy of European hake (Merluccius merluccius, L. 1758) across the Western and Central Mediterranean Sea. Fisheries Research, 219, 105333. https://doi.org/10.1016/j.fishres.2019.105333
Carbonara, P., Zupa, W., Anastasopoulou, A., Bellodi, A., Bitetto, I., Charilaou, C., Chatzispyrou, A., Elleboode, R., Esteban, A., Follesa, M. C., Isajlovic, I., Jadaud, A., García-Ruiz, C., Giannakaki, A., Guijarro, B., Elias Kiparissis, S., Ligas, A., Mahé, K., Massaro, A., … Sion, L. (2020). Explorative analysis on red mullet (Mullus barbatus) ageing data variability in the Mediterranean. Sci…
Carnevali, O., Maradonna, F., Sagrati, A., Candelma, M., Lombardo, F., Pignalosa, P., Bonfanti, E., Nocillado, J., Palma, P., Gioacchini, G., & Elizur, A. (2019). Insights on the seasonal variations of reproductive features in the Eastern Atlantic Bluefin Tuna. General and Comparative Endocrinology, 282, 113216. https://doi.org/10.1016/j.ygcen.2019.113216
Carpentieri, P., Serpetti, N., Colloca, F., Criscoli, A., & Ardizzone, G. (2016). Food preferences and rhythms of feeding activity of two co-existing demersal fish, the longspine snipefish, Macroramphosus scolopax (Linnaeus, 1758), and the boarfish Capros aper (Linnaeus, 1758), on the Mediterranean deep shelf. Marine Ecology, 37(1), 106-118. https://doi.org/10.1111/maec.12265
Carrozzi, V., Di Lorenzo, M., Massi, D., Titone, A., Ardizzone, G., & Colloca, F. (2019a). Prey preferences and ontogenetic diet shift of European hake Merluccius merluccius (Linnaeus, 1758) in the central Mediterranean Sea. Regional Studies in Marine Science, 25, 100440. https://doi.org/10.1016/j.rsma.2018.100440
Cartes, J. E., Soler-Membrives, A., Stefanescu, C., Lombarte, A., & Carrassón, M. (2016a). Contributions of allochthonous inputs of food to the diets of benthopelagic fish over the northwest Mediterranean slope (to 2300 m). Deep Sea Research Part I: Oceanographic Research Papers, 109, 123-136. https://doi.org/10.1016/j.dsr.2015.11.001
Castro-Fernández, J., Castejón-Silvo, I., Arechavala-Lopez, P., Terrados, J., & Morales-Nin, B. (2020). Feeding ecology of pipefish species inhabiting Mediterranean seagrasses. Mediterranean Marine Science. https://doi.org/10.12681/mms.22455
Catarino, D., Knutsen, H., Veríssimo, A., Olsen, E. M., Jorde, P. E., Menezes, G., Sannaes, H., Stankovi?, D., Company, J. B., Neat, F., Danovaro, R., Dell'Anno, A., Rochowski, B., & Stefanni, S. (2015). The Pillars of Hercules as a bathymetric barrier to gene flow promoting isolation in a global deep-sea shark ( Centroscymnus coelolepis ). Molecular Ecology, 24(24), 6061-6079. https://doi.org/10…
Cengiz, Ö. (2019). Some reproductive characteristics of the blotched picarel Spicara maena (Perciformes: Centracanthidae) from Saros Bay, Northern Aegean Sea, Turkey. Revista de Biología Marina y Oceanografía, 54(2), 174-179. https://doi.org/10.22370/rbmo.2019.54.2.1905
Chafika, H., & Zitouni, B. (2015). Mortality of red mullet Mullus barbatus barbatus (Linnaeus., 1758) in Western Algerian coasts. 12.
Chaikin, S., Belmaker, J., & Barash, A. (2020). Coastal breeding aggregations of threatened stingrays and guitarfish in the Levant. Aquatic Conservation: Marine and Freshwater Ecosystems, 30(6), 1160-1171. https://doi.org/10.1002/aqc.3305
Chater, I. (2015). Otolith growth and age estimation of bastard grunt, Pomadasys incisus (Actinopterygii: Perciformes: Haemulidae), in the Gulf of Tunis (Central Mediterranean). Acta Ichthyologica et Piscatoria, 45(1), 57-63. https://doi.org/10.3750/AIP2015.45.1.06
Chater, I., Romdhani-Dhahri, A., Dufour, J. L., Mahé, K., & Chakroun-Marzouk, N. (2018). Age, growth and mortality of Sciaena umbra (Sciaenidae) in the Gulf of Tunis. Scientia Marina, 82(1), 17. https://doi.org/10.3989/scimar.04679.21A
Chatzispyrou, A., Gubili, C., Touloumis, K., Karampetsis, D., Kioulouris, S., Anastasopoulou, A., Christidis, A., Peristeraki, P., Batjakas, I. E., & Koutsikopoulos, C. (2021). Life-history traits of the marbled electric ray, Torpedo marmorata Risso, 1810, from the Greek Seas, north-eastern Mediterranean Sea. Environmental Biology of Fishes, 104(12), 1575-1592. https://doi.org/10.1007/s10641-021-…
Chen, C.-T., Carlotti, F., Harmelin-Vivien, M., Guilloux, L., & B?naru, D. (2021). Temporal variation in prey selection by adult European sardine (Sardina pilchardus) in the NW Mediterranean Sea. Progress in Oceanography, 196, 102617. https://doi.org/10.1016/j.pocean.2021.102617
Cicala, D., Calizza, E., Careddu, G., Fiorentino, F., Sporta Caputi, S., Rossi, L., & Costantini, M. L. (2019). Spatial variation in the feeding strategies of Mediterranean fish: Flatfish and mullet in the Gulf of Gaeta (Italy). Aquatic Ecology, 53(4), 529-541. https://doi.org/10.1007/s10452-019-09706-3
Çiçek, E. (n.d.). Age, growth and mortality parameters of Mullus barbatus Linnaeus, 1758 (Perciformes: Mullidae) in Iskenderun Bay, northeastern Mediterranean. 9.
Coll-Calvo, E., Barría, C., Recasens, L., & Navarro, J. (2020). Feeding ecology of a Mediterranean endemic mesopredator living in highly exploited ecosystems. Marine Environmental Research, 157, 104932. https://doi.org/10.1016/j.marenvres.2020.104932
Colmenero, A. I., Tuset, V. M., & Sánchez, P. (2016). Reproductive strategy of white anglerfish (Lophius piscatorius) in Mediterranean waters: Implications for management. Fishery Bulletin, 115(1), 60-73. https://doi.org/10.7755/FB.115.1.6
Constenla, M., Montero, F. E., Padrós, F., Cartes, J. E., Papiol, V., & Carrassón, M. (2015). Annual variation of parasite communities of deep-sea macrourid fishes from the western Mediterranean Sea and their relationship with fish diet and histopathological alterations. Deep Sea Research Part I: Oceanographic Research Papers, 104, 106-121. https://doi.org/10.1016/j.dsr.2015.07.002
Contreras, T., Olivar, M. P., Bernal, A., & Sabatés, A. (2015). Comparative feeding patterns of early stages of mesopelagic fishes with vertical habitat partitioning. Marine Biology, 162(11), 2265-2277. https://doi.org/10.1007/s00227-015-2749-y
Correia, M. J., Costa, J. L., Antunes, C., De Leo, G., & Domingos, I. (2018). The decline in recruitment of the European eel: New insights from a 40-year-long time-series in the Minho estuary (Portugal). ICES Journal of Marine Science, 75(6), 1975-1983. https://doi.org/10.1093/icesjms/fsy073
Cort, J. L., Estruch, V. D., Neves Dos Santos, M., Di Natale, A., Abid, N., & de la Serna, J. M. (2015). On the Variability of the Length-Weight Relationship for Atlantic Bluefin Tuna, Thunnus thynnus (L.). Reviews in Fisheries Science & Aquaculture, 23(1), 23-38. https://doi.org/10.1080/23308249.2015.1008625
Costalago, D., Garrido, S., & Palomera, I. (2015). Comparison of the feeding apparatus and diet of European sardines Sardina pilchardus of Atlantic and Mediterranean waters: Ecological implications. Journal of Fish Biology, 86(4), 1348-1362. https://doi.org/10.1111/jfb.12645
Daban, I. B., Ismen, A., Ihsanoglu, M. A., & Cabbar, K. (2020). Age, growth and reproductive biology of the saddled seabream ( Oblada melanura ) in the North Aegean Sea, Eastern Mediterranean. Oceanological and Hydrobiological Studies, 49(1), 13-22. https://doi.org/10.1515/ohs-2020-0002
D'Alelio, D., Luongo, G., & Di Capua, I. (2017). Plankton food for benthic fish: De visu evidence of trophic interaction between rainbow wrasse (Coris julis) and pelagic tunicates (Pegea confoederata). Advances in Oceanography and Limnology, 8(2). https://doi.org/10.4081/aiol.2017.6973
Dallarés, S., Cartes, J. E., & Carrassón, M. (2021). Life strategies and habitat preferences of Bythitidae and Zoarcidae, specialized fishes with particular life histories, in the Mediterranean deep sea. Deep Sea Research Part I: Oceanographic Research Papers, 176, 103593. https://doi.org/10.1016/j.dsr.2021.103593
Dallarés, S., Moyà-Alcover, C. M., Padrós, F., Cartes, J. E., Solé, M., Castañeda, C., & Carrassón, M. (2016). The parasite community of Phycis blennoides (Brünnich, 1768) from the Balearic Sea in relation to diet, biochemical markers, histopathology and environmental variables. Deep Sea Research Part I: Oceanographic Research Papers, 118, 84-100. https://doi.org/10.1016/j.dsr.2016.11.001
Dallarés, S., Padrós, F., Cartes, J. E., Solé, M., & Carrassón, M. (2017). The parasite community of the sharks Galeus melastomus, Etmopterus spinax and Centroscymnus coelolepis from the NW Mediterranean deep-sea in relation to feeding ecology and health condition of the host and environmental gradients and variables. Deep Sea Research Part I: Oceanographic Research Papers, 129, 41-58. https://do…
De Pascali, S., Del Coco, L., Felline, S., Mollo, E., Terlizzi, A., & Fanizzi, F. (2015). 1H NMR Spectroscopy and MVA Analysis of Diplodus sargus Eating the Exotic Pest Caulerpa cylindracea. Marine Drugs, 13(6), 3550-3566. https://doi.org/10.3390/md13063550
Demirci, S. (n.d.). Assessment of Age and Growth Parameters of the Nakedband Gaper Champsodon nudivittis (Ogilby, 1895) with Different Models in the Eastern Mediterranean. 5.
Demirci, S., Akar, Ö., Simsek, E., Demirci, A., & Yalçin Özdilek, S. (2020). Biological parameters and current status of European eel ( Anguilla anguilla Linnaeus, 1758) from Asi River, Northeastern Mediterranean region, Turkey. Journal of Applied Ichthyology, 36(6), 918-923. https://doi.org/10.1111/jai.14145
Demirci, S., Demirci, A., & ?im?ek, E. (2020). The Validation of Different Growth Models of Randall's Threadfin Bream, Nemipterus randalli (Russell, 1986), in Northeastern Mediterranean Sea. Pakistan Journal of Zoology, 52(3). https://doi.org/10.17582/journal.pjz/20180327130349
Desiderà, E., Magnani, L., Navone, A., Guidetti, P., & Mazzoldi, C. (2019). First direct evidence of reproductive behaviour of the white grouper, Epinephelus aeneus (Geoffroy Saint-Hilaire, 1817). Mediterranean Marine Science, 20(2), 326. https://doi.org/10.12681/mms.19756
Di Biase, A., Casalini, A., Emmanuele, P., Mandelli, M., Lokman, P. M., & Mordenti, O. (2016). Controlled reproduction in Anguilla anguilla (L.): Comparison between spontaneous spawning and stripping-insemination approaches. Aquaculture Research, 47(10), 3052-3060. https://doi.org/10.1111/are.12755
Di Blasi, D., Carlig, E., Ferrando, S., Ghigliotti, L., Psomadakis, P., & Vacchi, M. (2018). A new record and biological evidence supporting the establishment of Beryx splendens (Actinopterygii: Beryciformes: Berycidae) in the western Mediterranean basin. Acta Ichthyologica et Piscatoria, 48(2), 183-188. https://doi.org/10.3750/AIEP/02340
Di Genio, S., Gaglioti, M., Meneghesso, C., Barbieri, F., Cerrano, C., & Gambi, M. C. (2021). Phenology and ecology of the alien seagrass Halophila stipulacea in its northern range limit in the Mediterranean Sea. Aquatic Botany, 168, 103304. https://doi.org/10.1016/j.aquabot.2020.103304
Di Lorenzo, M., Vizzini, S., Signa, G., Andolina, C., Boscolo Palo, G., Gristina, M., Mazzoldi, C., & Colloca, F. (2020). Ontogenetic trophic segregation between two threatened smooth-hound sharks in the Central Mediterranean Sea. Scientific Reports, 10(1), 11011. https://doi.org/10.1038/s41598-020-67858-x
Di Maio, F., Geraci, M. L., Scannella, D., Falsone, F., Colloca, F., Vitale, S., Rizzo, P., & Fiorentino, F. (2020). Age structure of spawners of the axillary seabream, Pagellus acarne (Risso, 1827), in the central Mediterranean Sea (Strait of Sicily). Regional Studies in Marine Science, 34, 101082. https://doi.org/10.1016/j.rsma.2020.101082
Díaz-Gil, C., Grau, A., Grau, A. M., Palmer, M., Cabrera, R., Jordà, G., & Catalán, I. A. (2019). Changes in the juvenile fish assemblage of a Mediterranean shallow Posidonia oceanica seagrass nursery area after half century. Mediterranean Marine Science, 20(3), 603. https://doi.org/10.12681/mms.19510
D'Iglio, C., Albano, M., Tiralongo, F., Famulari, S., Rinelli, P., Savoca, S., Spanò, N., & Capillo, G. (2021). Biological and Ecological Aspects of the Blackmouth Catshark (Galeus melastomus Rafinesque, 1810) in the Southern Tyrrhenian Sea. Journal of Marine Science and Engineering, 9(9), 967. https://doi.org/10.3390/jmse9090967
D'Iglio, C., Savoca, S., Rinelli, P., Spanò, N., & Capillo, G. (2021). Diet of the Deep-Sea Shark Galeus melastomus Rafinesque, 1810, in the Mediterranean Sea: What We Know and What We Should Know. Sustainability, 13(7), 3962. https://doi.org/10.3390/su13073962
Dobroslavic, T., Conides, A., Sulis Šprem, J., Glamuzina, B., & Bartulovic, V. (2021). Reproductive strategy of spiny gurnard Lepidotrigla dieuzeidei Blanc and Hureau, 1973 from the south-eastern Adriatic Sea. Acta Adriatica, 62(1), 49-62. https://doi.org/10.32582/aa.62.1.3
Dobroslavic, T., Mozara, R., Glamuzina, B., & Bartulovic, V. (2017). Reproductive patterns of bogue, Boops boops (Sparidae), in the southeastern Adriatic Sea. Acta Adriatica, 58(1), 117-125. https://doi.org/10.32582/aa.58.1.9
D'Onghia, G., Capezzuto, F., Carluccio, A., Carlucci, R., Giove, A., Mastrototaro, F., Panza, M., Sion, L., Tursi, A., & Maiorano, P. (2015). Exploring composition and behaviour of fish fauna by in situ observations in the Bari Canyon (Southern Adriatic Sea, Central Mediterranean). Marine Ecology, 36(3), 541-556. https://doi.org/10.1111/maec.12162
Durif, C. M. F., Bonhommeau, S., Briand, C., Browman, H. I., Castonguay, M., Daverat, F., Dekker, W., Diaz, E., Hanel, R., Miller, M. J., Moore, A., Paris, C. B., Skiftesvik, A. B., Westerberg, H., & Wickström, H. (2017). Whether European eel leptocephali use the Earth's magnetic field to guide their migration remains an open question. Current Biology, 27(18), R998-R1000. https://doi.org/10.1016/…
Ellis, J. R., Barker, J., McCully Phillips, S. R., Meyers, E. K. M., & Heupel, M. (2021). Angel sharks (Squatinidae): A review of biological knowledge and exploitation. Journal of Fish Biology, 98(3), 592-621. https://doi.org/10.1111/jfb.14613
Engin, S., Soykan, O., Cerim, H., & Gülsahin, A. (2020). Preliminary results on the ovarian histology of rabbitfish Siganus rivulatus (Forsskal, 1775) in the southern Aegean Sea, Turkey. Oceanological and Hydrobiological Studies, 49(3), 207-214. https://doi.org/10.1515/ohs-2020-0019
Ergüden, D., Ayas, D., Gürlek, M., Karan, S., & Turan, C. (2019). First documented smoothback angelshark Squatina oculata Bonaparte, 1840 from the North-Eastern Mediterranean Sea, Turkey. https://doi.org/10.21411/CBM.A.23607FF9
Erguden, D., Do?du, S. A., Uyan, A., Gurlek, M., & Turan, C. (2017). New record of the European Finless Eel Apterichtus caecus from Iskenderun Bay, eastern Mediterranean Sea. Zoology in the Middle East, 63(4), 374-376. https://doi.org/10.1080/09397140.2017.1361192
Erguden, D., Erguden, S. A., & Gurlek, M. (2015). Length-weight relationships for six fish species in Iskenderun Bay (Eastern Mediterranean Sea coast of Turkey). Journal of Applied Ichthyology, 31(6), 1148-1149. https://doi.org/10.1111/jai.12839
Erguden, D., Erguden, S. A., & Ozdemir, O. (n.d.). Age, growth and mortality of the Red Sea invasive blotchfin dragonet, Callionymus filamentosus Valenciennes, 1837 from the Northeastern Mediterranean, Turkey. 8.
Eronat, E. G. T. (2016). Feeding ecology and trophic level of Chimaera monstrosa Linnaeus, 1758 (Holocephali: Chimaeridae) in the Eastern Mediterranean. Zoology in the Middle East, 62(1), 51-57. https://doi.org/10.1080/09397140.2015.1132560
Eronat, E. G. T., & Özayd?n, O. (2015). Diet composition of the Thornback Ray, Raja clavata Linnaeus, 1758 (Elasmobranchii: Rajidae) in the Turkish Aegean Sea. Zoology in the Middle East, 61(1), 38-44. https://doi.org/10.1080/09397140.2014.994312
Evangelopoulos, A., Batjakas, I., & Koutsoubas, D. (2017). Length-weight relationships of 9 commercial fish species from the North Aegean Sea. Acta Adriatica, 58(1), 187-192. https://doi.org/10.32582/aa.58.1.15
Fanelli, E., Rumolo, P., Barra, M., Basilone, G., Genovese, S., & Bonanno, A. (2018). Mesoscale variability in the trophic ecology of the European hake Merluccius merluccius in the Strait of Sicily. Hydrobiologia, 821(1), 57-72. https://doi.org/10.1007/s10750-017-3268-2
Farrag, M. M. S., AbouelFadl, K. Y., Alabssawy, A. N., Toutou, M. M. M., & El-Haweet, A. E. A. K. (2018). Fishery biology of lessepsian immigrant squirrelfishes Sargocentron rubrum (Forsskål, 1775), Eastern Mediterranean Sea, Egypt. The Egyptian Journal of Aquatic Research, 44(4), 307-313. https://doi.org/10.1016/j.ejar.2018.10.003
Felline, S., Mollo, E., Cutignano, A., Grauso, L., Andaloro, F., Castriota, L., Consoli, P., Falautano, M., Sinopoli, M., & Terlizzi, A. (2017). Preliminary observations of caulerpin accumulation from the invasive Caulerpa cylindracea in native Mediterranean fish species. Aquatic Biology, 26, 27-31. https://doi.org/10.3354/ab00671
Fernandez, I. de L., Baez, J. C., Barcelona, S. G., Caminas, J. A., Ortiz de Urbina, J. M., & Macias, D. (2017). Length-Weight Relationships of Kitefin Shark Dalatias Licha, and Little Sleeper Shark Somniosus rostratus from the Western Mediterranean Sea, and Long Snouted Lancetfish Alepisaurus ferox from the Eastern North Atlantic Ocean. Turkish Journal of Fisheries and Aquatic Sciences, 17(5). h…
Fernandez-Jover, D., & Sanchez-Jerez, P. (2015). Comparison of diet and otolith growth of juvenile wild fish communities at fish farms and natural habitats. ICES Journal of Marine Science, 72(3), 916-929. https://doi.org/10.1093/icesjms/fsu153
Ferreri, R., McBride, R. S., Barra, M., Gargano, A., Mangano, S., Pulizzi, M., Aronica, S., Bonanno, A., & Basilone, G. (2019). Variation in size at maturity by horse mackerel (Trachurus trachurus) within the central Mediterranean Sea: Implications for investigating drivers of local productivity and applications for resource assessments. Fisheries Research, 211, 291-299. https://doi.org/10.1016/j…
Ferrer-Maza, D., Muñoz, M., Lloret, J., Faliex, E., Vila, S., & Sasal, P. (2015). Health and reproduction of red mullet, Mullus barbatus, in the western Mediterranean Sea. Hydrobiologia, 753(1), 189-204. https://doi.org/10.1007/s10750-015-2205-5
Ferri, J., Brcic, J., Škeljo, F., Sršen, L., & Uvodic, A. (2017). A preliminary study on the age and growth of the argentine, Argentina sphyraena (Actinopterygii: Osmeriformes: Argentinidae) from the eastern Adriatic Sea. Acta Ichthyologica et Piscatoria, 47(4), 365-369. https://doi.org/10.3750/AIEP/02268
Ferri, J., & Matic-Skoko, S. (2021). The Spatial Heterogeneity of the Black Scorpionfish, Scorpaena porcus (Scorpaenidae): Differences in Length, Dietary and Age Compositions. Applied Sciences, 11(24), 11919. https://doi.org/10.3390/app112411919
Finotto, L., Gristina, M., Garofalo, G., Riginella, E., & Mazzoldi, C. (2015). Contrasting life history and reproductive traits in two populations of Scyliorhinus canicula. Marine Biology, 162(6), 1175-1186. https://doi.org/10.1007/s00227-015-2659-z
Follesa, M. C., Agus, B., Bellodi, A., Cannas, R., Capezzuto, F., Casciaro, L., Cau, A., Cuccu, D., Donnaloia, M., Fernandez-Arcaya, U., Gancitano, V., Gaudio, P., Marongiu, M. F., Mulas, A., Pesci, P., Porcu, C., Rossetti, I., Sion, L., Vallisneri, M., & Carbonara, P. (2020a). The MEDITS maturity scales as a useful tool for investigating the reproductive traits of key species in the Mediterranea…
G. Desouky et al., M. (2021). Length-weight relationship and population parameters of the sea bream, Sparus aurata (Linnaeus, 1758) in Abu Qir Bay, Mediterranean Sea, Egypt. Egyptian Journal of Aquatic Biology and Fisheries, 25(6), 97-109. https://doi.org/10.21608/ejabf.2021.210808
Garate, L., Blanquer, A., & Uriz, M. (2015). Calcareous spherules produced by intracellular symbiotic bacteria protect the sponge Hemimycale columella from predation better than secondary metabolites. Marine Ecology Progress Series, 523, 81-92. https://doi.org/10.3354/meps11196
García-Rodríguez, E., Vivas, M., Bellido, J. M., Esteban, A., & Torres, M. Á. (2021). Ontogenetic shifts and feeding strategies of 7 key species of Gadiformes in the western Mediterranean Sea. Fishery Bulletin, 119(1), 50-65. https://doi.org/10.7755/FB.119.1.7
Gatt, M., Dimech, M., & Schembri, P. J. (2015). Age, Growth and Reproduction of Coryphaena hippurus (Linnaeus, 1758) in Maltese Waters, Central Mediterranean. Mediterranean Marine Science, 16(2), 334. https://doi.org/10.12681/mms.706
Gatti, R. C., Ugarkovic, P., & Tiralongo, F. (2021). New evidence of a fish-bird interspecific feeding association between the European seabass and the European shag in the Mediterranean Sea. Aquatic Ecology, 55(3), 1113-1119. https://doi.org/10.1007/s10452-021-09868-z
Geraci, M. L., Ragonese, S., Scannella, D., Falsone, F., Gancitano, V., Mifsud, J., Gambin, M., Said, A., & Vitale, S. (2021). Batoid Abundances, Spatial Distribution, and Life History Traits in the Strait of Sicily (Central Mediterranean Sea): Bridging a Knowledge Gap through Three Decades of Survey. Animals, 11(8), 2189. https://doi.org/10.3390/ani11082189
Geraci, M. L., Scannella, D., Falsone, F., Colloca, F., Vitale, S., Rizzo, P., Di Maio, F., Milisenda, G., & Fiorentino, F. (2018). Preliminary study on the biological traits of the Por's goatfish Upeneus pori (Chordata: Actinopterygii) off the southern coast of Lampedusa Island (Central Mediterranean). The European Zoological Journal, 85(1), 231-241. https://doi.org/10.1080/24750263.2018.1464218
Gharred, T., Mannai, R., Belgacem, M., & Jebali, J. (2020). Incidence of morphometry variation, growth alteration, and reproduction performance of the annular sea bream (Diplodus annularis) as effective tools to assess marine contamination: How useful is a multi-biotimarkers approach? Environmental Science and Pollution Research, 27(4), 4075-4088. https://doi.org/10.1007/s11356-019-07014-9
Giari, L., Castaldelli, G., Gavioli, A., Lanzoni, M., & Fano, E. A. (2021). Long-term ecological analysis of Anguillicola crassus occurrence and impact on the European eel population in a Mediterranean lagoon (North Italy). Estuarine, Coastal and Shelf Science, 249, 107117. https://doi.org/10.1016/j.ecss.2020.107117
Gilaad, R.-L., Galil, B. S., Diamant, A., & Goren, M. (2017). The diet of native and invasive fish species along the eastern Mediterranean coast (Osteichthyes). Zoology in the Middle East, 63(4), 325-335. https://doi.org/10.1080/09397140.2017.1375196
Giménez, J., Puigarnau, S., Morán, E., Lombarte, A., Gómez -Vives, M. J., Coll, M., & Navarro, J. (2021). Interannual trophic behaviour of a pelagic fish predator in the western Mediterranean Sea. Marine Environmental Research, 168, 105288. https://doi.org/10.1016/j.marenvres.2021.105288
Girgin, H., & Basusta, N. (2016). Testing staining techniques to determine age and growth of Dasyatis pastinaca (Linnaeus, 1758) captured in Iskenderun Bay, northeastern Mediterranean. Journal of Applied Ichthyology, 32(3), 595-601. https://doi.org/10.1111/jai.13077
Girgin, H., & Basusta, N. (2020). Growth characteristics of the European hake, Merluccius merluccius (Linnaeus, 1758), inhabiting northeastern Mediterranean. Acta Adriatica, 61(1), 79-88. https://doi.org/10.32582/aa.61.1.6
Gordó-Vilaseca, C., Pennino, M. G., Albo-Puigserver, M., Wolff, M., & Coll, M. (2021). Modelling the spatial distribution of Sardina pilchardus and Engraulis encrasicolus spawning habitat in the NW Mediterranean Sea. Marine Environmental Research, 169, 105381. https://doi.org/10.1016/j.marenvres.2021.105381
Gracan, R., & Lackovic, G. (2016). Histological and Morphological Aspects of Reproduction in Male Blackspotted Smooth-Hound Mustelus punctulatus in the Adriatic Sea (Eastern Mediterranean Sea). Journal of Marine Biology, 2016, 1-6. https://doi.org/10.1155/2016/3438678
Gracan, R., Zavodnik, D., Krstinic, P., Dragicevic, B., & Lazar, B. (2017a). Feeding ecology and trophic segregation of two sympatric mesopredatory sharks in the heavily exploited coastal ecosystem of the Adriatic Sea: Feeding ecology of two mesopredatory sharks. Journal of Fish Biology, 90(1), 167-184. https://doi.org/10.1111/jfb.13158
Grau, A., Saborido-Rey, F., Pastor, E., Palmer, M., Massutí-Pascual, E., Quetglas, A., Riera, I., & Morales-Nin, B. (2016). Reproductive strategy of common dentex Dentex dentex: Management implications. Mediterranean Marine Science, 17(2), 552. https://doi.org/10.12681/mms.1156
Groud, L. L., & Kara, M. H. (2019). Sex-ratio, growth and mortality of the Salema Sarpa salpa (Linnaeus, 1758) (Teleostei: Sparidae) along the eastern coast of Algeria. https://doi.org/10.21411/CBM.A.50AD60C0
Guezi, R., Chaoui, L., & Kara, M. H. (2017). Life history of the Mediterranean killifish Aphanius fasciatus in brackish water habitat of Algerian low Sahara. Environmental Biology of Fishes, 100(5), 481-491. https://doi.org/10.1007/s10641-017-0578-1
Günther, B., Fromentin, J.-M., Metral, L., & Arnaud-Haond, S. (2021). Metabarcoding confirms the opportunistic foraging behaviour of Atlantic bluefin tuna and reveals the importance of gelatinous prey. PeerJ, 9, e11757. https://doi.org/10.7717/peerj.11757
H. Kh. Akel, E. S. (2020). Fisheries status of the trawlers bycatch from Alexandria, Egypt. Egyptian Journal of Aquatic Biology and Fisheries, 24(2), 83-106. https://doi.org/10.21608/ejabf.2020.78754
Hamida, C., Derbal, F., & Kara, M. H. (2018). Diet composition and variations of the striped seabream Lithognathus mormyrus (Teleostei: Sparidae) in Eastern coast of Algeria. https://doi.org/10.21411/CBM.A.778FD6C9
Haubrock, P. J., Innocenti, G., Mueller, S. A., Rothman, S. B.-S., Galil, B. S., & Goren, M. (2020). Prey availability and community composition: Diet analysis of the black angler fish Lophius budegassa Spinola, 1807 in the south-eastern Mediterranean Sea. Regional Studies in Marine Science, 33, 100940. https://doi.org/10.1016/j.rsma.2019.100940
Hinz, H., Reñones, O., Gouraguine, A., Johnson, A. F., & Moranta, J. (2019). Fish nursery value of algae habitats in temperate coastal reefs. PeerJ, 7, e6797. https://doi.org/10.7717/peerj.6797
Ilkyaz, A., Metin, G., Soykan, O., & Kinacigil, H. (2017). Age, growth, and reproduction of Mediterranean scaldfish, Arnoglossus laterna (Actinopterygii: Pleuronectiformes: Bothidae), in the east-central Aegean Sea. Acta Ichthyologica et Piscatoria, 47(1), 53-61. https://doi.org/10.3750/AIEP/02051
Intxausti, L., Villate, F., Motos, L., Uriarte, I., & Iriarte, A. (2017). Diet variability in European anchovy: A comparative analysis between larval populations of the inner Bay of Biscay and the NW Mediterranean. Hydrobiologia, 790(1), 49-65. https://doi.org/10.1007/s10750-016-3018-x
Ismail, R. F., Assem, S. S., Fahmy, A. F., Abou Shabana, N. M., El-Sayed, H. S., & Al-Absawey, M. A. (2016). Reproductive biology, steroid and biochemical profiles of Dentex dentex ovaries in the Eastern Mediterranean in relation to histological structure. The Egyptian Journal of Aquatic Research, 42(2), 149-160. https://doi.org/10.1016/j.ejar.2016.03.002
Ismail, R. F., Mourad, M. M., & Farrag, M. M. S. (2018). Gonadal development and hermaphroditism of bluespotted seabream, Pagrus caeruleostictus (Valenciennes, 1830) from the Mediterranean Sea, Egypt. The Egyptian Journal of Aquatic Research, 44(2), 163-171. https://doi.org/10.1016/j.ejar.2018.05.003
Iveša, N., Piria, M., Gelli, M., Trnski, T., Špelic, I., Radocaj, T., Kljak, K., Jug-Dujakovic, J., & Gavrilovic, A. (2021). Feeding Habits of Predatory Thermophilic Fish Species and Species with Subtropical Affinity from Recently Extended Distributional Range in Northeast Adriatic Sea, Croatia. Diversity, 13(8), 357. https://doi.org/10.3390/d13080357
Jaafour, S., Yahyaoui, A., Rabhi, K., Sadak, A., & Amara, R. (2015). Colonization, hatching dates, and growth rates of juvenile Hyporhamphus picarti (Hemiramphidae), in the Nador lagoon (NE Morocco). 10.
Jisr, N., Younes, G., Sukhn, C., & El-Dakdouki, M. H. (2018). Length-weight relationships and relative condition factor of fish inhabiting the marine area of the Eastern Mediterranean city, Tripoli-Lebanon. The Egyptian Journal of Aquatic Research, 44(4), 299-305. https://doi.org/10.1016/j.ejar.2018.11.004
Durović, M., Joksimović, A., Pešić, A., Marković, O., Regner, S., Mandić, M. & Ikica Z. (2019).Reproductive pattern of the anchovy, Engraulis encrasicolus (Linnaeus, 1758), in the Boka Kotorska Bay (Montenegro, southern Adriatic Sea). Acta Adriatica, 59(2), 173-184. https://doi.org/10.32582/aa.59.2.2
Kacem, H., Boudaya, L., & Neifar, L. (2015). Age, growth and longevity of the grey triggerfish, Balistes capriscus Gmelin, 1789 (Teleostei, Balistidae) in the Gulf of Gabès, southern Tunisia, Mediterranean Sea. Journal of the Marine Biological Association of the United Kingdom, 95(5), 1061-1067. https://doi.org/10.1017/S0025315414002148
Kadri, H., Marouani, S., Bradai, M. N., Bouaïn, A., & Morize, E. (2015). Age, growth, longevity, mortality and reproductive biology of Dipturus oxyrinchus, (Chondrichthyes: Rajidae) off the Gulf of Gabès (Southern Tunisia, central Mediterranean). Journal of the Marine Biological Association of the United Kingdom, 95(3), 569-577. https://doi.org/10.1017/S0025315414000551
Kara, A., Saglam, C., Acarli, D., & Cengiz, Ö. (2018). Length-weight relationships for 48 fish species of the Gediz estuary, in Izmir Bay (Central Aegean Sea, Turkey). Journal of the Marine Biological Association of the United Kingdom, 98(4), 879-884. https://doi.org/10.1017/S0025315416001879
Karachle, P. K. (2017). Diet composition and overlap for 43 fishes in the North Aegean Sea, Greece. Acta Adriatica, 58(1), 125-136. https://doi.org/10.32582/aa.58.1.10
Karachle, P. K., Basusta, A., Basusta, N., Bostanci, D., Buz, K., Girgin, H., Chater, I., Kokokiris, L., Konta?, S., Ktari, M.-H., Maravelias, C. D., Minos, G., Ozer, E. I., Romdhani, A., Tiralongo, F., Tibullo, D., Tserpes, G., & Vasilakopoulos, P. (2015). New Fisheries-related data from the Mediterranean Sea (April 2015). Mediterranean Marine Science, 16(1), 285. https://doi.org/10.12681/mms.12…
Karachle, P. K., & Stergiou, K. I. (2017). An update on the feeding habits of fish in the Mediterranean Sea (2002-2015). Mediterranean Marine Science, 18(1), 43. https://doi.org/10.12681/mms.1968
Karakulak, F. S., Akayli, T., Oray, I. K., & Yardimci, R. E. (2016). Ovarian development of albacore ( Thunnus alalunga Bonnaterre, 1788) in the Eastern Mediterranean Sea: A histological characterisation. Journal of Applied Ichthyology, 32(3), 589-594. https://doi.org/10.1111/jai.13076
Karlou-Riga, C., Petza, D., Charitonidou, K., Anastopoulos, P., Koulmpaloglou, D.-S., & Ganias, K. (2020). Ovarian dynamics in picarel (Spicara smaris, L., Sparidae) and implications for batch fecundity and spawning interval estimation. Journal of Sea Research, 160-161, 101894. https://doi.org/10.1016/j.seares.2020.101894
Karlou-Riga, C., Petza, D., & Ganias, K. (2018). Sex change and oscillating growth pattern of the picarel (Spicara smaris) in the Saronikos Gulf (Greece). Fishery Bulletin, 116(3-4), 348-359. https://doi.org/10.7755/FB.116.3-4.12
Kaya, G., & Basusta, N. (2016). A study on age and growth of juvenile and semi adult Torpedo nobiliana Bonaparte, 1835 inhabiting Iskenderun Bay, northeastern Mediterranean Sea. 8.
Keznine, M., Analla, M., Aksissou, M., & El meraoui, A. (2020). The reproduction and growth of the sardine Sardina pilchardus in West Mediterranean, Morocco. Egyptian Journal of Aquatic Biology and Fisheries, 24(4), 303-319. https://doi.org/10.21608/ejabf.2020.98433
Khaldi, A., Chater, I., Elleboode, R., Mahé, K., & Chakroun-Marzouk, N. (2021). Age, growth and mortality of the striped seabream Lithognathus mormyrus (Linnaeus, 1758) in the Gulf of Tunis (Central Mediterranean Sea). Journal of the Marine Biological Association of the United Kingdom, 101(1), 159-167. https://doi.org/10.1017/S0025315420001307
Khalifa, F., Hadj Taieb, A., Hajji, F., Ayadi, H., & Jarboui, O. (2019). Reproductive biology of the Egyptian sole, Solea aegyptiaca (Actinopterygii: Pleuronectiformes: Soleidae), in southern Tunisian waters (Central Mediterranean). Journal of the Marine Biological Association of the United Kingdom, 99(4), 975-981. https://doi.org/10.1017/S002531541800098X
Koched, W., Alemany, F., Rimel, B., & Hattour, A. (2016). Characterization of the spawning area of tuna species on the northern Tunisian coasts. Scientia Marina, 80(2), 187-198. https://doi.org/10.3989/scimar.04332.27A
Kotsiri, M., Batjakas, I. E., & Megalofonou, P. (2018). Age, growth and otolith morphometry of Atlantic bonito (Sarda sarda Block, 1793) from the eastern Mediterranean Sea. 14.
Kousteni, V. (2021). Shedding light on the deep: The case of the velvet belly lanternshark in the NORTH AEGEAN SEA. Journal of Fish Biology, 99(1), 101-117. https://doi.org/10.1111/jfb.14702
Kousteni, V., Anastasopoulou, A., & Mytilineou, C. (2019). Life-history traits of the striped red mullet Mullus surmuletus (Linnaeus, 1758) in the south Aegean Sea (eastern Mediterranean). Journal of the Marine Biological Association of the United Kingdom, 99(06), 1417-1427. https://doi.org/10.1017/S0025315419000353
Kousteni, V., Karachle, P. K., & Megalofonou, P. (n.d.). Diet of the small-spotted catshark Scyliorhinus canicula in the Aegean Sea (eastern Mediterranean). 14.
Kousteni, V., Karachle, P. K., & Megalofonou, P. (2017). Diet and trophic level of the longnose spurdog Squalus blainville (Risso, 1826) in the deep waters of the Aegean Sea. Deep Sea Research Part I: Oceanographic Research Papers, 124, 93-102. https://doi.org/10.1016/j.dsr.2017.04.008
Kousteni, V., Karachle, P. K., Megalofonou, P., & Lefkaditou, E. (2018). Cephalopod prey of two demersal sharks caught in the Aegean Sea (eastern Mediterranean). Journal of the Marine Biological Association of the United Kingdom, 98(1), 81-88. https://doi.org/10.1017/S002531541700159X
Kousteni, V., & Megalofonou, P. (2015). Aging and life history traits of the longnose spiny dogfish in the Mediterranean Sea: New insights into conservation and management needs. Fisheries Research, 168, 6-19. https://doi.org/10.1016/j.fishres.2015.03.014
Kousteni, V., & Megalofonou, P. (2016). Observations on the biological traits of the rare shark Oxynotus centrina (Chondrichthyes: Oxynotidae) in the Hellenic Seas: biological traits of oxynotus centrina. Journal of Fish Biology, 89(3), 1880-1888. https://doi.org/10.1111/jfb.13077
Kousteni, V., & Megalofonou, P. (2020). Reproductive strategy of Scyliorhinus canicula (L., 1758): A holistic approach based on macroscopic measurements and microscopic observations of the reproductive organs. Marine and Freshwater Research, 71(6), 596. https://doi.org/10.1071/MF18474
Labbaci, A., Chaoui, L., & Kara, M. H. (2019). Age, growth and reproduction of the Mediterranean killifish Aphanius fasciatus Nardo, 1827 in Mellah Lagoon (Eastern Algeria). Environmental Biology of Fishes, 102(4), 663-674. https://doi.org/10.1007/s10641-019-00863-w
Larios-López, J. E., Tierno de Figueroa, J. M., Galiana-García, M., Gortázar, J., & Alonso, C. (2015). Extended spawning in brown trout (Salmo trutta) populations from the Southern Iberian Peninsula: The role of climate variability. Journal of Limnology, 73(AoP). https://doi.org/10.4081/jlimnol.2015.1089
Le Bourg, B., Banaru, D., Saraux, C., Nowaczyk, A., Le Luherne, E., Jadaud, A., Bigot, J. L., & Richard, P. (2015). Trophic niche overlap of sprat and commercial small pelagic teleosts in the Gulf of Lions (NW Mediterranean Sea). Journal of Sea Research, 103, 138-146. https://doi.org/10.1016/j.seares.2015.06.011
Legrand, T., Di Franco, A., Ser-Giacomi, E., Caló, A., & Rossi, V. (2019). A multidisciplinary analytical framework to delineate spawning areas and quantify larval dispersal in coastal fish. Marine Environmental Research, 151, 104761. https://doi.org/10.1016/j.marenvres.2019.104761
Lelli, S., Lteif, M., Jemaa, S., Khalaf, G., & Verdoit-Jarraya, M. (2018). Weight-length relationships of 3 demersal fish species from Lebanese marine waters, eastern Mediterranean. Journal of Applied Ichthyology, 34(1), 153-156. https://doi.org/10.1111/jai.13459
Leone, C., Zucchetta, M., Capoccioni, F., Gravina, M. F., Franzoi, P., & Ciccotti, E. (2016). Stage-specific distribution models can predict eel (Anguilla anguilla) occurrence during settlement in coastal lagoons. Estuarine, Coastal and Shelf Science, 170, 123-133. https://doi.org/10.1016/j.ecss.2016.01.005
Lipej, L., Acevedo, I., Akel, E. H. K., Anastasopoulou, A., Angelidis, A., Azzurro, E., Castriota, L., Çelik, M., Cilenti, L., Crocetta, F., Deidun, A., Dogrammatzi, A., Falautano, M., Fernández-Álvarez, F. Á., Gennaio, R., Insacco, G., Katsanevakis, S., Langeneck, J., Lombardo, B. M., … Zava, B. (2017). "New Mediterranean Biodiversity Records" (March 2017). Mediterranean Marine Science, 18(1), 1…
Longo, F., Malara, D., Stipa, M. G., Consoli, P., Romeo, T., Sanfilippo, M., Abbate, F., Andaloro, F., & Battaglia, P. (2021). Age, Growth and Otolith Microstructure of the Spotted Lanternfish Myctophum punctatum Rafinesque 1810. Journal of Marine Science and Engineering, 9(8), 801. https://doi.org/10.3390/jmse9080801
López, N., Navarro, J., Barría, C., Albo-Puigserver, M., Coll, M., & Palomera, I. (2016). Feeding ecology of two demersal opportunistic predators coexisting in the northwestern Mediterranean Sea. Estuarine, Coastal and Shelf Science, 175, 15-23. https://doi.org/10.1016/j.ecss.2016.03.007
Lteif, M., Jemaa, S., Mouawad, R., Khalaf, G., Lelli, S., & Fakhri, M. (2020). Population biology of the common pandora, Pagellus erythrinus (Linnaeus, 1758) along the Lebanese coast, Eastern Mediterranean. The Egyptian Journal of Aquatic Research, 46(1), 57-62. https://doi.org/10.1016/j.ejar.2020.01.002
Lteif, M., Mouawad, R., Jemaa, S., Khalaf, G., Lenfant, P., & Verdoit-Jarraya, M. (2016). The length-weight relationships of three sharks and five batoids in the Lebanese marine waters, eastern Mediterranean. The Egyptian Journal of Aquatic Research, 42(4), 475-477. https://doi.org/10.1016/j.ejar.2016.09.008
Lteif, M., Mouawad, R., Khalaf, G., Lenfant, P., & Verdoit-Jarraya, M. (2016). Population biology of an endangered species: The common guitarfish Rhinobatos rhinobatos in Lebanese marine waters of the eastern Mediterranean Sea: biology of rhinobatos rhinobatos. Journal of Fish Biology, 88(4), 1441-1459. https://doi.org/10.1111/jfb.12921
Lucena-Frédou, F., Mourato, B., Frédou, T., Lino, P. G., Muñoz-Lechuga, R., Palma, C., Soares, A., & Pons, M. (2021). Review of the life history, fisheries, and stock assessment for small tunas in the Atlantic Ocean. Reviews in Fish Biology and Fisheries, 31(3), 709-736. https://doi.org/10.1007/s11160-021-09666-8
M. Abdelhak, E., F. Madkour, F., A. El Ganainy, A., A. Abu El-Regal, M., & I. Ahmed, M. (2020). Reproductive biology of Siganus rivulatus (Forsskal, 1775) in the Red Sea, Suez Canal and the Mediterranean Sea, Egypt. Egyptian Journal of Aquatic Biology and Fisheries, 24(6), 117-134. https://doi.org/10.21608/ejabf.2020.110701
M. Azab, A., M. El-Far, A., & M. El-Sayed, A. (2019). Age, growth and population structure of bogue, Boops boops, in the mediterranean waters front Alexandria, Egypt. Egyptian Journal of Aquatic Biology and Fisheries, 23(3), 69-81. https://doi.org/10.21608/ejabf.2019.35327
M. Osman et al., H. (2021). Reproductive biology of the Lessepsian migrant shrimp scad Alepes djedaba (Forsskal, 1775) from the Egyptian Mediterranean Sea coast. Egyptian Journal of Aquatic Biology and Fisheries, 25(4), 401-415. https://doi.org/10.21608/ejabf.2021.189953
MacNamara, R., McCarthy, T. K., Wickström, H., & Clevestam, P. D. (2016). Fecundity of silver-phase eels (Anguilla anguilla) from different habitat types and geographic locations. ICES Journal of Marine Science, 73(1), 135-141. https://doi.org/10.1093/icesjms/fsv065
Malara, D., Longo, F., Pagano, L., Stipa, M. G., Romeo, T., Andaloro, F., Greco, S., & Battaglia, P. (2021). Age and growth of pompano, Trachinotus ovatus, from the Strait of Messina (central Mediterranean Sea). Scientia Marina, 85(3), 175-185. https://doi.org/10.3989/scimar.05167.016
Mandic, M., Regner, S., Durovic, M., Joksimovic, A., Pešic, A., & Krpo-Cetkovic, J. (2015). Distribution and abundance of eggs and estimation of spawning stock biomass of anchovy, Engraulis encrasicolus (Linnaeus, 1758), in the south-eastern Adriatic Sea. Journal of the Marine Biological Association of the United Kingdom, 95(5), 1051-1059. https://doi.org/10.1017/S002531541400215X
Mangano, M. C., Bottari, T., Caridi, F., Porporato, E. M. D., Rinelli, P., Spanò, N., Johnson, M., & Sarà, G. (2017). The effectiveness of fish feeding behaviour in mirroring trawling-induced patterns. Marine Environmental Research, 131, 195-204. https://doi.org/10.1016/j.marenvres.2017.09.004
Marco-Méndez, C., Ferrero-Vicente, L. M., Prado, P., Heck, K. L., Cebrián, J., & Sánchez-Lizaso, J. L. (2015). Epiphyte presence and seagrass species identity influence rates of herbivory in Mediterranean seagrass meadows. Estuarine, Coastal and Shelf Science, 154, 94-101. https://doi.org/10.1016/j.ecss.2014.12.043
Marco-Méndez, C., Ferrero-Vicente, L. M., Prado, P., & Sánchez-Lizaso, J. L. (2017). Epiphytes and nutrient contents influence Sarpa salpa herbivory on Caulerpa spp vs. Seagrass species in Mediterranean meadows. Estuarine, Coastal and Shelf Science, 184, 54-66. https://doi.org/10.1016/j.ecss.2016.11.005
Marisaldi, L., Basili, D., Candelma, M., Sesani, V., Pignalosa, P., Gioacchini, G., & Carnevali, O. (2020). Maturity assignment based on histology-validated macroscopic criteria: Tackling the stock decline of the Mediterranean swordfish ( Xiphias gladius ). Aquatic Conservation: Marine and Freshwater Ecosystems, 30(2), 303-314. https://doi.org/10.1002/aqc.3248
Marisaldi, L., Iorillo, O., Basili, D., Gioacchini, G., Bobe, J., Thermes, V., Maradonna, F., & Carnevali, O. (2021). A Comparison of Reproductive Performances in Young and Old Females: A Case Study on the Atlantic Bluefin Tuna in the Mediterranean Sea. Animals, 11(12), 3340. https://doi.org/10.3390/ani11123340
Marongiu, M. F., Porcu, C., Bellodi, A., Cannas, R., Carbonara, P., Cau, A., Coluccia, E., Moccia, D., Mulas, A., Pesci, P., & Follesa, M. C. (2021). Abundance, distribution and reproduction of the Data-Deficient species (Squalus blainville) around Sardinia Island (central western Mediterranean Sea) as a contribution to its conservation. Marine and Freshwater Research, 72(1), 118. https://doi.org…
Marouani, S., Kadri, H., & Bradai, M. N. (2016). First data on the age, growth and sexual maturity of the piked spurdog, Squalus megalops (Chondrichthyes: Squalidae), in the Gulf of Gabès (central Mediterranean Sea). Marine and Freshwater Research, 67(5), 578. https://doi.org/10.1071/MF14356
Marouani, S., Kadri, H., Karaa, S., & Bradai, M. N. (2018). Feeding ecology of the piked spurdog Squalus megalops (Chondrichthyes: Squalidae) in the Gulf of Gabès (central Mediterranean Sea). Marine and Freshwater Research, 69(1), 48. https://doi.org/10.1071/MF17018
Marques, R., Darnaude, A. M., Crochemore, S., Bouvier, C., & Bonnet, D. (2019). Molecular approach indicates consumption of jellyfish by commercially important fish species in a coastal Mediterranean lagoon. Marine Environmental Research, 152, 104787. https://doi.org/10.1016/j.marenvres.2019.104787
Matic-Skoko, S., Staglicic, N., Kraljevic, M., Pallaoro, A., & Dulcic, J. (2015). The biological traits of the large red scorpionfish, Scorpaena scrofa: Temporal and ontogenetic dynamics. Estuarine, Coastal and Shelf Science, 152, 91-99. https://doi.org/10.1016/j.ecss.2014.11.019
McCarthy, I. D., & Marriott, A. L. (2018). Age, growth and maturity of tub gurnard ( Chelidonichthys lucerna Linnaeus 1758; Triglidae) in the inshore coastal waters of Northwest Wales, UK. Journal of Applied Ichthyology, 34(3), 581-589. https://doi.org/10.1111/jai.13614
Mecca, S., Casoli, E., Ardizzone, G., & Gambi, M. C. (2020). Effects of ocean acidification on phenology and epiphytes of the seagrass Posidonia oceanica at two CO2 vent systems of Ischia (Italy). Mediterranean Marine Science, 21(1), 70. https://doi.org/10.12681/mms.20795
Medina, A., Goñi, N., Arrizabalaga, H., & Varela, J. (2015). Feeding patterns of age-0 bluefin tuna in the western Mediterranean inferred from stomach-content and isotope analyses. Marine Ecology Progress Series, 527, 193-204. https://doi.org/10.3354/meps11226
Mehanna, S. F. (2018). Population Dynamics of Two Lessepsian Migrant Goatfish Species; Upeneus Pori and Upeneus Moluccensis from the Southeastern Mediterranean, Port Said Region, Egypt. Recent Advances in Environmental Science from the Euro-Mediterranean and Surrounding Regions, 1659-1661. https://doi.org/10.1007/978-3-319-70548-4_482
Mellon-Duval, C., Harmelin-Vivien, M., Métral, L., Loizeau, V., Mortreux, S., Roos, D., & Fromentin, J. M. (2017). Trophic ecology of the European hake in the Gulf of Lions, northwestern Mediterranean Sea. Scientia Marina, 81(1), 7. https://doi.org/10.3989/scimar.04356.01A
Metochis, C. P., Carmona-Antoñanzas, G., Kousteni, V., Damalas, D., & Megalofonou, P. (2018). Population structure and aspects of the reproductive biology of the blackmouth catshark, Galeus melastomus Rafinesque, 1810 (Chondrichthyes: Scyliorhinidae) caught accidentally off the Greek coasts. Journal of the Marine Biological Association of the United Kingdom, 98(4), 909-925. https://doi.org/10.101…
Miccoli, A., Mancini, E., Boschi, M., Provenza, F., Lelli, V., Tiralongo, F., Renzi, M., Terlizzi, A., Bonamano, S., & Marcelli, M. (2021). Trophic, Chemo-Ecological and Sex-Specific Insights on the Relation Between Diplodus sargus (Linnaeus, 1758) and the Invasive Caulerpa cylindracea (Sonder, 1845). Frontiers in Marine Science, 8, 680787. https://doi.org/10.3389/fmars.2021.680787
Milatou, N., Dassenakis, M., & Megalofonou, P. (2015). Do fattening process and biological parameters affect the accumulation of metals in Atlantic bluefin tuna? Food Additives & Contaminants: Part A, 32(7), 1129-1139. https://doi.org/10.1080/19440049.2015.1038855
Minos, G., Karidas, T., & Economidis, P. S. (2015). Range extension for crested oarfish Lophotus lacepede Giorna, 1809 in the waters of the northern Aegean Sea, Greece. 9.
Mir-Arguimbau, J., Balcells, M., Raventós, N., Martín, P., & Sabatés, A. (2020). Growth, reproduction and their interplay in blue whiting (Micromesistius poutassou, Risso, 1827) from the NW Mediterranean. Fisheries Research, 227, 105540. https://doi.org/10.1016/j.fishres.2020.105540
Mir-Arguimbau, J., Sabatés, A., & Tilves, U. (2019). Trophic ecology of Trachurus mediterraneus juveniles associated with the jellyfish Rhizostoma pulmo and Cotylorhiza tuberculata. Journal of Sea Research, 147, 28-36. https://doi.org/10.1016/j.seares.2019.02.004
Modica, L., Cartes, J. E., Velasco, F., & Bozzano, A. (2015). Juvenile hake predation on Myctophidae and Sternoptychidae: Quantifying an energy transfer between mesopelagic and neritic communities. Journal of Sea Research, 95, 217-225. https://doi.org/10.1016/j.seares.2014.05.004
Mohdeb, R., & Kara, M. H. (2015). Age, growth and reproduction of the Morocco dentex Dentex maroccanus of the eastern coast of Algeria. Journal of the Marine Biological Association of the United Kingdom, 95(6), 1261-1270. https://doi.org/10.1017/S0025315414001945
Moltó, V., Hernández, P., Sinopoli, M., Besbes-Benseddik, A., Besbes, R., Mariani, A., Gambin, M., Alemany, F., Morales-Nin, B., Grau, A. M., Camiñas, J. A., Báez, J. C., Vasconcellos, M., Ceriola, L., & Catalán, I. A. (2020). A Global Review on the Biology of the Dolphinfish ( Coryphaena hippurus ) and Its Fishery in the Mediterranean Sea: Advances in the Last Two Decades. Reviews in Fisheries S…
Montanini, S., Stagioni, M., Benni, E., & Vallisneri, M. (2017). Feeding strategy and ontogenetic changes in diet of gurnards (Teleostea: Scorpaeniformes: Triglidae) from the Adriatic Sea. The European Zoological Journal, 84(1), 356-367. https://doi.org/10.1080/24750263.2017.1335357
Moranta, J., Reñones, O., Gouraguine, A., Saporiti, F., & Cardona, L. (2020). The effects of fishing on the ontogeny of trophic position and body condition of a small-sized temperate marine fish. Marine Environmental Research, 161, 105055. https://doi.org/10.1016/j.marenvres.2020.105055
Mouchlianitis, F. A., Kalaitzi, G., Kleitou, P., Savva, I., Kletou, D., & Ganias, K. (2022). Reproductive dynamics of the invasive lionfish ( Pterois miles ) in the Eastern Mediterranean Sea. Journal of Fish Biology, 100(2), 574-581. https://doi.org/10.1111/jfb.14971
Mouine-Oueslati, N., Ahlem, R., Ines, C., Ktari, M.-H., & Chakroun-Marzouk, N. (2015). Age and growth of Spondyliosoma cantharus (Sparidae) in the Gulf of Tunis. Scientia Marina, 79(3), 319-324. https://doi.org/10.3989/scimar.04234.13A
Mouine-Oueslati, N., Ines, C., Ahlem, R., Ktari, M.-H., & Francour, P. (2017). First Biological Data on the Well Established Lessepsian Migrant Fistularia commersonii (Fistulariidae) in the Gulf of Tunis (Central Mediterranean). Russian Journal of Marine Biology, 43(6), 503-506. https://doi.org/10.1134/S1063074017060062
Moutopoulos, D. K., Chouli, M., Dogrammatzi, A., Papadopoulou, K.-N., Smith, C. J., & Karachle, P. K. (2018). Morphology, sex ratio, and diet of Bothus podas (Delaroche, 1809) in Heraklion Bay, Crete (Greece). TURKISH JOURNAL OF ZOOLOGY, 42, 90-98. https://doi.org/10.3906/zoo-1708-34
Mrdak, D., & Kanjuh, T. (2018). Relationships of Otolith Dimension with Body Length of European Eel Anguilla anguilla (Linnaeus, 1758) from Adriatic catchment of Montenegro. Acta Adriatica, 59(1), 91-96. https://doi.org/10.32582/aa.59.1.7
Mulas, A., Bellodi, A., Cannas, R., Carbonara, P., Cau, A., Marongiu, M. F., Pesci, P., Porcu, C., & Follesa, M. C. (2019). Resource partitioning among sympatric elasmobranchs in the central-western Mediterranean continental shelf. Marine Biology, 166(12), 153. https://doi.org/10.1007/s00227-019-3607-0
Mulas, A., Bellodi, A., Cannas, R., Cau, Al., Cuccu, D., Marongiu, M. F., Porcu, C., & Follesa, M. C. (2015). Diet and feeding behaviour of longnosed skate Dipturus oxyrinchus: Dipturus oxyrinchus feeding behaviour. Journal of Fish Biology, 86(1), 121-138. https://doi.org/10.1111/jfb.12551
Mulas, A., Bellodi, A., Carbonara, P., Cau, A., Marongiu, M. F., Pesci, P., Porcu, C., & Follesa, M. C. (2021). Bio-Ecological Features Update on Eleven Rare Cartilaginous Fish in the Central-Western Mediterranean Sea as a Contribution for Their Conservation. Life, 11(9), 871. https://doi.org/10.3390/life11090871
Muñoz-Expósito, P., Macías, D., Ortíz de Urbina, J. M., García-Barcelona, S., Gómez, M. J., & Báez, J. C. (2017). North Atlantic oscillation affects the physical condition of migrating bullet tuna Auxis rochei (Risso, 1810) from the Western Mediterranean Sea. Fisheries Research, 194, 84-88. https://doi.org/10.1016/j.fishres.2017.05.016
Mustac, B., & Hure, M. (2020). The diet of the anchovy Engraulis encrasicolus (Linnaeus, 1758) during the spawning season in the eastern Adriatic Sea. Acta Adriatica, 61(1), 57-66. https://doi.org/10.32582/aa.61.1.4
Mutlu, E., De Meo, I., & Miglietta, C. (2020). Spatio-temporal distribution of pufferfish (Tetraodontidae) along the Turkish coast of the Mediterranean Sea. Mediterranean Marine Science. https://doi.org/10.12681/mms.23481
Nasri, H., Abdellaoui, S., Omari, A., Kada, O., Chafi, A., Hammouti, B., & Chaabane, K. (2021). Length-weight relationship and condition factor of Trachurus trachurus found in the central-east region of the Moroccan Mediterranean. Indonesian Journal of Science and Technology, 6(3), 457-468. https://doi.org/10.17509/ijost.v6i3.37923
Navarro, J., Albo-Puigserver, M., Serra, P. E., Sáez-Liante, R., & Coll, M. (2020). Trophic strategies of three predatory pelagic fish coexisting in the north-western Mediterranean Sea over different time spans. Estuarine, Coastal and Shelf Science, 246, 107040. https://doi.org/10.1016/j.ecss.2020.107040
Navarro, J., Sáez-Liante, R., Albo-Puigserver, M., Coll, M., & Palomera, I. (2017a). Feeding strategies and ecological roles of three predatory pelagic fish in the western Mediterranean Sea. Deep Sea Research Part II: Topical Studies in Oceanography, 140, 9-17. https://doi.org/10.1016/j.dsr2.2016.06.009
Nicola, G. G., Ayllón, D., Elvira, B., & Almodóvar, A. (2016). Territorial and foraging behaviour of juvenile Mediterranean trout under changing conditions of food and competitors. Canadian Journal of Fisheries and Aquatic Sciences, 73(6), 990-998. https://doi.org/10.1139/cjfas-2015-0304
Omri, N., Derbal, F., & Kara, M. H. (n.d.). Diet of the black scorpionfish Scorpaena porcus (Scorpaenidae) of the gulf of Annaba, Algeria. https://doi.org/10.26028/CYBIUM/2019-423-006
Ordines, F., Valls, M., Meléndez, M. J., Ramírez-Amaro, S., López, E., Lloret, J., Rodríguez, M., Farriols, M. T., Guijarro, B., García-Ruiz, C., & Massutí, E. (2021). Potential factors influencing the condition of demersal sharks in the Mediterranean deep sea ecosystems. Deep Sea Research Part I: Oceanographic Research Papers, 176, 103603. https://doi.org/10.1016/j.dsr.2021.103603
Ottmann, D., Fiksen, Ø., Martín, M., Alemany, F., Prieto, L., Álvarez-Berastegui, D., & Reglero, P. (2021). Spawning site distribution of a bluefin tuna reduces jellyfish predation on early life stages. Limnology and Oceanography, 66(10), 3669-3681. https://doi.org/10.1002/lno.11908
Özbek, E. Ö., Çardak, M., & Kebapçio?lu, T. (n.d.). Spatio-temporal patterns of abundance, biomass and length-weight relationships of Dasyatis species (Pisces: Dasyatidae) in the Gulf of Antalya, Turkey (Levantine Sea). 23.
Ozcan, E., & Basusta, N. (2018). Preliminary study on age, growth and reproduction of Mustelus mustelus (Elasmobranchii: Carcharhiniformes: Triakidae) inhabiting the Gulf of Iskenderun, north-eastern Mediterranean Sea. Acta Ichthyologica et Piscatoria, 48(1), 27-36. https://doi.org/10.3750/AIEP/02295
Öztekin, A., Özekinci, U., & Daban, I. B. (n.d.). Length-weight relationships of 26 fish species caught by longline from the Gallipoli peninsula, Turkey (northern Aegean Sea). 9.
Özvarol, Y., & Göko?lu, M. (2015). Length-weight relationship of Hyporthodus haifensis and Mycteroperca rubra (Pisces; Serranidae) from the North-Eastern Mediterranean Sea, Turkey. Journal of Applied Ichthyology, 31(6), 1165-1167. https://doi.org/10.1111/jai.12837
Papadaki, M., Mazzella, D., Santinelli, V., Fakriadis, I., Sigelaki, I., & Mylonas, C. C. (2018). Hermaphroditism and reproductive function of hatchery-produced sharpsnout seabream ( Diplodus puntazzo ) under attenuated annual thermal cycles. Aquaculture, 482, 231-240. https://doi.org/10.1016/j.aquaculture.2017.09.028
Pappa, M., Chychykalo, A., Koutsidi, M., Mavraki, N., Lefkaditou, E., Koutsikopoulos, C., & Tzanatos, E. (2017). Biology and fisheries of the spotted flounder ( Citharus linguatula ) caught by multiple gears with partial spatiotemporal overlaps. Aquatic Living Resources, 30, 32. https://doi.org/10.1051/alr/2017032
Pattoura, P., Lefkaditou, E., & Megalofonou, P. (2015). Age estimation of juvenile European hake Merluccius merluccius based on otolith microstructure analysis: A slow or fast growth pattern?: otolith microstructure in merluccius merluccius ageing. Journal of Fish Biology, 86(3), 907-923. https://doi.org/10.1111/jfb.12598
Pérez-i-García, D., Constenla, M., Soler-Membrives, A., Cartes, J. E., Solé, M., & Carrassón, M. (2017). Natural variability of parasite communities of Macrouridae of the middle and lower slope of the Mediterranean Sea and their relation with fish diet and health indicators. Deep Sea Research Part I: Oceanographic Research Papers, 124, 1-17. https://doi.org/10.1016/j.dsr.2017.05.001
Pinnegar, J. K. (2018). Why the damselfish Chromis chromis is a key species in the Mediterranean rocky littoral - a quantitative perspective: Chromis chromis In The Mediterranean Sea. Journal of Fish Biology, 92(3), 851-872. https://doi.org/10.1111/jfb.13551
Podda, C., Palmas, F., Frau, G., Chessa, G., Culurgioni, J., Diciotti, R., Fois, N., & Sabatini, A. (2020). Environmental influences on the recruitment dynamics of juvenile European eels, ANGUILLA ANGUILLA , in a small estuary of the Tyrrhenian Sea, Sardinia, Italy. Aquatic Conservation: Marine and Freshwater Ecosystems, 30(8), 1638-1648. https://doi.org/10.1002/aqc.3362
Porcu, C., Bellodi, A., Cau, A., Cannas, R., Marongiu, M. F., Mulas, A., & Follesa, M. C. (2020). Uncommon biological patterns of a little known endemic Mediterranean skate, Raja polystigma (Risso, 1810). Regional Studies in Marine Science, 34, 101065. https://doi.org/10.1016/j.rsma.2020.101065
Porcu, C., Marongiu, M. F., Olita, A., Bellodi, A., Cannas, R., Carbonara, P., Cau, A., Mulas, A., Pesci, P., & Follesa, M. C. (2020). The demersal bathyal fish assemblage of the Central-Western Mediterranean: Depth distribution, sexual maturation and reproduction. Deep Sea Research Part I: Oceanographic Research Papers, 166, 103394. https://doi.org/10.1016/j.dsr.2020.103394
Queiros, Q., Fromentin, J.-M., Gasset, E., Dutto, G., Huiban, C., Metral, L., Leclerc, L., Schull, Q., McKenzie, D. J., & Saraux, C. (2019). Food in the Sea: Size Also Matters for Pelagic Fish. Frontiers in Marine Science, 6, 385. https://doi.org/10.3389/fmars.2019.00385
Queiros, Q., Saraux, C., Dutto, G., Gasset, E., Marguerite, A., Brosset, P., Fromentin, J.-M., & McKenzie, D. J. (2021). Is starvation a cause of overmortality of the Mediterranean sardine? Marine Environmental Research, 170, 105441. https://doi.org/10.1016/j.marenvres.2021.105441
Quintanilla, J., Laiz-Carrión, R., Uriarte, A., & García, A. (2015). Influence of trophic pathways on daily growth patterns of western Mediterranean anchovy Engraulis encrasicolus larvae. Marine Ecology Progress Series, 531, 263-275. https://doi.org/10.3354/meps11312
Rachedi, M., Derbal, F., & Kara, M. H. (2018). Feeding habits of the comber Serranus cabrilla (Linnaeus, 1758) (Teleostei, Serranidae) from the gulf of Annaba (Eastern coast of Algeria). https://doi.org/10.21411/CBM.A.7B25A05C
Rachedi, M., & Tania Dahel, A. (2019). Population Dynamic Parameters of the Comber Serranus Cabrilla (Teleostei, Serranidae) in Western Mediterranean (Eastern Coast of Algeria). Egyptian Journal of Aquatic Biology and Fisheries, 23(5 (Special Issue)), 31-42. https://doi.org/10.21608/ejabf.2019.64840
Rafrafi-Nouira, S., El Kamel-Moutalibi, O., Boumaïza, M., Reynaud, C., & Capapé, C. (2016). Food and feeding habits of black scorpionfish, Scorpaena porcus (Osteichthyes: Scorpaenidae) from the northern coast of Tunisia (Central Mediterranean). Journal of Ichthyology, 56(1), 107-123. https://doi.org/10.1134/S0032945216010112
Ragheb, E., Akel, E. S. H. K., & Rizkalla, S. I. (2019). Analyses of the non-target catch from the Egyptian Mediterranean trawlers, off Port Said. The Egyptian Journal of Aquatic Research, 45(3), 239-246. https://doi.org/10.1016/j.ejar.2019.07.003
Ramírez-Amaro, S., Ordines, F., Esteban, A., García, C., Guijarro, B., Salmerón, F., Terrasa, B., & Massutí, E. (2020). The diversity of recent trends for chondrichthyans in the Mediterranean reflects fishing exploitation and a potential evolutionary pressure towards early maturation. Scientific Reports, 10(1), 547. https://doi.org/10.1038/s41598-019-56818-9
Ramírez-Amaro, S., Ordines, F., Terrasa, B., Esteban, A., García, C., Guijarro, B., & Massutí, E. (2016). Demersal chondrichthyans in the western Mediterranean: Assemblages and biological parameters of their main species. Marine and Freshwater Research, 67(5), 636. https://doi.org/10.1071/MF15093
Real, E., Bernal, A., Morales-Nin, B., Molí, B., Alvarez, I., & Pilar Olivar, M. (2021). Growth patterns of the lanternfish Ceratoscopelus maderensis in the western Mediterranean Sea. Scientia Marina, 85(2), 71-80. https://doi.org/10.3989/scimar.05106.007
Reis,I. & Ates, C. (2020a). Age, growth, mortality, reproduction, and exploitation rates for fishery management of grey mullet species in the Köycegiz Lagoon-Estuary (Mediterranean coast). Acta Ichthyologica et Piscatoria, 50(3), 301-312. https://doi.org/10.3750/AIEP/02959
Reis,I. & Ates, C. (2020b). Age, growth, length-weight relation, and reproduction of sand steenbras, Lithognathus mormyrus (Actinopterygii: Perciformes: Sparidae), in the Köyce?iz Lagoon, Mediterranean. Acta Ichthyologica et Piscatoria, 50(4), 445-451. https://doi.org/10.3750/AIEP/03016
Reis, I. (2020). Length-Weight Relationships of 12 Fish Species from the Köycegiz Lagoon, Turkey. Marine Science and Technology Bulletin, 9(2), 136-144. https://doi.org/10.33714/masteb.722480
Riccioni, G., Stagioni, M., Piccinetti, C., & Libralato, S. (2018). A metabarcoding approach for the feeding habits of European hake in the Adriatic Sea. Ecology and Evolution, 8(21), 10435-10447. https://doi.org/10.1002/ece3.4500
Rizkalla, S. I., Akel, E. S. H. K., & Ragheb, E. (2016). Biodiversity and fisheries of the non-target catch from bottom trawl, off Alexandria, Mediterranean Sea, Egypt. Regional Studies in Marine Science, 3, 194-204. https://doi.org/10.1016/j.rsma.2015.10.004
Romdhani, A. (2016). Growth and age estimation of the greater forkbeard, Phycis blennoides (Actinopterygii: Gadiformes: Phycidae), from the Gulf of Tunis (central Mediterranean). Acta Ichthyologica et Piscatoria, 46(1), 25-32. https://doi.org/10.3750/AIP2016.46.1.03
Romeu, O. R., Cartes, J. E., Solé, M., & Carrassón, M. (2016a). To what extent can specialized species succeed in the deep sea? The biology and trophic ecology of deep-sea spiny eels (Notacanthidae) in the Mediterranean Sea. Deep Sea Research Part I: Oceanographic Research Papers, 115, 74-90. https://doi.org/10.1016/j.dsr.2016.05.006
Ruggeri, P., Splendiani, A., Giovannotti, M., Fioravanti, T., Occhipinti, G., Nisi Cerioni, P., & Caputo Barucchi, V. (2016). The role of life-history traits, selective pressure and hydrographic boundaries in shaping the genetic structure of the transparent goby, Aphia minuta. Marine Ecology, 37(3), 518-531. https://doi.org/10.1111/maec.12266
Rumolo, P., Basilone, G., Fanelli, E., Barra, M., Calabrò, M., Genovese, S., Gherardi, S., Ferreri, R., Mazzola, S., & Bonanno, A. (2017). Linking spatial distribution and feeding behavior of Atlantic horse mackerel (Trachurus trachurus) in the Strait of Sicily (Central Mediterranean Sea). Journal of Sea Research, 12.
Rumolo, P., Bonanno, A., Barra, M., Fanelli, E., Calabrò, M., Genovese, S., Ferreri, R., Mazzola, S., & Basilone, G. (2016). Spatial variations in feeding habits and trophic levels of two small pelagic fish species in the central Mediterranean Sea. Marine Environmental Research, 115, 65-77. https://doi.org/10.1016/j.marenvres.2016.02.004
Rumolo, P., Bonanno, A., Genovese, S., Romeo, T., Mazzola, S., Basilone, G., Gherardi, S., Battaglia, P., Andaloro, F., & Barra, M. (2020). Growth-related trophic changes of Thunnus thynnus as evidenced by stable nitrogen isotopic values in the first dorsal spine. Scientific Reports, 10(1), 9899. https://doi.org/10.1038/s41598-020-66566-w
Rumolo, P., Fanelli, E., Barra, M., Basilone, G., Genovese, S., Gherardi, S., Ferreri, R., Gargano, A., Mazzola, S., & Bonanno, A. (2018). Trophic relationships between anchovy (Engraulis encrasicolus) and zooplankton in the Strait of Sicily (Central Mediterranean sea): A stable isotope approach. Hydrobiologia, 821(1), 41-56. https://doi.org/10.1007/s10750-017-3334-9
Saadaoui, A., Saidi, B., Enajjar, S., & Bradai, M. N. (n.d.). Reproductive biology of the common stingray Dasyatis pastinaca (Linnaeus, 1758) off the Gulf of Gabès (Central Mediterranean Sea). 10.
Sabatés, A., Zaragoza, N., & Raya, V. (2015). Distribution and feeding dynamics of larval red mullet ( Mullus barbatus ) in the NW Mediterranean: The important role of cladocera. Journal of Plankton Research, 37(4), 820-833. https://doi.org/10.1093/plankt/fbv040
Saber, S., de Urbina, J. O., Puerto, M. A., Vives, M. J. G., Godoy, L., & Mac?as, D. (n.d.). Spawning season for Atlantic bonito Sarda sarda in the Alboran Sea. 3.
Saber, S., Ortiz de Urbina, J., Gómez-Vives, M. J., & Macías, D. (2015). Some aspects of the reproductive biology of albacore Thunnus alalunga from the western Mediterranean Sea. Journal of the Marine Biological Association of the United Kingdom, 95(8), 1705-1715. https://doi.org/10.1017/S002531541500020X
Saidi, B., Enajjar, S., & Bradai, M. N. (2016). Elasmobranch captures in shrimps trammel net fishery off the Gulf of Gabès (Southern Tunisia, Mediterranean Sea). Journal of Applied Ichthyology, 32(3), 421-426. https://doi.org/10.1111/jai.13061
Sallami, B., Béarez, P., & Salem, M. B. (2016). Age and growth of Muraena helena (Muraenidae) from the north coast of Tunisia. 8.
Sallami, B., Ben Ibrahim, A., Ben Salem, M., & Chakroun-Marzouk, N. (2019). Meristic, morphometric and biological characteristics of the common moray eel ( Muraena helena ) in northern Tunisia. Journal of the Marine Biological Association of the United Kingdom, 99(4), 941-946. https://doi.org/10.1017/S0025315418000747
Salvarina, I., Koutrakis, E., & Leonardos, I. (2018). Comparative study of feeding behaviour of five Mugilidae species juveniles from two estuarine systems in the North Aegean Sea. Journal of the Marine Biological Association of the United Kingdom, 98(2), 283-297. https://doi.org/10.1017/S0025315416001211
Saraux, C., Van Beveren, E., Brosset, P., Queiros, Q., Bourdeix, J.-H., Dutto, G., Gasset, E., Jac, C., Bonhommeau, S., & Fromentin, J.-M. (2019). Small pelagic fish dynamics: A review of mechanisms in the Gulf of Lions. Deep Sea Research Part II: Topical Studies in Oceanography, 159, 52-61. https://doi.org/10.1016/j.dsr2.2018.02.010
Savva, I., Chartosia, N., Antoniou, C., Kleitou, P., Georgiou, A., Stern, N., Hadjioannou, L., Jimenez, C., Andreou, V., Hall?Spencer, J. M., & Kletou, D. (2020). They are here to stay: The biology and ecology of lionfish ( Pterois miles ) in the Mediterranean Sea. Journal of Fish Biology, 97(1), 148-162. https://doi.org/10.1111/jfb.14340
Serrat, A., Lloret, J., Frigola?Tepe, X., & Muñoz, M. (2019). Trade-offs between life-history traits in a coldwater fish in the Mediterranean Sea: The case of blue whiting Micromesistius poutassou. Journal of Fish Biology, 95(2), 428-443. https://doi.org/10.1111/jfb.13993
Serrat, A., Muñoz, M., & Lloret, J. (2018). Condition and reproductive strategy of the Argentina sphyraena, a cold-water species in the Mediterranean Sea. Environmental Biology of Fishes, 101(6), 1083-1096. https://doi.org/10.1007/s10641-018-0763-x
Sever, T. M., & ?lhan, D. (2016). Diet composition of red bandfish, Cepola macrophthalma (Actinopterygii: Perciformes: Cepolidae), from the Aegean Sea of Turkey. Acta Ichthyologica et Piscatoria, 46(3), 211-224. https://doi.org/10.3750/AIP2016.46.3.05
Sievers, D., & Nebelsick, J. H. (2018). Fish predation on a Mediterranean echinoid: identification and preservation potential. PALAIOS, 33(2), 47-54. https://doi.org/10.2110/palo.2017.041
Sinopoli, M., Chemello, R., Vaccaro, A., & Milazzo, M. (2017). Food resource partitioning between two sympatric temperate wrasses. Marine and Freshwater Research, 68(12), 2324. https://doi.org/10.1071/MF16363
Škeljo, F., Brcic, J., Vuletin, V., & Ferri, J. (2015). Age and growth of the axillary wrasse, Symphodus mediterraneus (L.) from the eastern Adriatic Sea. Marine Biology Research, 11(7), 780-784. https://doi.org/10.1080/17451000.2015.1016963
Sley, A., Taieb, A. H., Jarboui, O., Ghorbel, M., & Bouain, A. (2016). Feeding behaviour of greater amberjack Seriola dumerili (Risso, 1810) from Central Mediterranean (Gulf of Gabes, Tunisia). Journal of the Marine Biological Association of the United Kingdom, 96(6), 1229-1234. https://doi.org/10.1017/S0025315415001770
Soldo, A. (2021). Length-weight relationships for the fifty littoral and coastal marine fish species from the Eastern Adriatic Sea. Acta Adriatica, 61(2), 205-210. https://doi.org/10.32582/aa.61.2.9
Somarakis, S., Giannoulaki, M., Markakis, K., Tsiaras, K., Schismenou, E., & Peristeraki, P. (2021). Ovarian dynamics, batch fecundity and spawning phenology of the lessepsian migrant Etrumeus golanii DiBattista, Randall & Bowen, 2012 (Clupeidae: Dussumieriinae). Mediterranean Marine Science, 22(3), 466. https://doi.org/10.12681/mms.27099
Soykan, O. (2015). Growth and reproduction of Boops boops, Dentex macrophthalmus, Diplodus vulgaris, and Pagellus acarne (Actinopterygii: Perciformes: Sparidae) from east-central Aegean Sea, Turkey. Acta Ichthyologica et Piscatoria, 45(1), 39-55. https://doi.org/10.3750/AIP2015.45.1.05
Soykan, O., Gülsahin, A., & Cerim, H. (2020). Contribution to some biological aspects of invasive marbled spinefoot ( Siganus rivulatus , Forsskål 1775) from the Turkish coast of southern Aegean Sea. Journal of the Marine Biological Association of the United Kingdom, 100(3), 453-460. https://doi.org/10.1017/S0025315420000351
Soykan, O., Ilkyaz, A. T., Metin, G., & Kinacigil, H. T. (2015). Age, growth and reproduction of European hake ( Merluccius merluccius (Linn., 1758)) in the Central Aegean Sea, Turkey. Journal of the Marine Biological Association of the United Kingdom, 95(4), 829-837. https://doi.org/10.1017/S002531541400201X
Sporta Caputi, S., Careddu, G., Calizza, E., Fiorentino, F., Maccapan, D., Rossi, L., & Costantini, M. L. (2020). Changing Isotopic Food Webs of Two Economically Important Fish in Mediterranean Coastal Lakes with Different Trophic Status. Applied Sciences, 10(8), 2756. https://doi.org/10.3390/app10082756
Strady, E., Harmelin-Vivien, M., Chiffoleau, J. F., Veron, A., Tronczynski, J., & Radakovitch, O. (2015). 210 Po and 210 Pb trophic transfer within the phytoplankton-zooplankton-anchovy/sardine food web: A case study from the Gulf of Lion (NW Mediterranean Sea). Journal of Environmental Radioactivity, 143, 141-151. https://doi.org/10.1016/j.jenvrad.2015.02.019
Čustović, S., Vrgoc, N., Isajlovic, I., Krstulovic Šifner, S., & Piccinetti, C. (2015). Distribution and Population Structure of Greater Weever, Trachinus draco (Linnaeus, 1758.), in the Northern and Central Adriatic Sea. Naše More, 62(1), 20-24. https://doi.org/10.17818/NM.1.4.2015
Talet, L., Gherram, M., & Talet, A. (2017). Weight-Length Relationships of Seven Fish Species (Teleostei: Sparidae, Mullidae, Carangidae) of Western Mediterranean Sea (Oran Bay, Algeria). Journal of King Abdulaziz University-Marine Sciences, 27(1). https://doi.org/10.4197/Mar.27-1.1
Taylan, B., Tatarhan, G. E., Aksoy, O., & Culha, M. (2018). Reproductive biology of the black-striped pipefish Syngnathus abaster Risso, 1827 (Pisces: Syngnathidae) in the Aegean Sea of Turkey. Oceanological and Hydrobiological Studies, 47(1), 67-74. https://doi.org/10.1515/ohs-2018-0008
Taylan, B., & Uluturk, E. (2017). Determination of fecundity in the four-spot megrim Lepidorhombus boscii (Risso, 1810) (Pisces: Scophthalmidae) from the Aegean Sea. https://doi.org/10.21411/CBM.A.8B20E1EB
Techetach, M., Achtak, H., Rafiq, F., Dahbi, A., Ajana, R., & Saoud, Y. (2020). Maturity and spawning of Atlantic chub mackerel Scomber colias in M'diq Bay, Morocco. E3S Web of Conferences, 183, 01005. https://doi.org/10.1051/e3sconf/202018301005
Techetach, M., Kouali, H., Achtak, H., Rafiq, F., Lemhadri, A., Dahbi, A., Ajana, R., & Saoud, Y. (2021). Age, Growth and Mortality of Atlantic chub mackerel, Scomber colias Gmelin, 1789 in the Mediterranean Waters of Morocco. International Journal of Aquatic Biology, 9(5). https://doi.org/10.22034/ijab.v9i5.1033
Tiralongo, F., Messina, G., Brundo, M. V., & Lombardo, B. M. (2019). Biological aspects of the common torpedo, Torpedo torpedo (Linnaeus, 1758) (Elasmobranchii: Torpedinidae), in the central Mediterranean Sea (Sicily, Ionian Sea). The European Zoological Journal, 86(1), 488-496. https://doi.org/10.1080/24750263.2019.1696419
Tiralongo, F., Messina, G., Gatti, R. C., Tibullo, D., & Lombardo, B. M. (2018). Some biological aspects of juveniles of the rough ray, Raja radula Delaroche, 1809 in Eastern Sicily (central Mediterranean Sea). Journal of Sea Research, 142, 174-179. https://doi.org/10.1016/j.seares.2018.10.001
Tiralongo, F., Messina, G., & Lombardo, B. M. (2020a). Biological Aspects of Juveniles of the Common Stingray, Dasyatis pastinaca (Linnaeus, 1758) (Elasmobranchii, Dasyatidae), from the Central Mediterranean Sea. Journal of Marine Science and Engineering, 8(4), 269. https://doi.org/10.3390/jmse8040269
Tiralongo, F., Messina, G., & Lombardo, B. M. (2020b). First data on habitat preference, diet and length-weight relationship of Gobius incognitus Kovacic & Šanda, 2016 (Pisces: Gobiidae). Acta Adriatica, 61(1), 67-78. https://doi.org/10.32582/aa.61.1.5
Tiralongo, F., Messina, G., & Lombardo, B. M. (2021). Invasive Species Control: Predation on the Alien Crab Percnon gibbesi (H. Milne Edwards, 1853) (Malacostraca: Percnidae) by the Rock Goby, Gobius paganellus Linnaeus, 1758 (Actinopterygii: Gobiidae). Journal of Marine Science and Engineering, 9(4), 393. https://doi.org/10.3390/jmse9040393
Tirelli, V., Legovini, S., Borme, D., Di Poi, E., & La Mesa, M. (2016). Diel feeding of the transparent goby Aphia minuta (Pisces, Gobiidae) in the Northwestern Adriatic Sea in spring time. Marine Ecology, 37(4), 920-926. https://doi.org/10.1111/maec.12191
Torri, M., Pappalardo, A. M., Ferrito, V., Giannì, S., Armeri, G. M., Patti, C., Mangiaracina, F., Biondo, G., Di Natale, M., Musco, M., Masullo, T., Bennici, C., Russo, S., Nicosia, A., Tagliavia, M., Mazzola, A., Patti, B., & Cuttitta, A. (2021). Signals from the deep-sea: Genetic structure, morphometric analysis, and ecological implications of Cyclothone braueri (Pisces, Gonostomatidae) early …
Tsagarakis, K., Basusta, A., Basusta, N., Biandolino, F., Bostanci, D., Buz, K., Djodjo, Z., Dulcic, J., Gökoglu, M., Gücü, A. C., Machias, A., Maravelias, C. D., Özvarol, Y., Polat, N., Prato, E., Yedier, S., & Vasilakopoulos, P. (2015). New Fisheries-related data from the Mediterranean Sea (October 2015). Mediterranean Marine Science, 16(3), 703. https://doi.org/10.12681/mms.1396
Tsikliras, A. C., & Dimarchopoulou, D. (2021). Filling in knowledge gaps: Length-weight relations of 46 uncommon sharks and rays (Elasmobranchii) in the Mediterranean Sea. Acta Ichthyologica et Piscatoria, 51(3), 249-255. https://doi.org/10.3897/aiep.51.65858
Tsikliras, A. C., & Stergiou, K. I. (2014). Age at maturity of Mediterranean marine fishes. Mediterranean Marine Science, 16(1), 5. https://doi.org/10.12681/mms.659
Turan, C. (2021). Data-limited stock assessment of two horse mackerel species (Trachurus mediterraneus and T. trachurus) from the Mediterranean coast of Turkey. Regional Studies in Marine Science, 44, 101732. https://doi.org/10.1016/j.rsma.2021.101732
Tüzün, S., Dalyan, C., & Eryilmaz, L. (2021). Feeding biology and resource partitioning of the Mullidae family members off the northeastern Levantine coast of Turkey. Environmental Biology of Fishes, 104(12), 1629-1642. https://doi.org/10.1007/s10641-021-01190-9
Ulman, A., Harris, H. E., Doumpas, N., Deniz Akbora, H., Al Mabruk, S. A. A., Azzurro, E., Bariche, M., Çiçek, B. A., Deidun, A., Demirel, N., Fogg, A. Q., Katsavenakis, S., Kletou, D., Kleitou, P., Papadopoulou, A., Ben Souissi, J., Hall-Spencer, J. M., Tiralongo, F., & Yildiz, T. (2021). Low Pufferfish and Lionfish Predation in Their Native and Invaded Ranges Suggests Human Control Mechanisms M…
Ulman, A., Yildiz, T., Demirel, N., Canak, O., Yemi?ken, E., & Pauly, D. (2021). The biology and ecology of the invasive silver-cheeked toadfish (Lagocephalus sceleratus), with emphasis on the Eastern Mediterranean. NeoBiota, 68, 145-175. https://doi.org/10.3897/neobiota.68.71767
University of Dubrovnik Institute for Marine and Coastal Research, Kurtela, A., Antolovic, N., Glavic, N., & Kožul, V. (2019). Length-Weight Relations and Monthly Occurrence of Juvenile Fish Species from the Donji Molunat Bay, Croatia (South-East Adriatic Sea). Naše More, 66(3), 1-5. https://doi.org/10.17818/NM/2019/3.7
Uriarte, A., Johnstone, C., Laiz-Carrión, R., García, A., Llopiz, J. K., Shiroza, A., Quintanilla, J. M., Lozano-Peral, D., Reglero, P., & Alemany, F. (2019). Evidence of density-dependent cannibalism in the diet of wild Atlantic bluefin tuna larvae (Thunnus thynnus) of the Balearic Sea (NW-Mediterranean). Fisheries Research, 212, 63-71. https://doi.org/10.1016/j.fishres.2018.12.013
Uyan, A., Turan, C., Gurlek, M., & Yaglioglu, D. (2020). Genetic and Bio-Ecologic Characteristics of Common Pandora Pagellus erythrinus from the Eastern Mediterranean Coast of Turkey for the Ecosystem-Based Fishery Management. Genetics of Aquatic Organisms, 4(1), 29-37. https://doi.org/10.4194/2459-1831-v4_1_03
Uygun, O., & Ho?sucu, B. (2018). The first record of the eggs of black wing flyingfish Hirundichthys rondeletii (Valenciennes, 1846) in the Turkish nearshores of the Aegean Sea (Gümüldür). TURKISH JOURNAL OF ZOOLOGY, 42, 121-125. https://doi.org/10.3906/zoo-1707-10
Vagenas, G., Karachle, P. K., Dogrammatzi, A., & Tsikliras, A. C. (2020). Age, growth and feeding habits of boarfish ( Capros aper ) in the Aegean and Ionian Seas (Greece). Marine Biology Research, 16(8-9), 585-592. https://doi.org/10.1080/17451000.2020.1855657
Valero-Rodriguez, J. M., Toledo-Guedes, K., Arechavala-Lopez, P., Izquierdo-Gomez, D., & Sanchez-Jerez, P. (2015). The use of trophic resources by Argyrosomus regius (Asso, 1801) escaped from Mediterranean offshore fish farms. Journal of Applied Ichthyology, 31(1), 10-15. https://doi.org/10.1111/jai.12649
Valls, M., Rueda, L., & Quetglas, A. (2017). Feeding strategies and resource partitioning among elasmobranchs and cephalopods in Mediterranean deep-sea ecosystems. Deep Sea Research Part I: Oceanographic Research Papers, 128, 28-41. https://doi.org/10.1016/j.dsr.2017.09.002
Valls, M., Saber, S., Gómez, M. J., Reglero, P., & Mele, S. (2022). Diet and feeding behaviour of albacore Thunnus alalunga in the western M editerranean S ea during the spawning period. Journal of Fish Biology, 100(1), 203-217. https://doi.org/10.1111/jfb.14935
Varela, J. L., Cañavate, J. P., Medina, A., & Mourente, G. (2019). Inter-regional variation in feeding patterns of skipjack tuna (Katsuwonus pelamis) inferred from stomach content, stable isotope and fatty acid analyses. Marine Environmental Research, 152, 104821. https://doi.org/10.1016/j.marenvres.2019.104821
Varela, J. L., Sorell, J. M., Laiz-Carrión, R., Baro, I., Uriarte, A., Macías, D., & Medina, A. (2019a). Stomach content and stable isotope analyses reveal resource partitioning between juvenile bluefin tuna and Atlantic bonito in Alboran (SW Mediterranean). Fisheries Research, 215, 97-105. https://doi.org/10.1016/j.fishres.2019.03.017
Varela, J. L., Sorell, J. M., Macías, D., Goñi, N., Arrizabalaga, H., & Medina, A. (2018). New insight into the trophic biology of age-0 Atlantic bluefin tuna in the western Mediterranean using stomach content and stable isotope analyses. Fisheries Research, 208, 274-285. https://doi.org/10.1016/j.fishres.2018.08.004
Ventero, A., Iglesias, M., & Villamor, B. (2017). Anchovy (Engraulis encrasicolus) otoliths reveal growth differences between two areas of the Spanish Mediterranean Sea. Scientia Marina, 81(3), 327. https://doi.org/10.3989/scimar.04615.21A
Ventura, D., Bonhomme, V., Colangelo, P., Bonifazi, A., Jona Lasinio, G., & Ardizzone, G. (2017). Does morphology predict trophic niche differentiation? Relationship between feeding habits and body shape in four co-occurring juvenile species (Pisces: Perciformes, Sparidae). Estuarine, Coastal and Shelf Science, 191, 84-95. https://doi.org/10.1016/j.ecss.2017.04.014
Ventura, D., Jona Lasinio, G., & Ardizzone, G. (2015). Temporal partitioning of microhabitat use among four juvenile fish species of the genus Diplodus (Pisces: Perciformes, Sparidae). Marine Ecology, 36(4), 1013-1032. https://doi.org/10.1111/maec.12198
Villegas-Hernández, H., Lloret, J., & Muñoz, M. (2015). Reproduction, condition and abundance of the Mediterranean bluefish ( Pomatomus saltatrix ) in the context of sea warming. Fisheries Oceanography, 24(1), 42-56. https://doi.org/10.1111/fog.12091
Villegas-Hernández, H., Lloret, J., Muñoz, M., Poot-López, G. R., Guillén-Hernández, S., & González-Salas, C. (2018). Age-specific environmental differences on the otolith shape of the bastard grunt (Pomadasys incisus) in the north-western Mediterranean. Environmental Biology of Fishes, 101(5), 775-789. https://doi.org/10.1007/s10641-018-0737-z
Villegas-Hernández, H., Muñoz, M., & Lloret, J. (2016). Reproductive traits of the pompano, Trachinotus ovatus (Linnaeus, 1758), in the north-western Mediterranean. Journal of the Marine Biological Association of the United Kingdom, 96(5), 1053-1063. https://doi.org/10.1017/S0025315415001265
Vitale, S., Arculeo, M., Vaz, A., Giusto, G. B., Gancitano, S., & Ragonese, S. (2016). Otolith-based age and growth of the Lessepsian species Fistularia commersonii (Osteichtyes: Fistulariidae) in South of Sicily (Central Mediterranean Sea). Italian Journal of Zoology, 83(4), 490-496. https://doi.org/10.1080/11250003.2016.1223759
Yapici, S., & FiLiz, H. (2019). Biological aspects of two coexisting native and non-native fish species in the Aegean Sea: Pagellus erythrinus vs. Nemipterus randalli. Mediterranean Marine Science, 20(3), 594. https://doi.org/10.12681/mms.19658
Yapici, S., Karachle, P. K., & Filiz, H. (2015). First length-weight relationships of 11 fish species in the Aegean Sea. Journal of Applied Ichthyology, 31(2), 398-402. https://doi.org/10.1111/jai.12459
Yeldan, H. (2018). Estimating some population parameters and stock assesment of spiny butterfly ray, Gymnura altavela (Linnaeus, 1758) the Levant Basin coast (Northeastern Mediterranean). Indian Journal of Animal Research, 00. https://doi.org/10.18805/ijar.B-917
Yemisken, E., Navarro, J., Forero, M., Megalofonou, P., & Eryilmaz, L. (2019). Trophic partitioning between abundant demersal sharks coexisting in the North Aegean Sea. Journal of the Marine Biological Association of the United Kingdom, 99(5), 1213-1219. https://doi.org/10.1017/S0025315419000110
Yemisken, E., Forero, M. G., Megalofonou, P., Eryilmaz, L., & Navarro, J. (2018). Feeding habits of three Batoids in the Levantine Sea (north-eastern Mediterranean Sea) based on stomach content and isotopic data. Journal of the Marine Biological Association of the United Kingdom, 98(1), 89-96. https://doi.org/10.1017/S002531541700073X
Zaidi, R., Derbal, F., & Kara, M. H. (2017). Temporal and ontogenic variations of diet of the goldblotch grouper Epinephelus costae (Serranidae) in the eastern coast of Algeria. Journal of the Marine Biological Association of the United Kingdom, 97(2), 259-267. https://doi.org/10.1017/S0025315416000308
Zannaki, K., Corsini-Foka, M., Kampouris, T. E., & Batjakas, I. E. (2019). First results on the diet of the invasive Pterois miles (Actinopterygii: Scorpaeniformes: Scorpaenidae) in the Hellenic waters. Acta Ichthyologica et Piscatoria, 49(3), 311-317. https://doi.org/10.3750/AIEP/02616
Zarrad, R., Alemany, F., Jarboui, O., Missaoui, H., & Garcia, A. (2018). Spawning habitats of two small pelagic species (Engraulis encrasicolus and Sardinella aurita) in the Gulf of Gabès (Central Mediterranean). Hydrobiologia, 821(1), 11-24. https://doi.org/10.1007/s10750-017-3301-5
Zava, B., Fiorentino, F., & Serena, F. (n.d.). Occurrence of juveniles Squatina oculata Bonaparte, 1840 (Elasmobranchii: Squatinidae) in the Strait of Sicily (Central Mediterranean). 3.
Zava, B., Insacco, G., Corsini-Foka, M., & Serena, F. (2020). Updating records of Squatina aculeata (Elasmobranchii: Squatiniformes: Squatinidae) in the Mediterranean Sea. Acta Ichthyologica et Piscatoria, 50(4), 401-411. https://doi.org/10.3750/AIEP/03033
Zorica, B., Andelic, I., & Cikeš Kec, V. (2019). Sardine (Sardina pilchardus) spawning in the light of fat content analysis. Scientia Marina, 83(3), 207. https://doi.org/10.3989/scimar.04898.07A
Zorica, B., Bušelic, I., Cikeš Kec, V., Vuletin, V., Pleic, I. L., Isajlovic, I., Radonic, I., & Vrgoc, N. (2020). Biometry, Distribution and Genetic Characterization of Blue Jack Mackerel Trachurus picturatus (Bowdich, 1825), a Rare Pelagic Fish Species in the Adriatic Sea. Diversity, 12(12), 463. https://doi.org/10.3390/d12120463
Zorica, B., Cikeš Kec, V., Vidjak, O., Kraljevic, V., & Brzulja, G. (2017). Seasonal pattern of population dynamics, spawning activities, and diet composition of sardine (Sardina pilchardus Walbaum) in the eastern Adriatic Sea. TURKISH JOURNAL OF ZOOLOGY, 41, 892-900. https://doi.org/10.3906/zoo-1609-27
Zorica, B., Cikes Kec, V., Vidjak, O., Mladineo, I., & Ezgeta Balic, D. (2015). FEEDING HABITS AND HELMINTH PARASITES OF SARDINE (S. Pilchardus) AND ANCHOVY (E. Encrasicolus) IN THE ADRIATIC SEA. Mediterranean Marine Science, 17(1), 216. https://doi.org/10.12681/mms.1467
Zorica, B., Ezgeta-Balic, D., Vidjak, O., Vuletin, V., Šestanovic, M., Isajlovic, I., Cikeš Kec, V., Vrgoc, N., & Harrod, C. (2021). Diet Composition and Isotopic Analysis of Nine Important Fisheries Resources in the Eastern Adriatic Sea (Mediterranean). Frontiers in Marine Science, 8, 609432. https://doi.org/10.3389/fmars.2021.609432

## Sheet: FishBase
Boulenger, C., A. Acou, T. Trancart, A.J. Crivelli and E. Feunteun, 2015. Length-weight relationships of the silver European eel, Anguilla anguilla (Linnaeus, 1758), across its geographic range. J. Appl. Ichthyol. 31:427-430.
Yapici, S., P.K. Karachle and H. Filiz, 2015. First length-weight relationships of 11 fish species in the Aegean Sea. J. Appl. Ichthyol. 31:398-402.
Layachi, M., M.H, Idrissi, M. Ramdani, F. Sahnouni and R. Flower, 2015. Growth and reproduction of the Bogue Boops boops L. 1758 in the editerranean coastal area between Nador and Saidia (Morocco). Bull. Inst. Sci., Rabat, Sec. Sci. Vie, (37).
Barria, C., M. Coll and J. Navarro, 2015. Unravelling the ecological role and trophic relationships of uncommon and threatened elasmobranchs in the western Mediterranean Sea (Supplement). Mar. Ecol. Prog. Ser. 539:225-240.
Baudouin, M., M. Marengo, A. Pere, J.-M. Culioli, M.-C. Santoni, B. Marchand and E.D.H. Durieux, 2015. Comparison of otolith and scale readings for age and growth estimation of common dentex Dentex dentex. J. Fish Biol. 88(2):760-766., 2015
Kamikawa, K.T., E. Cruz, T.E. Essington, J. Hospital, J.K.T. Brodziak and T.A. Branch, 2015. Length-weight relationships for 85 fish species from Guam. J. Appl. Ichthyol. 31:1171-1174., 2015
Innal, D., M. Aksu, D. Akdoganbulut, B. Kisin, M.C. Unal, M. Oztop, B. Dogangil and E. Pek, 2015. Age and growth of Nemipterus randalli from Antalya Gulf-Turkey. Int. J. Fish. Aquat. Stud. 2(4):299-303.
Bayhan, B. and A. Kara, 2015. Length-weight and length-length relationships of the Salema Sarpa salpa(Linnaeus, 1758) in Izmir Bay (Aegean Sea of Turkey). Pakistan J. Zool. 47(4):1141-1146.
Gabr and M.H., 2015. Capture production and stock assessment of Solea aegyptiaca Chabanaud, 1927 (Soleidae: Pleuronectiformes) in Bardawil Lagoon, Egypt. Egyptian Journal of Aquatic Research 41:101-110.
Landa, J., E. Rodriguez-Marin, P.L. Luque, M. Ruiz and P. Quelle, 2015. Growth of bluefin tuna (Thunnus thynnus) in the North-eastern Atlantic and Mediterranean based on back-calculation of dorsal fin spine annuli. Fish. Res. 170:190-198.
Buz, K. and N. Başusta, 2015. Age and growth of the greater weever, Trachinus draco (Linnaeus, 1758) inhabiting Iskenderun Bay, North-eastern Mediterranean Sea. Cah. Biol. Mar. 56:289-295.
Milosević, D. and D. Mrdak, 2016. Length-weight relationship of nine fish species from Skadar Lake (Adriatic catchment area of Montenegro). J. Appl. Ichthyol. 32:1331-1333.
Boudinar, A.S., L. Chaoui and M.H. Kara, 2016. Age, growth and reproduction of the sand smelt Atherina boyeri Risso, 1810 in Mellah Lagoon (Eastern Algeria). J. Appl. Ichthyol. 32(2):302-309.
Khalifa, M.M., R.A.S. Ali, A.N. Elawad and M.E. ElMor, 2016. Age and growth pattern of the thin-lipped mullet Liza ramada in the eastern coast of Libya. International Journal of Bioassays 5.6(2016):4620-4624.
Last, P.R., W.T. White, M.R. de Carvalho, B. Séret, M.F.W. Stehmann and G.J.P. Naylor, 2016. Rays of the world. CSIRO Publishing, Comstock Publishing Associates. i-ix + 1-790.
Sami, M., E. Rym, A. Fatma, C. Bachra and M. Hechmi, 2016. Age and growth of bluemouth Helicolenus dactylopterus (Delaroche, 1809) in the northern waters of Tunisia (Central Mediterranean). Green. J. Life Sci.
Tiralongo, F., G Villani, Mancini E., Baldacconi R., Brundo M. V. and Marcelli M., 2016. Hypleurochilus bananensis (Poll, 1959) (Pisces, Blenniidae) in Italian seas: distribution, habitat preference and sexual dimorphism. Acta Adriat. 57(1):125-134.
ICES, 2016. Report of the Working Group on Biology and Assessment of Deep-sea Fisheries Resources (WGDEEP), 20-27 April 2016, ICES HQ, Copenhagen, Denmark. ICES CM 2016/ACOM:18. 648 pp.
Lanzoni, M., A. Gavioli, V. Aschonitis, M. Merighi, E.A. Fano and G. Castaldelli, 2016. Length-weight relationships of three estuarine species in the Comacchio Lagoon, Po River delta, Italy. J. Appl. Ichthyol. 32:1284-1285.
Landa, J. and E. Barcala, 2017. Corroboration of fast growth rate of blackbellied angler (Lophius budegassa) in Spanish Mediterranean. Fisheries and Aquaculture Journal 8(4):1C.
Elawad, A.N., B.S. Sargeua and R.A.S. Ali, 2017. Some biological parameters of the red porgy Pagrus pagrus in Benghazi coast (eastern Libya). Europ. J. Biol. Med. Sci. Res. 5(1):9-16.
Özvarol, Y. and A. Tatlises, 2017. Some biological aspects of Lessepsian Sargocentron rubrum (Forsskål, 1775) in the North Cyprus, Mediterranean Sea. Scientific Papers: Series D, Animal Science-The International Session of Scientific Communications of the Faculty of Animal Science, 60:359-361.
Sorell, J.M., J.L. Varela, N. Goñi, D. Macías, H. Arrizabalaga and A. Medina, 2017. Diet and consumption rate of Atlantic bluefin tuna (Thunnus thynnus) in the Strait of Gibraltar. Fisheries Research 188:112-120.
Bilge, G., H. Filiz and S. Yapici, 2017. Length-weight relationship of four lessepsian fish species from Mugla Coasts of Turkey. Nat. Engr. Sci. 2(3):36-40.
Dimitriadis, C. and I. Fournari-Konstantinidou, 2018. Length-weight relations for 20 fish species (Actinopterygii) from the Southern Ionian sea, Greece. Acta Ichthyol. Piscat. 48(4):415-417.
Meiners-Mandujano, C., L. Fernández-Peralta, A. Faraj and R. García-Cancela, 2018. Length-weight relationship of 15 deep-sea fish species (Actinopterygii) from the North-Western African Continental slope. Acta Ichthyol. Et Pisc. 48(2):195-198.
Mecklenburg, C.W., A. Lynghammar, E. Johannesen, Byrkjedal. I., J.S. Christiansen, A.V. Dolgov, O.V. Karamushko, T.A. Mecklenburg, P.R. Møller, D. Steinke and P.R. Wienerroither, 2018. Marine fishes of the Arctic Region.Volume I. Conservation of Arctic Flora and Fauna, Akureyri, Iceland. [CAFF Monitoring Series Report 28:1-454.], 2018
Dahel, A.T., M. Rachedi, M. Tahri, N. Benchikh, A. Diaf and A. B Djebar, 2019. Fisheries status of the bogue Boops boops (Linnaeus, 1758) in Algerian East Coast (Western Mediterranean Sea). Egyptian Journal of Aquatic Biology & Fisheries 23(4):577-589.
Miled-Fathali, N., O. Hamed and N. Chakroun-Marzouk, 2019. Length-weight relationships of 22 commercial fish species from the Gulf of Tunis (Central Mediterranean Sea). Cah. Biol. Mar. 60:541-546.
Mehanna, S.F., M.G. Desouky and A.F. Makky, 2019. Some targeted reference points for thin lip grey mullet Liza ramada management in Bardawil lagoon, North Sinai, Egypt. Fisheries and Aquaculture Journal 10(1):1-7.
Darmanin, S.A., F.S. Karakulak and A. Vella, 2019. Population dynamics of the annular seabream Diplodus annularis (Linnaeus, 1978) from the Maltese Islands reveals a new maximum age record. Journal of Fisheries and Aquaculture Research 4(1):16-27.
Bashir, A.E. and H. Elbaraasi, 2019. Preliminary results on feeding habits of the invasive fish Fistularia commersonii (Ruppell, 1862) in the coast of Benghazi, Libya. Libyan Journal of Science & Technology 9:146-148.
Uzer, U., B. Öztürk and T. Yildiz, 2019. Age composition, growth, and mortality of European hake Merluccius merluccius (Actinopterygii: Gadiformes: Merlucciidae) from the northern Aegean Sea, Turkey. Acta Ichthyol. Piscat. 49(2):109-117.
Hamed, O., J.L. Dufour, N. Chakroun-Marzouk and K. Mahe, 2019. Age, growth and mortality of the starry weever Trachinus radiatus Cuvier, 1829 in the Tunisian waters. Cah. Biol. Mar. 60:87-94.
Golikov, A.V., F.R. Ceia, R.M. Sabirov, G.A. Batalin, M.E. Blicher, B.I. Gareev, G. Gudmundsson, L.L. Jørgensen, G.Z. Mingazov, D.V. Zakharov and J.C. Xavier, 2020. Diet and life history reduce interspecific and intraspecific competition among three sympatric Arctic cephalopods. Scientific Reports 10(1):1-11.
